# Supplementary material for: High-Throughput Sequencing and Linkage Mapping of a Clownfish Genome Provide Insights on the Distribution of Molecular Players Involved in Sex Change
Source: Sci Rep. 2018 Mar 6;8:4073. doi: 10.1038/s41598-018-22282-0 (PMC5840384; doi:10.1038/s41598-018-22282-0)
Supplement: Supplementary file 2 — Supplementary Tables S1 to S6 [file 41598_2018_22282_MOESM2_ESM.xlsx]

## Sheet: Table S1
Table S1. Number of sequencing reads assigned to each individual after demultiplexing and length filtering and Stacks summary data: number of reads used in Stacks, number of unique Stacks, average depth of coverage, number of loci matching catalog, percentage of loci matching catalog (%), number of polymorphic loci, number of loci with mendelian segregation (p>0.05), number of segregating type co…
Individual	Pool	Barcode	Type	Sequencing reads	Reads used in Stacks	Unique Stacks	Average depth of coverage	Loci matching catalog	% loci matching catalog	Polymorphic Loci	Loci with mendelian segregation (p>0.05)	Segregating type consistent with outcross
Female	1	AAAAA	Parent	7782285	7289134	275696	24.9362	275419	0.998995	-	-	-
Male	1	AACCC	Parent	3090103	2087769	134442	14.3392	133911	0.99605	-	-	-
ind_1	1	AAGGG	Offspring	4824544	4550208	302734	14.326	254795	0.841646	4643	4137	3058
ind_2	1	AATTT	Offspring	4830989	4583489	298333	14.6135	251487	0.842974	4571	4308	3022
ind_3	1	ACACG	Offspring	3575651	3262951	273998	11.2387	234492	0.855816	4592	4140	2894
ind_4	1	ACCAT	Offspring	5904645	5600471	313970	17.0284	261253	0.832095	4869	4479	3088
ind_5	1	ACGTA	Offspring	6849738	6619286	318587	19.903	265414	0.833097	4764	4381	3135
ind_6	1	ACTGC	Offspring	6902339	6660393	319289	19.9812	265113	0.830323	4732	4373	3117
ind_7	1	AGAGT	Offspring	4472225	4266987	296656	13.7088	253030	0.852941	4909	4696	3068
ind_8	1	AGCTG	Offspring	2296273	1935037	211161	8.60594	185926	0.880494	4026	3708	2312
ind_9	1	AGGAC	Offspring	8247098	7888592	326120	23.1905	266749	0.817947	4977	4811	3128
ind_10	1	AGTCA	Offspring	9727700	9413325	328344	27.492	267793	0.815587	5393	5360	3138
ind_11	1	ATATC	Offspring	4039277	3784559	288650	12.4252	246645	0.854478	4717	4346	2999
ind_12	1	ATCGA	Offspring	4077861	3850526	289815	12.6039	248304	0.856767	4681	4238	3010
ind_13	1	ATGCT	Offspring	5819514	5609222	313319	17.1163	262461	0.83768	5073	4966	3114
ind_14	1	ATTAG	Offspring	4226556	4015231	292328	13.0552	250132	0.855655	5080	4966	3033
ind_15	1	CAACT	Offspring	6017707	5770719	314586	17.5315	262645	0.834891	5119	4913	3119
ind_16	1	CACAG	Offspring	3764925	3487887	281045	11.7515	240863	0.857026	4752	4379	2970
ind_17	1	CAGTC	Offspring	8954744	8712584	324845	25.7627	267696	0.824073	4929	4705	3138
ind_18	1	CATGA	Offspring	6950573	6725729	318660	20.2181	264724	0.830741	5150	5023	3131
ind_19	1	CCAAC	Offspring	3243488	2965691	263625	10.6219	228840	0.868051	4486	4143	2865
ind_20	1	CCCCA	Offspring	2937587	2655971	251755	9.96133	220266	0.874922	4651	4451	2775
ind_21	1	CCGGT	Offspring	10200486	9902116	327234	29.077	268110	0.819322	5095	4938	3141
ind_22	1	CCTTG	Offspring	8231250	7945967	325666	23.3893	267118	0.820221	4853	4628	3139
ind_23	1	CGATA	Offspring	4285666	3958671	296176	12.6837	248987	0.840672	4691	4294	3011
ind_24	1	CGCGC	Offspring	1789485	1384911	171062	7.58584	152875	0.893682	3008	2537	1928
ind_25	1	CGGCG	Offspring	3139233	2821423	261470	10.189	225305	0.861686	4691	4535	2812
ind_26	1	CGTAT	Offspring	5517091	5281603	312021	16.1903	260906	0.836181	5139	4981	3110
ind_27	1	CTAGG	Offspring	7372030	7021963	329589	20.3881	265643	0.805983	5338	5188	3129
ind_28	1	CTCTT	Offspring	5478285	5174123	316032	15.6215	260639	0.824723	5030	4832	3092
ind_29	1	CTTCC	Offspring	7435423	7161701	323511	21.2132	266314	0.823199	4612	4134	3128
ind_30	1	GAAGC	Offspring	3471461	3056455	274047	10.5429	229550	0.83763	4356	4072	2799
ind_31	1	GACTA	Offspring	1549691	1125537	145133	7.25939	130728	0.900746	2969	2493	1633
ind_32	1	GAGAT	Offspring	3888483	3549980	288138	11.6899	242748	0.842471	4808	4619	2974
ind_33	1	GATCG	Offspring	7361354	7022105	323413	20.7898	265982	0.822422	5150	4959	3128
ind_34	1	GCATT	Offspring	5161971	4883528	309416	15.052	258135	0.834265	5060	4666	3086
ind_35	1	GCCGG	Offspring	4342220	4043897	294833	13.0414	250048	0.8481	4826	4506	3031
ind_36	1	GCGCC	Offspring	3693214	3410239	280286	11.5399	239905	0.855929	4647	4398	2952
ind_37	1	GCTAA	Offspring	9503235	9204872	327834	26.9421	267818	0.816932	4866	4611	3141
ind_38	1	GGAAG	Offspring	8589783	8312240	324890	24.5557	267035	0.821924	5133	4964	3142
ind_39	1	GGCCT	Offspring	2512870	2103472	225932	8.75178	195384	0.864791	4069	3826	2466
ind_40	1	GGGGA	Offspring	6402858	6173494	317052	18.6964	263938	0.832475	4755	4275	3124
ind_41	1	GGTTC	Offspring	7429282	7149953	321188	21.3735	266101	0.82849	4845	4482	3138
ind_42	1	GTACA	Offspring	4832744	4483338	304060	14.0219	252712	0.831125	4522	4098	3027
ind_43	1	GTCAC	Offspring	3529637	3170070	274200	10.9191	232204	0.846842	4511	4080	2870
ind_44	1	GTGTG	Offspring	4737287	4451050	303593	13.9914	254927	0.8397	4973	4850	3047
ind_45	1	GTTGT	Offspring	8241968	7794770	333795	22.3758	266254	0.797657	5010	4818	3122
ind_46	1	TAATG	Offspring	5336459	5071631	310500	15.5725	258460	0.832399	4918	4707	3078
ind_47	2	AAAAA	Offspring	4019130	3733428	286327	12.3507	244375	0.853482	5249	5091	2967
ind_48	2	AACCC	Offspring	2870511	2566194	248791	9.7132	217601	0.874634	4188	3784	2693
ind_49	2	AAGGG	Offspring	1974474	1561307	186073	7.82729	167171	0.898416	3732	3420	2108
ind_50	2	AATTT	Offspring	2309497	1945172	209631	8.65593	188352	0.898493	4146	3746	2463
ind_51	2	ACACG	Offspring	1121552	646525	89868	6.66122	82925	0.922742	1799	1192	979
ind_52	2	ACCAT	Offspring	5028449	4769752	303179	14.9114	257442	0.849142	4995	4779	3101
ind_53	2	ACGTA	Offspring	3015110	2673916	250346	10.0045	220560	0.881021	4983	4827	2794
ind_54	2	ACTGC	Offspring	2397943	2028782	216906	8.73701	193596	0.892534	4123	3716	2505
ind_55	2	AGAGT	Offspring	3147020	2823782	258592	10.2529	226320	0.875201	4635	4423	2850
ind_56	2	AGCTG	Offspring	1582976	1156841	145516	7.40504	133466	0.917191	2982	2418	1786
ind_57	2	AGGAC	Offspring	5029745	4749192	301365	14.9458	256671	0.851695	4614	4223	3090
ind_58	2	AGTCA	Offspring	6283051	5948284	314693	17.94	262110	0.832907	4993	4812	3090
ind_59	2	ATATC	Offspring	2927960	2603588	245910	9.91652	218688	0.889301	4439	3965	2827
ind_60	2	ATCGA	Offspring	2829884	2497987	242914	9.60957	213926	0.880666	4731	4527	2721
ind_61	2	ATGCT	Offspring	4563641	4281236	294845	13.7324	252129	0.855124	5013	4651	3060
ind_62	2	ATTAG	Offspring	5778422	5458994	309530	16.7236	260774	0.842484	4999	4703	3104
ind_63	2	CAACT	Offspring	3105030	2791789	258572	10.1178	226346	0.875369	4366	3924	2840
ind_64	2	CACAG	Offspring	3888241	3618924	280459	12.1651	243063	0.866661	4833	4599	3019
ind_65	2	CAGTC	Offspring	4832019	4565082	298538	14.5044	255287	0.855124	4718	4490	3080
ind_66	2	CATGA	Offspring	3077781	2712983	251307	10.102	220233	0.87635	4619	4409	2837
ind_67	2	CCAAC	Offspring	3610553	3349625	270358	11.6516	236379	0.874318	4818	4496	2963
ind_68	2	CCCCA	Offspring	895338	455793	65690	6.43923	60574	0.922119	1057	276	673
ind_69	2	CCGGT	Offspring	3816309	3509040	280118	11.8092	240452	0.858395	4830	4473	2975
ind_70	2	CCTTG	Offspring	5385664	5003970	304904	15.5288	257414	0.844246	5228	5071	3090
ind_71	2	CGATA	Offspring	4506748	4197564	294613	13.4425	251322	0.853058	4864	4596	3058
ind_72	2	CGCGC	Offspring	6733838	6414315	319366	19.1185	264859	0.829327	4802	4469	3116
ind_73	2	CGGCG	Offspring	12879627	12478969	329034	36.1866	268772	0.816852	4816	4372	3134
ind_74	2	CGTAT	Offspring	6856076	6535879	318820	19.5242	265250	0.831974	5201	5131	3117
ind_75	2	CTAGG	Offspring	13647439	13141679	331830	37.7346	268790	0.810023	4694	4322	3135
ind_76	2	CTCTT	Offspring	8223735	7659053	326141	22.2898	266653	0.8176	4592	4175	3117
ind_77	2	CTTCC	Offspring	6161186	5764738	315155	17.3507	262671	0.833466	4932	4774	3072
ind_78	2	GAAGC	Offspring	5580801	5300858	310615	16.2139	261275	0.841154	5406	5296	3114
ind_79	2	GACTA	Offspring	3145618	2804888	257952	10.1903	223766	0.867471	4758	4528	2796
ind_80	2	GAGAT	Offspring	3448539	3081553	268286	10.7878	231348	0.862319	4760	4587	2861
ind_81	2	GATCG	Offspring	5193995	4930795	305657	15.2952	258714	0.846419	4815	4612	3098
ind_82	2	GCATT	Offspring	5822561	5442445	313995	16.4308	259488	0.826408	4616	4159	3082
ind_83	2	GCCGG	Offspring	3557332	3198298	269856	11.1422	234156	0.867707	4645	4490	2923
ind_84	2	GCGCC	Offspring	4209266	3927750	291362	12.7526	250030	0.858142	4766	4584	3051
ind_85	2	GCTAA	Offspring	6953595	6507712	320239	19.2958	264369	0.825537	5227	5112	3134
ind_86	2	GGAAG	Offspring	1565796	1115209	142139	7.29987	127940	0.900105	2855	2319	1600
ind_87	2	GGCCT	Offspring	3341121	2988078	264081	10.6286	228507	0.865291	4723	4518	2830
ind_88	2	GGGGA	Offspring	7204916	6862225	321195	20.3939	265659	0.827096	5487	5384	3126
ind_89	2	GGTTC	Offspring	12675597	12007198	333201	34.3656	268816	0.806768	4714	4316	3134
ind_90	2	GTACA	Offspring	9363637	9063830	324292	26.6342	267871	0.826018	5274	5142	3138
ind_91	2	GTCAC	Offspring	3933926	3649659	283358	12.1429	244018	0.861165	5116	4982	2980
ind_92	2	GTGTG	Offspring	4536814	4277671	297834	13.6239	254083	0.853103	4708	4257	3074
ind_93	2	GTTGT	Offspring	5712592	5297828	311522	16.1287	260264	0.835459	4967	4807	3086
ind_94	2	TAATG	Offspring	6284353	5870604	316643	17.5552	262565	0.829215	4998	4666	3108
			Total	497598696	465365854
			average	5.18332e+06	4.84756e+06	281673	15.5427			4657.61	4368.37	2892.14
			SD	2.53563e+06	2.53431e+06	53950.6	6.43536			683.81	790.646	442.046

## Sheet: Table S2
Table S2. Detailed information of the RAD loci used for the linkage mapping: RAD locus name, clownfish linkage group (abLG) assigned, position in the abLG in centiMorgans, RAD locus sequence, RAD contig sequence
RAD locus	abLG	Position (cM)	RAD locus Sequence	RAD contig Sequence
269	1	41.9403834712458	CATGCCTCATTTCCTGTGAATTTAGGTCCAGATCAGGAATGTAGACTGCACCTGTGTCAGTGAATGCTACTGTAATTAGTGAATGTAAATGCATT	TTTGTGACAGGACCTGAAAACTTGATTTAGGCATTTCATCCATCCCAGAGAATATCATCAGCTTTAACTCTGGTCAGAGTTAAATTTTCACTATATAACACAGATGGTAGTTTCACTACTACAACAAGACTAGAAGCCAGCATGAGGTTCATAGTCAAGATTATTTGTCTTATTACAGTTTCTAGGCCGTGTTAAAAGTTTCATATAGAACCAGGAAATTATTAGAAGCCAGCTGACTCAGAAGTAAAAATAATGTATTCTCAAAAACAGTGGCTCTCAACCTTTTCAGCTAGGGTCCATTTAAAATAAACCAATGTCTGTTTTGTCTTCGGTTGTACGTAACCAGATCAACCAAAGAGTAATCTGAAAAAGTCAAACTACCGGGTCATTTATGAGTAT…
297	2	47.5901794559231	CATGCGTAGGTTTTCTCCGACTTCCTCCCACAGTCCAAAAACATGCTGAGGTTAATTAGTAACTCTAAACTGTCCATAGGTGTGAATGTGACTGT	CGTTTTCCTTCTGTTTCCCTGCAGACATGAGTTAGGAGGCTGCTGGACTGTCAGAGACTGTATGGTTGTCTACAGAAATACATCTCATGTCCGCTGTCAATGCCAGAGACTGGGAACCTTCGGCGTGCTGATGGACAGTTCACATAGAGAGGTTAGCCAAATTACAAATCAGTGTTTTATTCATCGTCTTTCCATCATCTAATAGATTTCCCATCACTGAACTCTGCACGTCACTTTGCCTTTTGTTTTCATCCCAGCTGGTAATTGCTGGATCTGGTTGGGAGTAAAAATGTGAAATCCCACCGACAGAAATCCTCACTGACATTGGTGGAGCTAAAGGAAGCCTTGCTACAGCTGTAGCAGATTTTCGAAGCTTAATACAAACCCCCTCCGGCGTCT…
336	3	28.2780974803593	CATGCACACATTATCCAAGAGATCCAAACGCACAACCCACCTGTCAGCAGTTGCAAATCGGTGATGGTACTGATTTCTCTCTTTTTTTCCCTCCC	TCAAACCAAATGTTTAACAGGAAAGACATGGCATTGCGAATGGCGGCAGCGTCATCTAGCAAAGTAAAAGGATACTAGATGAAAAAGCAGCCTAGGAAACCTCTCTCTGCATCAAAACGAAGAAACTGACTCACATTTTTCAGCTATATACATGTATGTGTGTGTGGCTGAGCTGCCAGAATCCACCGTCTCCATCAAAAAGACTTCAAAAAAATGGACAGATATTTCTGGTGCTTGAATTTGCATTGCACATTTGAAGTGTAGCGTCATTACTCTTTAGGTATAACGCGGTTAAAGTACATAATGAGCATGTGCTGCATTTTAAGGCCCCACTATGAATTAATTTGAACAAACCTACCTACCAAACACTATCCATCCTTTCAGACACAACAAGGTTAA…
415	4	46.6091511257601	CATGCAATATGTGCAAACATTAAATGTCAAGCCTCAGGAGACTGTGGCACCATGGTATCAACAGCAGGAGCTTTACATTCCGTGACTGCTGGTCG	AAAAAAACTTGCTGTACAATACTGTAAACAAAACGCCATAATTCCATAACTAGGAGTGACCTCTTTGTTTTCTCATGGCCGTTTGATACATTACTAAATATACGAGGTACAGTCTTAAAGTTCCCCCGCCAAATGAATCTCCTTGTGCAGCGATTCAGCTAGCCCAGCCAACCTGCGGTGTTTGAAGTGACCTTTCAACTTGAATTTCATTTTGGTTAAAAGTCGTAAGTCTAGCAAATATGGCAGG
536	5	205.663827880595	CATGCAATGTGGTGCATCGTTGACCTAAAACCAGGACAGATTCAGCTGCTCACAGCTTATTTCTCGCCTCAAATGCTTTGAGAAATACTTTCACT	AGAAAACAGCGACTGACAGTGAAGCCTTGCATCCACTAGATGCATTTTTGCTGCATCTAAACGCGGCGCATCTGAAAGTCATACACGTGGTTTTCAGCTTCAGTCCAGCAGATGCGTTGGACCAACATGGCGGCTCTTTCACTTGGAAAACACTTCAGTGAAAGTATTTCTCAAAGCATTTGAGGCGAGAAATAAGCTGTGAGCAGCTGAATCTGTCCTGGTTTTAGGTCAGCGATGCACCACATt
751	5	2.88973007394147	CATGCTGAGGCTGAGAAATACAGTTAATTATTTCCTCATATAAAACAGTGTGTCTGTGTAGTGATTACACAAGGTCTGAAGTCTATTTTCATTTA	GTGCAGATGTAGTTCTGTATTTATGTAGATACGTTTGTTATCTTCAGGAAGTCATAATGCCTTTGTTTGCTCAGGGGAGGGTGTGTGGTGAGGATGAGGACACTCAGGCCCAGGATGACGAACTCTCACTGAGTGCCAACGAGCTCCCTCACGGCTCAGACTGTGGTGAGAGCTTCACTCTGGAGTTGCCAGGACAACCACAGGATCACCCGCCGAATCTGAACCGCGGCCTCAACGCAGACTACTGCCAACCTCCGCTGGACTTTCTAGACCCAAACTGTCTGCCCAGGTGAATGTGACAGACAGGAGTAAACAAACTGCAAACTATGCCATATTGTTACACTGAATTTTATTATCAACTAGCAGATTTATTGACAGTGAGCTTATTTTAATCGGCTA…
821	5	19.4543082659994	CATGCTGACAAAAATGCACAGAAAGTAATACATTCTCTACATTACAGGATATAATTATCTGTAGATGCACAAAATTACCAAATTGTTACTCGACC	ATGTGATGACTGAAAGGCTTGACGAGAGCAAGTACTACTGGAGTGTGAATTAATTTTGCCTATGAGAGCCTTGCTTGAGAGTTTGGTTGCAAATGTTAGCAGCTTGAGAGTCCTGACCTCAGCCTTCTATATGACAACGCTACCTTTTTGAAAAAGGTTCATTCAGTTATCTGTCTTCATGGACAGAGGTCATCTGGATATCTAGCAATGTATATCACTCGGCCATTTATTCTGTTTTACAAATCTGGTTGGTCATTTTTACTTTCCCTGCAGCACACATGTATTTTCTGCCATCTTTTTTTTTCAATCCTTCATCAAACCTTTGCTGTAGCCTCAGAGCCGACTGAAAGCAGAACAGACACATTTATTGTAAATTACAAACCAGCTGTTATTGAGGGA…
958	6	90.9480095801529	CATGCATTCTTGTATGTATATATATCGCTGGTGAAAGGGAAAATGGTGCATATAAATGCTTCATTTTCCATATTTACAGTGCTGATATTAGAGAA	GCATCAGATAGTTGAGATGACAAGAGAAACATCCTTGAGGACTTTGGACAAAAGTTTTGTTGTGATGCCAGACTGGGTGTGTGGTTGAGGGAGTGGAAGTTCAAGAATATTTCAGTTGTCCACATCAATCCTATTTTGGTCCAGTCTTGAATTTGATCAACAAGAATGAGACTTGTTTTTATAAGTGGCTTTGCTCTTTACCTTCCACAGTCAACTTGACATCACACTGTGCATCTCCAGTGTCACAAATGTACGTTCCTGAGTCCTCAGGCACCACGTTGTGGATACGAAGCTGATGGAAAGCAGCACTCTTCCTCAGGTCATACTTGAGACCTGCTTGGATAGCCACGTTGTTTCTGATCCAGGTGACAGTGGAGTTGGGATCAGAGATGGTGCAGG…
1010	7	21.8629133651841	CATGCTCTCCACCAGCTTCTGACATTGTTCTTCTGTCACAGCAGCCCATTTCTGTTGCACTAATTCAAACTAATTTGCTTTGTTTTGGGGCTTGT	CAAAGGCCTAGAGTGGTTTCTCTTCAGTGATGAATCCAATTTTCATTTGATGCCCACTCCAGCCAACTTACTGGTTAGGAGGAAGCCTGGAGAAGCCTACAAACCAGACTGTCTTGCCCCTAGAGTAAAACATGGAGGTGGATCAGTGGCAATCTGGGGTTGTTTCAGTATGGGTGGAACAGGGCAAATGCAATTGTGTGAAGGGTGAATGAACCAGGTCATGTACATGGCTACTCTTGAAAACAGTCTTCTTCCATCAGCTGGAAAACTCTTTCCTGCCTCCAATGACTGGATTTTCCAACAAGACAATTCCCCTTGCCACATGGCAACATCGGTTAAAGCTGGAATGGAGAACCAGAACATTGGAACCATGCCTTGCCTGCTCAATCACCAGATCTG…
1025	8	43.5524761790373	CATGCACAATGTTGTTACTCACTTTAAATGGATGAAATGTAGCATTGACTTCAACAGCATCTTCAGAAGAATATTCCAATGCTGAAGGCTGTCTG	TGGACACAGAATCTGGGTTGGCTCTCTGCTTCAGAATATAGAAGTGACATACACTATATAGACACTCTCTACCATAATCCTGTTATTAGGCTCCAGCAGTTAACAGCATGGGACCTATCCAATATAGCGTTAAAACTGAAAAGTGTTCACTCTGCAGTGGTAAAAAGTGACACTTTTTTAGCAGACTCAGACAACCTTCAGCATTGGAATATTCTTCTGAAGATGCTGTTGAAGTCAATGCTACATTTCATCCATTTAAAGTGAGTAACAACATTGTGc
1035	9	117.033105329454	CATGCTGAGGTTAATTGGTAAATCTAAATTGCCCGCAGGTGTGAATGTGAGTGTGATTGTTTGTCTGTATGTAGTCCTGTGATAGACTGGTGACA	TCACCACTGTATGGTTCTGGCATATATTAAAAGAAAAAAAAATCCATCTGGACATATTAACAAAGTAAGTGGATGTTACTGGGCTGTACATACCTATCTATGTTGTTCTCTTTCAAACACTCATTTGGTGTCCTACCAGGGGGAACGCTTTGAAGTGTTTGCTGTTTTAAGTGTGTGACTTAACAGTTAATGTAATGTTGCTTTTATTTGGAAGGCACTGATCATCTAATCAGTCTCTCTCTCAGTCTTTCACATAGACAGGATGCCCCTTAAGTTTCATCATCCGAATACATAGGGTGCTTAAAACAAACATTTTTTTATGATGAAAGACAGAATGGAGAGATTCTCGGCCGTCTACGCCTTTAAAATTCATCATTAAAAGAGCTGTATATTAAGTAG…
1643	9	34.6652208188549	CATGCATTAAGATTGCGATTTGAAATGCATTAAAAATCCCACAACTAACTGAATCTTTCAGAATTCCGCCCAGACAACACTTGGAGCTACATTCA	GGTGGGAAAGGAGGTACAGGAGCAGAATGAGGAAAAGATAGAGAGAGCAGGTGTTGCAGCTTGCATGGAAATGATCTTCTAAGAGAGCTCGAACAATACGATGCTGGAGGCCAAATGTAGAATACTCTGCTGTAGATAGCATATGGTATTATCCGATGGATTGCTGAGTAATGGTCTTTGCTGTACCGTGGAGACAGAAGAGACACACAGAGAGGAAACCACAAAAAGCTACAGCGAGCGATGCCACAACAATTTAGCTTGCTGTGTCAGCTCATCAGATCCTCTTTACCTGCTAAATTTTCTCATCCCTAACTGGCCCCATTTGCATTTTGATTGGGTTTTGCAATGGCTCTAAGCCACCTTAAAACACATGTAAACACACATGCAGGATTAAATGAG…
1841	3	70.8513172823964	CATGCGTTGGGAAATAAGGATTTTATTGCATTTCGTAAGCCTGTGCTATATTTTAGTCCCCTTTTATACATGCATAATTCATTTCCAGTCCAGAA	TGAATGAAAATGGAAATTGGCGTATGGATGAAACAAAGGGCTCTGCTTGTGTTTGTATCAAACCGAGCCGATGCTTTGTAGGACGCTCAGCTGAGCAGGAAGGCTCAGTCAGCAGGGTTCTCCTGGTGCTCCTCTCAGCTCCTTGCCTTTCGTCTCTCCTGCCCACCAGACTGACACCTAAAGTGGCACTAATTGGCATGGGCTCTGACAGCTATCCAGTGTGCCTGCGAAACTTTTAATGACACGACTTACACCCAGCAGCATCCAGACTGTCTTTCCTGTTAAGGGAAGCCTGTAAAAATATACTCAAGCTGTGAATGCTCCCTGGCAGTATGTTCTGCCTTGCTCTCCCTTTTCTTTTGCTCTTTCTTTCTCCCTTTTGCACAAATACAGACACCA…
1851	10	169.587335784501	CATGCCAGTACAAACCAGCATAACTTCATGCAAGTCTAACTGTAATTTCTCTGCTCTTTCTGCAGAATGCCATAGTGTCCTTTAAAGAGCTGTGC	ATCTTGATTTTCCTATTGATAGCCAAATAAATACATAGACTGATGTGTAGCATTATCACCAAATTCCCCTCAAGCTACAGTTCTAATGTTGAGAATTTAAGTTATTTTGTACATTACTGCCTGCTCAAGAACCATGAGGATAGACAACACTGGAAAAAAACAGATTTAGATGTGAACATTTACAGAGATTACATCATGCTATCTTGTTTCTCTTTAAAGTTGTGGACCTTTTTGCATTTTACCTGCAAAGAACAGTGATTTATGTCTCTTCCTCTTGTTTTGAATTATAGTAATTTATGTGTTTTGTCAGCTTTTGACGTTTCATTCTTTTGCAAATGAACAAGTTATCCGAATAACTACTCACCATGTCATAGGTAGTGACAACTTTCTTGAGGACCT…
1986	11	64.0973228704139	CATGCTATAAAGTTCTTACAGCCTGGATTTGTAACATCTGCTTGTGTCAAACTTCTTTTTAGTATGCGGCTGCATTCTCAGATCTCAGATAACTT	TACTTCTCAAACCAACCCAACCATTGCTGACACAAGTGGCATCAATTGAGAACATTTATTATATCTTCACAGACACTCAAAGGTCTTCACACAACTTTTCCTCCATATATGTGGTAGTGCTCCCCAACACCTGGACACACACTTCAGTTGAGATCCCATTTAACATAAGTGGATATCATTCATTCCAAGTGCCTCACTTGGCACATATGCTGAAAAAGTGTCCTCAGGCTCCTGTGTTTTTGGCCCCGAGTGTGCACAGTAGAGTCCTTCTCAGGCCAAGCATGGTGGGAGCATATGCATTCGAGACGCCCTCTGGCCGTGCCGGCTGGCGTTCTGTTGCCTCCCTGCACATGTGAATATGTTCCCTCCGGAGATTTCTTCCTTCAGTGGACTGAATGG…
2140	12	146.323534493144	CATGCATGATTGGAAAATGACTGCGAAAGTCAATTAAAGGTATTTGAGGTGACAGCAGGCAGCACTCTTGTCTCTCCCCCCATACAGTAGCTGTG	AGCATGCAAACCAGGATATAGAGAGATGTCTTCTTGTGCATTTTAATGAGTTTAGTCGGCTCAGGATACAAAAAAAACACTCATGCTTCATCCTTGAGTTGACTGGCTGATCTGACATCTGACAGAGTGAATACTATACAATGGCTCACTGGAGTATTGTTCTGACACACATAATTAATTACAGCCTCACAGCTACTGTATGGGGGGAGAGACAAGAGTGCTGCCTGCTGTCACCTCAAATACCTTTAATTGACTTTCGCAGTCATTTTCCAATCATGCATG
2174	13	51.5065411312506	CATGCATTAATACATGCAGAATAAGATTTATTAAGGCAAGTGGAGTCAATTTTACAACCGTACATTCACAAATAGGCAAGCTGTAAAGCTTTCAC	CTCACATGGTAATTGCGGCACACAAACAGTCTGAGTTTTAATTTATGTATTTTTGCATGTAGTTTTGATTCTTTGTCCACATCTGCCATCATGAATGTGTCTCTAACATTAACATTGAACATCAGCACATGTTGGTTTGTACCAGACTTATTTTAAGGTGGAATTATCTACTGTAGTTCTCACCCTAAGCCACTGGGTGTCAGTGTAAACTAGCAAAACCAAGGACAGGCTCAGCGACACAGTCTTTTCCCAGACCTGACATTATGAAAATAAAGAGAGTAGCAGATACACCAGTAATAAATAAGCACTGTGGTTGAAAATGTCTAAATCACTTTCAGAAAGTGTGTAAAGATGGTTCATTGAGAGCTCTGAATGTTTCTTCTCCAGCCGTCTCTGATT…
2212	11	119.823550975937	CATGCCGATCGTTCCTGGTGGCTGGCTGGTAGTTTTGGAAGCTCTTCATTTGACATGCAGCTGAGTTTTCTATGAGCACTGAATGCATTTTAAAC	GAATATGATGATGTAATCACCCCAGGAGAGAGGTTTGTACAATTAATCAAATATTAATCTAAACCATGGTTTTGACGTCCTGCAGAGAACATGATTGACAGCAATGCTGATGTTTAAAATGCATTCAGCGCTCATAGAAAACTCAGCTGCATGTCAAATGGAGAGCTTCCAAAACTACCAGCCAGCCACCAGGAACGATCGGCATGAGTTg
2424	14	0	CATGCATGGGTTTTCTCCAGGTTCTCCAGTTTCCTCCCACAGTCCAAAAACATCCATCCATCCATCCATCTTCTACCGCTGGTCCGGGTCGGGTC	CATCCATCCATCCATTATCTATACTCTGCTTAATCCTCATCAGGGTCATGGGGGGCTGGAGTCTATCCCAGCTGACTTCGGATGAAGGCAGGGGACACCTGGACAGGTAACAGTCTATCACAGGACTACATGTAAAGTCAAACAAGCATAGTCACATTCACACTTAGGGAAAATTGAGAATCACTAATTAACCTCAGCATGTTTTTGGACTCCCCTCCCTGGGCTGCGACCTTATGGTGGTGGAGGGGTTTGCGTGTCCCAATGATCCCAGGAGCTATGTTGTCGGGGGCTTCATGCCCCTGGTAGGGTCTCCCATGACAAACAGGTCCTGGGTGAAGGACCAGACAAACAGCAGCCCAGAAGACCCCAATGATGAGAAACAACCTTGGAACCACGGAA…
2511	5	153.245477478172	CATGCAGACTCCTGTGGTCTTTCGGAGATGACTGAGTGTTAGGCTGACTCTTTAACAGTTGGAAATGTCTTGAGCCAAATCTCATGGATCAGCGT	TGTGAATAGAGATGTCCTGATCAAGTTTTTTTTATTGGCCCTTGAGCTGATCTGAGTCCCTAATCCAGTACTTTGTTCCTAGATAATACACACTTCAAATGCATTGAAGTTTTTAACAGTTTCACAACTGAATAGCTCTGCAATGCATCAAGAAAATAATGCATTCCACAAGCTGCAAATGATGGCAAAAACATGTATTCTGTCCATGCTAGAACACATATTCTGTTTTAGCTGTAGATTGTTGGTTATGCCACCATATAGAACTTCCTGCTGTTTAATACTGTTATGACCCAAGGAAGAACTATGAGCAGTTCTATGTTGGCAAGCGGAGAGCATTATAGGGCTTAAGCTAGCAACAGGAATCACAACAGACATTTAGCTATGTTGCTTAAAGTCCTC…
2903	7	86.752573700585	CATGCTCTGGGTCTGCCCACTGTCTCTATCGACGACGTGCCTGGAATATCTCGAAAAAGATGTATTTCTGACACATCTGAAACCATGTCAGCCTC	GGACTTTATATCGCAGTGCAAAATGAGTCTACACTGTGTCAAAATGTGACAAGTTCAAAAAAGACTCAAAAACTGCTTGGAGTTCAGAGGGTGAATATGAATTTCTTATGTGAGACTAGTTTCTCCTTTCACTATGATTCAGTCCACAGAGTCTAAGACAGAGTGTGAGATGGACAGGTAGTTAGCTGTTGTCTGAGGTGTTCCACCGGACTGTCAAAGCTCTAATCTATATACTCTGAGTTGTGATCAGATCACACACAAAGCCAGCTACAGTGAGACATTTTCATTGGAAGGTGGCATCATTTTGCAAAGGGTGAGGAAGTTGGATAATCAGTAGGAGTTTGGTGAAGAACCGCTGCATTGCAAAGGAGGAGGCTGACATGGTTTCAGATGTGTCAG…
3061	8	18.3801834209051	CATGCTGATGATAGAAAATGTCTTTTACTTGGCTTCAAGCAGCACTTAAAGGAAGGATTTACCGTTTGGTGCATTTTACATCACTAGAGCAACAC	CTTTTTTTTTTTTCCAAATATTGGTATATTATTGACATTTGTGTGATTAGGCCAAAGCATATTTTTTCTAATCTTCAGCCGAGGATGGTTGAACACTGACTAAACCATATGTCAGTGTGTTGCTCTAGTGATGTAAAATGCACCAAACGGTAAATCCTTCCTTTAAGTGCTGCTTGAAGCCAAGTAAAAGACATTTTCCATCATCAGCATG
3161	9	36.2630464644595	CATGCCATAACAACTAGAAGACAGCACATATATTCCTGAATCTGAATAATTAAACTAGAAATTAATGAAATACATTTTCATTTGTAAAAAATCCT	TTGGAAAAGATGAAAACCCAAGCGGTTAATGCACCTTGAAATACTTAGAAAAAATGGTTATCTGAGCTTTGGCCCAGTACTCCCCCTGAAACCTCCCATTCGTTCAAGAGTTTCCTGCAACTTTTATTTGCCTAATAGTTAAATCACTTTGCTACACCAACAATGGAGACGTAACTCTCTCGTCAGAAACTTACAGAAATGTGTCTAAACGGACAGAATCTTCACAGGCAAGTGATCATGTCTGAAGGTCACGCATTTTATTCTTTTTCTTGTGTTATTTAACACAAGTTCACATTTGTTTTACTGCTGTATTAGCGCCCTCTGCTGTTTAAAATGTTATAGGTTTCCCATAATGCTCGGCGTGGTGCCAATGGTCACCATCCATGAGTTTTGTTTAGT…
3475	15	4.4051478074785	CATGCTGTCTGATGCTACTGTCTTACTGTCAGTCGCTCTGCACCTCTGGCATTCAAAAAACACTGTACAAAAGTACACTCTCAGATATTATGCAG	AAGAATGTATGGAGGTCACGCATGTTTTGGACTTTAAATAGACACACACATCTGTCATAAAGTTAAAACAAAGACAGAACACAAAAAGTGCACAACACTATTACAGAGTGACACATTATGATTTATCACTTCTGCTGACACCACATTTTGTGCTTTCCAGCTCTGTGTCACATCATTTAAATACGTCATGGGGGCTGAAGAGACTTTCTCCTCCTCAGACGAGCCTCTTCTGTCCTAGAGATGCATTTTAGGGTTTGACTCATCTTTCAGGATTTATTTCTGGGTCAGAGACAGGAGGACAGAGGAGACGAGGAGGCTAGGAATAGAGAAATGTGATGAGCTTTGTGTGGTGTTTCCTTGCTGGGGGCAGTTGGTTTAGATTTTATTTCTCTTTGCTTG…
3491	16	12.959952445904	CATGCTGACTGCAGGAATGTCCACCTGAGATGTTGGCCGTGAACTGAATGTTCATTTCTCTACCATAAGCCGTCTCCAAAGGTGTTTAAGACAGT	TGCAAGAACTGGCATGTTTACAGCATCCAGGAATCTCAGTTATACATTTTTTATTTATAGGTGCCTTTCACAACACCCAAGGACACAAAGTAAACAAAGTTAAAACACAATGTGTACAGATCTTTGCAACATGGGGCCGTGCGTTATCATGCGGCAACATGAGGTGATGGTTGTGGATAAATGGCAACGGGCCTCAGGATCCCGTCACGGTATCTATGTGCATTCAAAATGCCATCAACAAAATGCACCTGGGTGTGTTGTCCTTAACATACGCCTGCTCATACCACAACTCCACCACCACCATGGGCCATGTGATTCGCAGTCGAGACCCTGATGAGGACGATGAGCAGATGAGCTTCCCTGAGACAGTTTCTGACAGTTTTTGCAGAAATTCTTTGC…
3632	3	85.769130921311	CATGCTGCAGCAGCAGACACACAATGTGTGTGACGGTGTGTCATCACAACTGAGAGGCACAGATGAGCTGCGTCACTGCATTCAGCTGCAGGCAC	GATAAAAGCATCTGCAAAATGAAATTGTAAGAAAATTGTCAATCATAATTGAATCAGTGGATTTTCTGCATGTTACAGCACTAAAAATAAAACTGAGAGTTTAAAGAGTTCTGTTCTGTCACTCCTACAAGCAGAACAGAAACTCAGCTAAAACAAACTACATGAAAGACGTCACTGTGCATCACTGTGTCACACCAGTGCCAAAAACGTGAACTTTAAAATGTTTCATGAC
3661	1	194.253884407245	CATGCCTGTAATGATGATGGCGATGGAGATGACGATGAAGATGATGTGGGTGGTCCGGTCAGCCTGTGGAAGCGGGTCAACACAACGGTGGACAG	GATGACAACTTCAAAGACATTCCACCCACTGACAAAGGAACTCTGGACTCAAATCACAATCAACAAAGACAATCATCTCACAATTCTGGACTCAACTTCTGTTTTTGTACATCCATTTCAAAGAACAAATTAACTTTTCAGTAACATTATGGTCAGTCTACATCTTGCCTTGCCTTTAATCTTTTATTTCTCCTGATTGGGTATCAACATGATAATTTTAACATGTCTGTCATTCACATGATCATATTTGGTATCATTCTGATCCCCTGTCTGTCAGTAATACACCCAGGTAAATCATGTTCACCAGATTACAGTATTTTTGGAGTTATAGATATCACAAAATGATCTGCAAATGTAATTATGCAAGAGGCATCTGGACTTTAGCCCTCCTCAACAGAG…
3719	8	20.9495073938548	CATGCTAATATATTGTTCTCCAAAAGAAATACTTTGAAATTTATGGATTTAGTTGAATTTAGAGCTGCACAGATAATCTTCAAAGCAAACCACAA	TTCTGTGTTTCTTCTGAAATAGTTTTATAGTTTTACTCATTTTGAGATGATCATCGAGACTGTTCCATAAGTTTACCCCACAAATTGATAAACATCTACTCCTTATGAGCAAACAGCTTTTTAAAATTAAAATTTCTTCTTAACTCAAAGTCTCCAGTGTTGCTTCTGAACAGCTTTTATCAGGGAATAACTTGTGGTTTGCTTTGAAGATTATC
3841	10	118.377632945474	CATGCTATTTGTAGTGGACCTAGTCAAAAACTGAGTCAACGGATATCCCACTCACGCTTTCTTTCAAGACACAGGTGATGTCCTCTGGGTGTCAG	TGTGTGTGTGTGTGTAGGTGTGCATGTGTGCGTGCACTGGGGAGGTGTCATTGGTCTATATTTACTACCTTAAGAATGAGAGAGCATTGTGCTGTCCACATACTTGGCACTGAAGGACACTTTGCGTTCAGGGTCACCCTCCTCGCTGCATCAAAAAAGACGTAGAGAGCGGAGACCGTGGTAGATGCAGACAGACAGTCAGAGGTAATAAAAAGAGGTGAGACGCCAAGATTGTACAAGATCTTCAAGGAGAGAGACAGACAGGCGGACTAAAAAGGAAAAGGGATATATCCGTCCTACAGATCTCTGACACCCAGAGGACATCACCTGTGTCTTGAAAGAAAGCGTGAGTGGGATATCCGTTGACTCAGTTTTTGACTAGGTCCACGACAAATAGCA…
3868	3	72.2802617156748	CATGCACACAAAGAGTCTAATTAAAAGTTTGGGAGATTTACTTTTGAGAACTTTTATTTATTAAAGTCAAATAGTTAGCAGAAAACTAAGACTTC	TTTTTTGTTGTTTTGTTGTTGTAGTAGTTTTTTGTGAAGTAAATACTAAAAGAAATTCAAGCTTGTTATTTTCTGTTTTTTTGGTATTAGAACTTCTCTCTGCTTCTAGCCATGGCTGTGTTGTTTCTATGGAGGTGCACAACTGAATATTGCGGTAACGAATAAACCCACAGTGAGTAACAATGTGACGAAAGCAAAAACTCCCAACTGCTTGGGCTTCCAAAGGTTCAGGATTAGGCTTCATTGACGATGTATAATAGAAATGAATAACTTTTCCTCAGCTTGTTTGAGTGTCCCTGCTCTAATGAGTGACATCTCTAGCACCAGCAAGCAAAATAAATGAAATTCAGTGAAAAAAAACCACTATATACCTTTGTCCAGTATCAGTTGCTAGACACA…
3954	6	122.379875084254	CATGCTGATCTGACACGGACAGTTTTGACAAAGCCTTTTTATCTTAAGTCAACTTTTTATACAGATTAACGAGTGGCTGAGATCTGGTGAACGAC	GCGATCTCGCAGTGATACAGAAATCTTTAACAAATCCGTGGATCCAGACTATAAGCCACATCACTGGCAAAGTCTAATCACTTGGTTCTTGTGTCATTTCTGACCGCCCCTGAAAATTTCATCCAAATCCGTCATTACGTTTTTTTGAGTGACGTTGGGCACAGACAAATAGATGGAAAGACAAAGGTACGCCGATCGTCACATAACTTCGTCGCGTTCCTTGGCAGAGTAAGTGAAAACAAATGGCGCGTCCCGTGGTTGGAAGAGTTAAACAGAGACACCAAGCTCTTCGGTTGCTGGTGCAAAAAAATTGAAGGAGCCTGGTGCTTGCTTCTGTACCGTGGTGCTCAAAAAACTCACATACGCAACTAACGGCAAAAGGTGCTGCCATGTCATGAG…
4025	5	148.230463099452	CATGCTGTTCCTCTTCAGCCAGAGCCAGTCCTTGACGTTTTCATTACAGGAGCAGTTGCTTAGGCAGCTGCAGGTTTAATTCCCAGGTATTTACC	GTTTGTGTTACAGTGCATTCAAACTCTAATTAAAACAACATTACATTCCCCATCTGCCAATCTCCCATAATCTTCTTTAATTGCTGTAATTAAAGTATATTTACATGTGCAAAATACTTGTAATTTAGCAAATTGCACTCTACACTCTGCACATTTAATCAGCGGCGCTGCGGTGGAATGGAGTGATTTCAGTGTTTTGATTTCAGCGGTGGGCTGGTTCTGACGGGGTAAGTGGACCTCTGCCTGAGGTCTCACAGAGGTTAGGAAAACAAGCCATTGGAGAAGTATTGTCATTGGGCTCTGATTGCAGCTCGTGTGCCTAATTATAAGCCTGAGCTCCCTTGTGAAGCCAGGCAGAGCTTAGGTGTGTGTGTGCGTTTCTGTGTGTTTCTGTGTACA…
4295	10	217.532866483204	CATGCTGTACTCCAGTTTTTTCTGTATTTATTTTTATGGTATATTGCAGTCAAAGTCTGCAGTGGTGCAGCTTGCAGTGTCTCTAGAGGGACAAT	CAACTGGAACAAACAGCTCCATTTAAACAAATGTTACACACTCGTAAACCTTTCAGCAGGTATCAGGTGTCTTCTGGGAGATGTTTTGGTGGCAGTAAAAGACACCGGTCACTTTCCTAAATGTAAAAGTTTCGCGACTGGCCTCTCAAAACTTTACCCACTTTGCTTGTAGGCTTCGTGAAGTGTAGACCGCTGGTTTATTCAGCGTTTGTGTGCGAGCTGCTGCCGTGACTCTCTGAATGCCCTCTGGGAATGAGCTGCTTTACTGTTCATGCTACTGTAAACAGACTCCCATTCTCACCTGTCTCTTACCCATCGCCTGTGCAGTCGTTTACCTTAACTCCATCTACCTCCCCCTCTTCTCTCACCCTGTGTCAATGCACCACTTTACTTTCAGGT…
4325	9	132.73989080514	CATGCAACAGCTCTGTAGGATTCACAAAGTTATTGCAAGTCTCTATCGTCTGTGAAACAAACTACTATTTGCAATATGCATATAAGCAGTGTTCA	ACTTCATGGACTTCAGGGATGGGGCACTTTGTGTTCGATTACTATGTTAACAAAATCTTATATTCCAGGGAACTTTAGGCAAAGAACAAAGAGTCAAATTTAAATCCAAATGTGTGGAAAAAAGCAAACATTACTCGATCAACAATGTCCTCCATCTTTCACGACTGTAAATATGAATATTTTAGGAAACAGGAAGAAGCCATAGATTGAAAGGATTCAATAAAAGGAAAAATAATTGACAGTTTGTGTAAATCTT
4762	11	77.6400248511044	CATGCGCAGAGGCCTGCCAGTAACGAGTTGCAGTAGTCGATGGGTAATATTACAAGAGCCTGTACCAGGAGTTGTGCCAACCTCTGTTCATCCTG	AACAGAGAACGGACTGGCATTTGGAGTAAACATTTATTTATTAGAGAATACACAAAAACTACAACAGGATATGACATACGAGAGGTCTCCACTATAGGAACAGGAATACCCAAAACTGAACTGACTCGCTGAGCGGGCAGAGAACTTAACTGTCCGAGGCTGAGAACTGGTGACTGGAGGACAGAGCGGGTGAGGTGGCATATGGTCTGGTGATGATCGGAGTCTGGACAGGTGCTGCAGAAGTTGGCATCAGGATGAACAGACGTTGGCACAACTCCTGGTACAGGCTCTTGTAATATTACCCATCGACTACTGCAACTCGTTACTGGCAGGCCTCTGCGCATg
4859	16	174.929790577139	CATGCCAACATTTATTATGTATATTTAACATTTATTAGCTGAATTTGACTATCTAGAGTCGTTATGATGTGATTAAAGTAAACACCACTTACCAA	AGGAGGAGAAGGAGGACAGGGGGATGGAGGGAGGCACTGAGTTAAATAAAAACCATCAACAGAAAATAAAGTGGTGACGAAATGAAAGGGTAGACGATGTGAGGACGAAGGATGGCGGGTAGAGAAGAAGAAAAAGAAGAAGAGTAGGGGTAAGATGGGTTAGCCAGGTTAGGAGGGAAGATGGGAAGTGAAGGACACAAACCAGTTTTATCTAGACCTCATTCAGACCAGTGCTGGAAAATAACTAAGTACATTTAAAGGCTTTTATCAGATCAATAGTAGACAACTTCCCCTGACAACGGTGTCAGGACTGATTTATCCATTTTTGGTAAGTGGTGTTTACTTTAATCACATCATAACGACTCTAGATAGTCAAATTCAGCTAATAAATGTTAAATA…
5104	3	58.4431869145626	CATGCTCTGCAATCACTCTGTGCGGTTTAACAGTACATGCAGACAAACATAAAAGACATAAAAGAATCAAAGCAAAACGAGCACAGCATGAAAGG	TTTTTTTAACTTCTGAGTCCTACCTATGGTTTTACACACAAAGACAATTAAACAAATAAGCCACACCTTTCATGCTGCGCTCGTTTTGCTTTGATTCTTTTATGTCTTTTATGTTTGTCTGCATGTACTGTTAAACTGCACAGAGTGATTGCAGAGCATG
5243	17	39.6808460207766	CATGCACAAGTCTGTATGTGTATGTGTGCGGCATGTTCTTTGGTTTTCATGTGTGGTCGTGAGCGAGGTCAGTGCTCTCCACTGGCCTGGCATTG	GGGCCGAACTGGTAAACTGGGATCTGGAGAGGTGAGAGGGCCCGAAAGGATGAACGGTTCAGCACATGGAGCGCAGGGAGAGTGGGATTGTTTGTTTGGGAAATGAAAGCCGAGGGAGAAAGGAAAGGACAGCTGAGACAAAAGAGACATATGGAGCATTAACTCTTGAAATACCAAATCTATTTTGTGTGTTGCGAATACCCCCGTGGTCACATTGTCCCTTAATGGCTCATCCAAGACAGAAATCAGGTAAGTTGACAGACTGTCGGACAGATAGACTTCGAGGTGCGAGTTGGGTCAGTTTAGTTCGGACATATGGCTCTTGCAAGCCCAGAGACTCAGTACTGAGGGACCACAAGGACAGAATAGAAGAGGAAAAGACCAACATGCCATCTGGAC…
5415	3	7.60301552329764	CATGCCTAAGTTGTTTCATAATGCACACAGGCTGAATGTGCCTTTTCCCTTTATGTGGAAAAATGATTGGAAGGACAAATAATGTAGTCTTTCTC	CTGTCCAACACTTCTTGGAAACCACTGACATCAGTGTTCAGGTCTGACTTCTTTCTTGTGAATTTTTTTGGTTCCCCTCTCACCTAGTGATTTGCAAAGAATTGCAATTCTGATTACAAACAACTGAGTTATTGTGGACAGTTATATCAGGCTTTATAGTCTACAGTTATATTATAGTATAAGAGTTACGCTCCTCCCTTCCAGGTGAGGCCAAGAACTTTTGGAGTACCCTTGTAGGTAGGTAGAACATGCAGGTATGTGAGTCATTGGTTTTTAATGTGCTATTAGTCATTTTAGACCAGTCAGATGTGAAAAAGCCTGTTTGATTAGAGATGAAACATCTTGAAAGATCTAAAAGAAAAGTTTCGTTTCCTTCTATTGAAGTTCTTAGGACTACTT…
5783	1	76.1391281288021	CATGCTCAACAAAACTCTGACCTAGATGTAAGAAAGTTACAAATACTGTACTGTCAACTCTGTCAGTGGAGAAATTATCAGCTTTTCACATCGGT	CTCATCACAGTTGTTGAGCAGAGAGCTCTGAGAGAACATACACGTGTTGATTTTATTAATCAAATATTTGTTCAGCCCAAAGGTGCTAGTGTGGTTATCTTACACAAATAGTGTGTGAATTAAAAATAATTGATTCTTCTGGTAAAAAATAGCTAGAGGGGGGCTGAGACTGCAAAACAAACTAAATGTTGTTGCAGTATGAGAAAACTAAAGAAGGGCACATTATTGTTGATCTATTTTCTGCCAAACTGAGATGAAAAACAGCTCATGCAAAACAATGTGGCCATGTTAAAATATTCATTCTCCCTCCCTGTGGTTACTGTACAGGACTTACTGTATCATCTTTCAGGCTGAAGCAGTCCTTCTCCTCCAGGTCATCTGTAATCTTGCTCTCAGGAC…
5785	18	138.169405459413	CATGCAGCATTAATACATATAATCATTTCTAACTTTTAAATTCTTAATATTGTATCAAACTTGAAATTTCATTACTATTTCTCTCTTTTTTTGCC	GGGGGGGCCGTGACCGTGGGGCAACTGCGCCGACGTACCGGTTGACGAGAGCGAATCCACCAATCAGAACGTAATCCGATAGACGCCCGACCAATCAGCTCAAAGGGGGCGACAGCGAAGCGCAGCAAGGTAGATTGACGCTGTGGGAGAATTTATAGTCAACTCCCGCAAAGTGTTTCACAGCAGACACATGTACCTCACAGGTAAAACAGTTAAATTAACCAAACAAGTGTATAAAAAGGTGTTTGATGTATATTATTCAAAAGAATGCACGCCTTTTGAAAGTTTGAAGCCATATGTCCACTGTTAGTAGACAAAAAGGGCAAAAAAAAGAGAGAAAT
5797	19	35.3398154020166	CATGCTAACATGTTCAAATTGCATAACTTCTCATGTTTAGATTGTCATCACAGTAGTTTAGTGTGTTAGCATCCTAACATTTGAGCAGACCACAT	TTCTTGTGCTTCCACACTCTCAGGTCAAAATGTTTTTGTTTGTTTACAGCCAAATATGTGCACAAACGAGTAACGTTTCCCCACCTGCTTTATAATTACCATTGTTTAAATTTTTCCCTAATTAAAGCTGCAGTAGGCAGAGGTCTGGAAAAGGCAAAAACTAAATGCTGTAAAAAATACAGCCCTCCAAATGCACCTCGTCCCTCTCCTGTCTCTGTTCAAAGCTCTTCCCACAAGACGAAGATGCACTTCAAACACAGTCAAACTACAAGTCAACATTCATTTGTTGAGTCACCCAGGAAACAAACATCACTCTCCCAAGTAAAAAGTACACCATCTTATCCTGCTCTCACTGTCTGTTGTGTTGCTCTTTATACTCTCTGACCTGTTGTTGGTAAA…
5840	1	29.0550633487048	CATGCAGGTTCTCTCAGGGGCAGGAACGAAAATGATAAATCGCTATTTTACTCATCACATGGAGATACAGTTTTGTCCCAGTGCCATACCAGTGC	AGCATGCGTGTATAAACGTGCATGAAATGCATCTGTACAAATGTGGTAGAGTGTGTGCAGATGTAGATTTGTTGTCACGTCTGCGTATGAGTGACTTACTTTGAGCGACCGAGTGCACTTACTGGAGGTGTACTTGTCAGGTCAGTTGAAGAACCGCACTGGTATGGCACTGGGACAAAACTGTATCTCCATGTGATGAGTAAAATAGCGATTTATCATTTTCGTTCCTGCCCCTGAGAGAATCTg
5937	13	42.2489122020805	CATGCGTCATCTGTTTTTGGCTCACGGTCAGTTGTCAGGTAGGGAAATGAAAATTGCTCATATTTGCTCTCCGACTGTTAGGTGGGAGGTTTGTA	CCATCCATTATCTATACACCGCTTAATCCTCACTAGGGTCTCGGGGGGCTGGAGCCTATCCCAGCTGACTCGGGCGAAGGCAGGGGACACCCTAGACAGGTCGCCAGTCTGTCGCAGGGCTACATATATAGACACACAATCACTCTCACATTCACACCTACGGGCAATTTAGAATGATCAATTAACCTCAGCATGTTTTTGGACTGTGGGAGGAAGCCGGAGTACCCGGAGAAAACCCACACATGCACAGGGAGAACATGCAAACT
6249	9	184.826924042409	CATGCAGGCCATTTGTGTGGACACACAAAGGGACACATATTCCTGCGTGTTCTCGTAATAAGACATACCGACCACCTGCACACACTTTTCTTTTT	CCAACCTCACACCAACTGAGTCTTCCTGTCTGCCTTTAGCTGTGCAGAAGGACCACCAGTGTAAACGGCAGACAGAAAAAAGAAAAAGTGTTGACTTGTAGAAGAAGGCAAGAACAAAATCAGAAAATCTTCTAAGGAATCTTGTTCAGTAAGAAATAACTACTTAGCTGAAGATACCTTACGCTTGTCGAGATTAAATTTTTTGTCTAAAGAAAAAAGACATAAAAACGTGGTGACTCATTGCCAAGGCATTTTCACAAATGTGTATAAATCTTTTAAAATCAGAATCTTTTAGTTAAAAAAAGAAAA
6296	12	47.3056431228833	CATGCTGTCGCCACGGGAACGGGACAAACATGGACCTCAGAAGGACACTCACTCACGCTCAGTGCTGACCAAAGGCCAGCATGGACAGACGGTTT	ATAAAGGCACTGCTCTGTGACTTAGTTTTAATGTTCTAGCTTTTCCAAAAATGATCAGTTAGTTGTGTGTCTGTGTCGTGACTCTTCAGCAGTCCAAGTCATGACTGCTGAATGAACCCCTATATCAAACCGTCTGTCCATGCTGGCCTTCGGTCAGCACTGAGCGTGAGTGAGTGTCCTTCTGAGGTCCATGTTTGTCCCGTTCCCGTGGCGACAGCATGATGg
6450	10	100.034633721496	CATGCAGTGATATGAGAATGCCATCATTAGCCCACGTTGTATTATGTAAGAAACTCATTTACTGTTGCACTTGAGTCTGCCAGTAGTTATTGAGT	CACCGAGTAGTTTGCGAATACAACTCAATGCAGTCACACACTGAGAATCCCAGCATGGACAGTGCGAGCGTGTGAACACCTGATGTACTTTCATTATGTAGACTAAGCCAATTTGGCCCTTATCTTGAACTTCTGATACTCTCAAATGAAAAAAAGCACATGTACCATTGATTATCCACTTCCTGTGAAGAATTCAAAAATAGTTTTCTGAGTGCTTAAAGACTCAAACTATACACTCAATGTGATTAGATCACTTTGCGTTAATAGTCTGAGAATTACTTTGTGTTTGCAATGATTCCACATGGGTGGTTTTAGAATTTGTCCACAAAAGCCTTCGTAGTCCTTTTCTCTTTAATGTATTCCATTTTTCTGCACTTTGAATAAGTTCAGCGGGAGAAG…
6718	20	64.2058229479578	CATGCCTCGGCTTGTTTCTCAGCCAGTTCTGGACACGCCTCCTTTCTCAGCCAGTCTCCTGAAACTGGTACACACCTCCACTCTGTTGTCACATT	GTGGTCTGGACTAAGTACTTTAGGTGGATGGACAATTGTGGTCAAATAGATCAGGAACATTTTTTTTAGTGGAAATGGATTTTTAAAAGCACTTAATTGTAGTGTTCATGGTTGGTCAAAACTTGTCTTTTTGGCCTTTCTGCAAGTAGCAGTGCAGGCATTAGATTACTGTTAATGTCTTGAGTGTACAAAAAGTTGCGTGCAAGTGATGGTGAGCGCAGGTGACCTGAGTATGAATAAGCGCAAGCAGTTAGAGCAAACCTACAGGCATACAAGCACACACCCACAGAAGTCAACCCACAGCTAAAAAGAGGATTTTTTTAAAAGGAGAAAACGCTGACATAGTTTAGGGCCGTTTTCGTAATAGTTAGCTGGAAAAATACTTAGCATTGTTACCTT…
6799	19	143.164519776713	CATGCCTCCTTTTTAGTCATGACCTCCTTTCCGTTGTCCGTCCAAATGTAAACTTTCCCCTGAAACGAAGCAGGCTCGGTTCTGTCACTGTGTTC	GAAATCCCTCCGAGAGACAGCTTTTCTTTTTCCAGATAAATCAACTATAATCAATGAACTGTTTAATTCAAAGCAAATAATACCCTCCCCCCAGATGATCATAGTAGTTTGTAAATTAGGAACTTCTCAGCAGTCTTTTCCTTTAGGTCTCAATCCACAGAGAGGGCCTCCTTTTCTGTAGTCCTCTGAGAAAGGCTCCATTCCACTAATATTATGTTTTCATTAATGAGAAGCGGCTTAAACAGTGCCCTGTTTGTTTGTGTTCTGGCCAGCCGGAGTCGCTCTGCTTCTCAAGAACCGGAGTAAGAAAAGGAACGTCGGGGTCAGGAGCAGCTATAAGCTATAAGTTCTCCGAAAACAATTCAGACAAGGGGAAGAGGGAGAGTGGAGTGGCAGGGG…
7050	18	61.3289090333546	CATGCAACTCTGCTAGCGTAGCATTTTTAGCAGGTAGAAGAAGAAAACTGTGATTCACATGATGTGCTGGAATTGACATCATCAGTTTTCCAAAA	TATTCAAATTAAACTTTGTGGCTGCATCAATTCGTGAAATACAAACGGCTCAGTTTTATTTCATATGCTATACACATTTCTCCACATGGCACCCTAACTGCTGGGAGTCTCTGGAATTAGTTAGATCATGACTAAAAGCTAGATATTTAACTAGCTGTTACTGCTGATCAAGAGGACAAACTTACTGATGTAAAAAAGTAAAAAGAATTTGTCTTGGGCGTCCTGGTAGCTCAACTGGTTGAGCAGGCGACCCATAAATGGGCTATAGTCCCTGATGCATTGGTCATGGGTTGGAATCCAGTCCATGGTTCTTTGCTGCAGGTCCTCCCCCCCATTCTTCTCCCCTCTTTCCTGTGTCTCTCTCCATGGTCCTATATAATAAAAAAGCCTAAAAGGCCC…
7082	19	38.7586220184575	CATGCTTTTCTGGCCGTTCTGACCCACAATCCTCTGTGCAACAAGTTTCAGCCGCTGAGAGAAAACAGACAGAAGGCAGCTCATTTCACACTACA	TTTTTCAAGCCTTGAATTATTTTAAATCCTCCATTGCTTTCAAAAAACAGTGCAAATCACTTTATCTCTTCCTTGCATCTCAATTCTGCCCGGTGAGAATGTAACAGGTAGGATACAGTCCTGTGTTTTCTCTCTAAGCTCCTGCAGAAGCTTCATCTGTTGTTGCTCTTCAAGGTGCATTTAAGGGATTGGAAGATGATGGCGTAGAGGGAAAGATTTCCAGGACACAAATCAATACAAGGCTGCGTTCCAAGTCGCATACTTTTTCTTTTGACTTCAAGTACATACTGCAGCTGCTCTTACAAAGTAC
7467	21	110.410430660773	CATGCCACAGTCCGTCTGTCTGTGTGGACAGGTTCGATGACCGGCCTCACAGCAGAAGACAGTGCAAGGCAGTAGAAAGGCAAACAGTAGTAGAC	ACTGTATTCATTTCAAAAAACGCAGCAAGGTCAGCTGCCGAGAGTTAACAGTATCAGTATGTTGGAGACAGGAACGTTTGTGTTGCATCATGTGATGACTTGGGGCTATAAGATGTAATCTCTGAACCCTCTGCCTTGGAAAGTACTTTGGCTCCCTTGACAGACCAGCCAAAAGCTGTCTACTACTGTTTGCCTTTCTACTGCCTTGCACTGTCTTCTGCTGTGAGGCCGGTCATCGAACCTGTCCACACTGACAGACGGACTGTG
7736	22	84.5334154047041	CATGCTGTTTTTATATTTTATTGTGTATTTTGGAGCTATAATTCTGGTTTTATCACACGCACTTCACAGCAATGGCACAATATTTCTTTCATACA	ATGAGCTTTCAAATTAAAAGTAAATTTCTTTTTTCTTTTGAGACTTTCAAGCAATATGATCACACAGCATTTAGCTGTTACACATAGAACCCCAGAACATCTGCTGTTAACTGTTCCATAATGGAGACCAGTGGTTCAGGGAGATGGTTTCTTTGTGGTGGCAGCTCCAAAGCTTTAGAACAGTCCTCATCTTTCAATCAAATGTTCCTTCTCCATGTACAGGAAAACCAAAGCACATACATGTTGTCATGGCTTTTGGTTGCTTTCAGTGGTTTTAACATTTTAACATTCTATTTTCATTTCTTTTCAGAATCTTATTTTACACCTGCTTGTGTTTTTTGTTTGTTTAGTTTTTTGGTACTGATTTTGCAAGTTTTGTCCTGTTTTCTGTTTTACACG…
7867	18	82.72074911522	CATGCACGGTCAAACCTCTGCAGATGAACCAGAATGCAGCACCACGTCTGGTTTTCAACCAGCCAGAAACAGCACGTCACCCCACTGTTCAGATC	TGAGGGAGTGTGGACCTGAATGAGAGAGTCCAGGCAGGAGGAAGCTGTTCCTTGTAGTTTTGAATGCAAGTGTCAGAGTTTTGAATTTTATGTGGGCATCAGCTGGAAGCCAGTGAAGCGATCTGAACAGTGGGGTGACGTGCTGTTTCTGGCTGGTTGAAAACCAGACGTGGTGCTGCATTCTGGTTCATCTGCAGAGGTTTGACCGTGCAt
8075	1	55.3212427369855	CATGCCATGGAGAAAGAGTGTGGATTAACTGATAACTTCACTGACTATAATGTGTATGAAACTTTTATACACTGTGTTCTTTCTTTCAGCTGTCA	TTACTAGAATGCAAGAAACCCTTGCAAGTTCCAGTTTTGCTGGACTCCTTCTAAACTGCAGCTAAGTGAGTCTGATAAGTGTGACGACAACATCCCAGAGGAGTCGAATTAACCAGAATCAATGAAAACATCTGTGTGAGAGTGTAAGTTGCACTGAAGAGGACGGAGTTGTACTTTGTGTAAAGGTTTTGTGGCTCCTACTGATGAACACACAATAAAACACGTTACTCCTCCTTGAATCCACAGTGACCTGTTTAATTATGAAAGTAACCGAACAGCCAATTTCATTAATTTAAAATTGGTACACATGACTGCTTTACCGTGACAATAGTTTAGCTAAATTAGAACAAGGTTCGTGCACTTAATATTCTCATCCTACAGCTGTGGATGAAAGTTGTC…
8302	14	164.397883386855	CATGCTAATTTTTATCGTCACAGTGACACCATTTATCAGATCCAGAAACTGTGAAAATAGACAGAAGCATCAGATTTTCAACTTTCTGACGGTCC	CAGACTTTGAAATTGGGTTGCATCAGGCACATAACTACAAACTTCACAGACTCTGTAACCTCACACATGCACACATGACAAGACTCTACTGTGAACTCATTTTTTCACTGCAATATAAAATCCTGCACCTCAATGGAAACAGCACAACCATGGCTAGAAGTGGAGAGAACTGAATGTATTTTGCATTGCGTGACAGTTATTATGCCATAAACCCTAAAAAGAATAAACAAAAGCTGAATTTCTTTTTTTATTTTTACAAAAGTTTAAAAACACTGAATTAACTTGTCCAGCATTTTTTCTAAGGCCTACAGGTGGTACATTTACTTTAAAAGAAAAGGTGAAGAGATATTTTACTGCTTTACATACTTTTGCTCAGTTTAAACACTGCCTGCAGTTCAG…
8399	10	104.245474059994	CATGCTCTAACACAGTATACAGAATATTTACATATCAAATCCTTGAGTCACAATTTATGATATGTTTTAAATCATATATAAAATTATTTTTCCAT	TAAAACCTCGTGCCACTGCATTATAGCGGTTTGCTATCCAGATCTACAAGGAAAACTGTAAAGACAAAAGCTGTGAAGTTTCAAATTTATGAGATGAGTCAGGATATTTGCACGCAATTAATGCACTGACCTGTAATCTACTGGTAAGTCCAGCATCAAAAAGTTTCTAAAATTTGTTGAAAAGATGGTTTATGCAGGAACAGTGTGCCCCCACAATGTAACTGTGAGCACAGTTTGGATCCTAGAAGTGTTATGTAAAAAGAATGAGTCAACATCTGTGGGTTTGTATTTCTGGGTACTAAATTAAGAGCCACTGTCTCAGACGCTGTCTAGAAATGCACCAACCCAGAGCAGAATCGTACGGTAGTTTTTTGTTCCATTTGTTTTTAGTTATAGAAC…
8795	17	28.9411751956163	CATGCTAATGTTTTAGCTTAGCCGGTGTAATTTTCACAATGTTTTTGCTTTATTAGCTGGTAGCTAACATTGTAAACATCAGTACTTAAATTCTA	ACTGCATGCTTCTGGTCAGGCACTAAGTTCAGACTAACAACAACATGTCATCCAGACACATAGGGCCACCATGAGCCCAATGGTAAACACTTGAAGACAATGACAATACTGCTCAGTTTGTAGGGACAAACAAGATAAAGGATGCAAAAACAGAGAAAAGATAATGCAGAATAATAAACAAAATGGAGGAGAAGCTGGTTTAAACGTACTGCAATTTAGAATTAGAATTTAAGTACTGATGTTTACAATGTTAGCTACCAGCTAATAAAACAAAAACATTGTGAAAATTACACCGGCTAAGCTAAAACATTAGCATG
9163	1	11.4799853251302	CATGCACATATGGAAACACACACATACTTATCTAAAGAGAACAGAACACAGCACCCACAATTAGCTTTCCCTTTTAAACAAAGTCCTGGATCGTC	TCACGTCTCTGCGGTGTGGCAGGTTGCATTGAGGCGGCTGTTGTCGGAGAAGGCTGTTGCCATGGGCTTGGTCTGCAACAATGTGTGGGTGGTAGGTGTCAAAGTAACATCCACATGAATGATGGAGCCCAAGCAGAACATTGCATTGTAATGAGACGATCAGCGTTATATACTTGACATGTCAATGATTTTAATATTGCAGCTGACTGATGTATATAATTACAGACATTGCAACTGAAGCCTCTTTGCTTTTTCTTAGCTGTTTTTCTAATTGACAGTCATGTCAGCGTCTCCCTGCAGCTCACAGTTATTCATTCTCCAGTCATCATGCAATGCATCATGTAGACCAACAGATCAATGTTTAGTAATTGAACTACTCTATATGATGGCTGGGAGCAG…
9524	9	215.340412231879	CATGCTGATCACATTCAACTTGCAGTCGATACATTTTTTTTTCAGACTGTAATCTTTCTTCGAAATGCTTCCTCTAAAGTTTTTTTTCATCTGAA	TAGGACCCACTCCGACCGGTTCTAACAGAACCCAGTGCTTGCAAAAGGTTCCGAGGTACGTATTGATTATGCACAAATTGGCATTGGGGGAATGGATACGCTATCTCTGCTGCAGTCTGAATGAAAGTGGTATGATGAGAATTTGCGACAAGCGGTTAACTGAACAAAAAGTCAAGTAAAGTACACTACCATTCAAAAGTTTGGGGTCATCCAGGCAATTTCATGTTTTCCATGAAAACTTCCACTTTTATCCATGTGCTAACATAACTGCACAAAGGTTTTCTGATCATCAATGAGCCTTTCAACACCATTAGCTAACACAATGTAGCATTAGAACACAGGAGTGATGGTTGCTGGAAATGTTCCTCTGTACCCCTATGGAGATATTCCATTAAAAAT…
9531	21	222.067249542338	CATGCCATTTCACTAGCTAATATGTTTTGTGAAAGATTGTGCCAGAATTACAGGGTTTAGCAATGATTTGTACACCTCATGCAGATGGGGCTTTA	TGCACAACATACCCACATGAGGCCAGCAGTGCAGTTGACACACTGGAATTTATCCAGAGTGTGTTGGAGGATTTTCAGATGTTTGACCTATAAAACTGGACCAACACCATTTGTGAGTTTGTGAGACGCTGGAACATCAGCTGTTGCACTTTTAATATCAATCAAAGCAGTTTATGATATTGCATGGAATGTATGAAAGCAGCTTTTCCGTTCAGAATTCAACCACAGTAACATATAGATTCATTTACCATTCATCTTTGTAGACTTTCTTTTGTTCTGTTGTTGTTTATGGAGCGGTTACTGTACAGGTTTGCAGGGACAATCAGCAAAACTGGACTTCATCTAGGTCAACCATTATTCAGTGGCTTGCTGTGACTAAACCCCACACTGAGTCTACCC…
9708	1	71.8461982107021	CATGCAAAATCCTGTTGCCATAGTTAATAAAGCCATGATCTATATTTGCCCCCCTCCCCTTTCCCTTTTAATCTCGTTTAGTTACAATTGAAGAG	TTCAGTGTGGATGTTTTTCTGCAAAACACTTCCTGCATGTGTTCATTTGATCCACCGTCGGTATATTAAAATATTGATTAGACCAGCTTTAACTTCATCTTTCAGGCGCTTCAGGATTCATACCGCAGTCGAAACATATGACCGAACATTTCACTGAGACTTGCACTCGCCTTGTATGCTGTGACTGTCTGTGGTGGGCTGAAGGTTGGCAGAACCTGTACTTAACACCCACTCCTCTCGCTCAGACTCACACAGCTTTTTTTTTCTGCGCAACATAAGTTAGGAACGGTGACAGTAATCCATCTCGTAGCATCCCCCAACCGGTCACGGCTGTCACCTTTGCCTCGCCAGGAGCAGCTGAACCGCTCACCGGATTTAGGGGCCCTATAGATACCACTG…
9746	7	6.96020559559589	CATGCCTAATAATGTTGTTGTTGTTTTTTTTACAAAGACACAAAAACAAGTAACAAGCTTTAATGGCTCAGACTGACATGGCCTTGTTATAAGTA	AATCTCACATCCATGCAGTTAATCAAGTGGTGGAAATGAGTACCTTGAACGACTGTTTAGAATGTATTAATAGTGTCTCAGTCCCTGTTTGGGTTGAGTCTTCCATTTATAACATGATATTTATAGAGTATGTGTGAATTTGGGAAGTTTTGTTCTCACCTTTTCCCTCCTTTTCTTTCGTAAAACACCTGAAAGTGCTTATTTGTTGATAATTGATTGACTGATGTGGGATTGACCATGCTCACGGCAATAAATGAACCAATATGGCTCACTGGTGTGTTTTTGGTGGATTTTAGTCAACAACTGAGCTCTAAGACACAAAAGAGCAAACTACATCCGGCTTTGGATAATGTTAATGGAACATACTTCTCCTTTAACAAGTCTGCGCACTATACTGGC…
10237	2	203.244271655147	CATGCTTTTGGGCAGCCTTAACTTTGCTACGCTTGAATACATATTTTTTTTGGGCAACCTGTATTGACATATGCTGTATTTTACATAATACTCAA	CTGCATGCTGATTGGTGTCAGCACACATAAACAACTCCGTCGTTTAGGGAGGCCAAGAAAATCCCTGTCATTGATTACTGCGTTTCTTCCCAGCTATCAGTGGCTTATATGGATTTGGAGACTAATTTGTAGTAAATATGTGAGCAGCGTTTTATGTGCCCATGCACCCTCAGCAGCACTCCTGCGGGTTTGAGTATTATGTAAAATACAGCATATGTCAATACAGGTTGCCCAAAAAAAATATGTATTCAAGCGTAGCAAAGTTAAg
10506	12	62.3449092604257	CATGCCATGACAGCAGGCAGAACTAAAAAGCAATATAATTTTTCCTGTTTTTCACTGGATTTTCTGTTGACTTCAGATGACGGAGGAAAGCTTGT	AAAGCGCACAAAAAAAAGGGAAGGGGATGGATCGCAGCATGAGGGGGTGAGAGAATGGGTCACCAGCAAATAAAATGACATGCAGGTGGTGATAGGAGTGGAAGTGTGGAGCGAAAAGAGAGACTGCTGGACAATGTGTGTGTGTGTGTG
10528	15	20.8479663488102	CATGCATTGAAATCATTTACTGGCGCGAGCCCTGTTCGTACAGAATTGTGAGAATGGAGCTAAAAGGGGAGCACAATGGACGTACCATGAACTGT	GACCTTGAGGTGCAACAGTACACACCGTTTTAAAAAGCTCCCGAGGTATGGTTAATGTCAGACGCACTTTGGCTGCTGGGCTTCATGGGTGAGCCCGCTGTTTCCACACAGGATTTAAAGAGTTCTCTAAACCCCACAAGAGCCAATCATAACCACTAATTCAACTTATCCTCATGATGCTCATCGCACAGTGTGACTTTTTTCACTGTCTACTACAGAATGTGATCATTCCTTGCTCACCATAGTAGCTGCTTAATTGAGCTGGATGTGCGTCAATGATTTCACTTAGAGGGGATCATCAAGATTCAGACAAGCACCTGGTCTTTTATGTGCCTGTAGAAGGCAGGCAGGAAAAACGATTACCGGCCTCATTTGTTCTCTATAGACAGTTGTGACCTT…
10529	1	90.6088829181	CATGCATTAGCACGTTCGTATATGCACATATGAATACAGCCGTTTGTGGTTGTGCACCTTATTAGCAGAGATATTAATAGCAGCAGCTGTGTGAG	TGGGGGAAGGGACGCACAGTGACAGGGGAAGATGGAAGGGAGACGAGTTGAATCAGAAGGAAAGAAGAGAGACAGCGAGAGCCAGGAAAAGGAGAGGAGACAGCAGAGCAAGGCAGAATGTGAAGAACAAGTGACAGTGGGGAAACAATGTACATGAGGAAAGATGAGAAGCACAGAGGTTCAAAGGGACACAGTGACAGAGGAAGGGAAGGGTGGACAGATCGGGGACAAGTTACATATCAAATTTACTGAATGGTAAACTGCACAAAAGTAATTCTTTTTCTAAATCAACAAATTACAGAGAGCAAATTGCATCAAAATGCAGCAACTGTGATGAGGAGTGGGAAATGAGAAAGAGAGAACGATACAGAGAGAGAGAAAGATACAGAGAGAGAAAGA…
10533	20	147.660880886732	CATGCACATGTTTACAAAAGTATACAGATAATCCTTCAGTTTGACATGAAAGGTATGAAAACCAAATGTACAGTTGAAACAGCTCTCATTATGGC	CTCTCAATTTGCCAAGTTTAATAAAGATTAAAAGCCGCTGTCTTCATGTCCCCTTCATTGTGCTGCCCCCTTCCCATCCTCATCGCTCATTTCCATGTAAAGGTCAACCTTGAAAAAGAGATTCACAGCACAGCGGGGTTAACCTGTTGGAATGACAGAGAAGAGGAATTAAAACTGAGGAATTCATCCGTGCTGCAATGCCTCTTCTGTTCCTCCTGCTCATTTGCTATGCCCTCTCTTTCCTTCTATATTCCACTAACTTCTTCCTTTCGCTGTCTCCCTCCCGAGCAAGGAAGCGCTTGCTGCTCCCAGAGTGGCCTGTTACTTCAACATACCTGCTGAGTCTGTGCAGGTTTTAAAATAATTAAGACACAGAGGTATAGCAGACTGGCAAATGCT…
10614	17	37.370441591408	CATGCAGATGAAGGCTGTTTTGACCTCCACATAAACATCTCCTTCTACAAAGGGCTCTGTTTGCAGCAGACAATCCCCAGGCCAGTCTGTGTCTC	CTTCATGTCAATTCCTCTCACCTCTCTCTCTACTAACAGTCACAACATCTCTCCAAGCTTCCCAAAATGGAGGACTTGGTGTTTTCCAAGCCAAGGCGATGTGCTGACTTGGCTCCCTCTAGAAAGAAGCTGGCAGACAGACCTAATGGTTAGCAGCAACAGGGTTTCTTTCTCTTTCTCCCTTTTCTCTCGGCCTGTCTGGGGTGGCCAAGCAGCTGTCTTCTTAGTGGTGATTCTGTTCAACCCACTGTTGGATGTGCCTGGAGGGCCCAGAGGGATCAATTACCAAGGCCGGTACCGACCCGCAGCCATAGGGGGAAAGGCATGGTGATAGTGGGGCCGATCCCATCAGACCCAGGATGAGCCGGATCCACAGAGGGATGGAGAAGAAGAAGCGAT…
10625	21	112.008563075032	CATGCCTCAAGGGAAAAGAGAAAAATCTGTTCTATAATTCCAAAGTTGAAGCTCTCATAGCCAAAATATTAAGATTATTTTTTATTTGTTTTCCT	GACCCTTTAACAGTTGCTTAGTAGCTGCCAGTATTAACGATTGGATGCTAATGTTATGCTGCCGTGCAACAGTAGTGATACACATTTATATAATGTGAAAAGAAGCCAAACCTGGCATGTAGCTTTTACTTCTGTGAAGCCTGTAATCAGCCTGAGTCTGAAACCTGCCCTTCTTCTAGCTAATCTTACTCTAATTACAGCCACCCTTTTACAGGCCACAAACTTGGTAGTATTTAGCCATCACATTAAGATTATTTAACCGGAGCACTAGACAGAAATATCAAGGCAGAATAGAGAACTGTCTTTGTGCAGTGTTGTTTCTGGGAGAGACAGAAGGGCTTCTCAGTATGCTCTGAACGCCCGTTCTAATTATTTTTCCCAGAGATGAGGTCACATTCC…
10765	23	4.38476447359367	CATGCTACGCTACCCAGTGAATGCTGCAATCCTCAGTCCATGTCCACTGGAAGACAATACTTAAACCGCATGAATGCAGCGAGGTGAAAAAACAC	TCTCTCCATCAGGCAGATGATTGTGGATGCAGGGTCTGAACACTGACACCAGCAGAATGAGGACGAACGAAGGCAGAGCGGATTATTTCTGGGTGATAGCGATGGAATATTGAGGATTCTTGGTGTTTTTTCACCTCGCTGCATTCATGCGGTTTAAGTATTGTCTTCCAGTGGACATGGACTGAGGATTGCAGCATTCACTGGGTAGCGTAGCATGTCa
10864	6	102.438708500003	CATGCCAACTCCATGCAGAAAGATCCCGGGAAGGCCGGGACGCAAACCAGGGATCTTCGAGCTGCAAGACAAAAGTGTTAACCACCACGCCATTG	CGTAACACCCAATAATATGCAGTAAGTTTGTGCAAAAAGGAAATTCGCCTTTAACATATGATGCCGTTACTGTGCAGCACCAAATAACTGTGCAGCGTAGACCTTAGGATGAAGGTAGTCAGAAGACAGGAAAGATTCTTTGACTCCAGATTAAGCTGTTCTTAGAATCCCTATTAGGGTAAAACCCTCTAAGCTATAGAAGCTAACTTGGCTGGACCAGTAGCCTTGTTTCAGGGCTCAACAGAGGTCTAAAACCATGCAAAAAATATGAAATCTTTCACTTTCTTTGCATAAATCGCAAAGTTTTCATCACAATGTATTCTCAGTAATCTGTCCATTCTTCCATTACCTATACACCGCTTAATCCTCATTTGGATCGTGGGGGACTGGAGTCTATCC…
11110	20	54.0482059314602	CATGCTTCTGTTTCTACCAGAAAGCATTGACTAGTTTATTTTTCAAGTGTGAAGCTCTCTGAAAGATAGATTTAGGAGGTGTGACATCGATATTC	CTTTGCTGAGAGTTCACCTTCTCCTGCAGCAGTTTGGAGGAAGCCACGTCTCTGCTGCTCTTTCCACCGGCGCTGTTAAAGTGAGACCAGGGCAGGACGTTGTTGAAGGTGGCTGGGTCATCCAGGGCAAAGTCCGGCTTCATAAAAATCTGAAAATTCAAGACAAAGACACAAAGGTCAGTGTGGAGACAGTTTTACCTGTTGTAACCCATGGAAGAAGGCTAGTTTCACTGACCCGATTAAGCTAAATATATTAGACATATTCATTTTTAGGTTTTAATTAACAGGATTCTAGACAGAGAAGCTAGAAATGGGGACAAGGTGAATTTTCACG
11215	16	190.521882678864	CATGCCACCATTTTATGGGTTTAAAGAAAAACAAACGAGCCAGTGTTTTTGCCTCCTGTAGCGGAATAGTAATAAGGTGCAGACAGACCATTCTA	GCAATCATACCACAGTTAGCTTCATCGGATCGATCATGGCAGTCAGCACCTCCATCACACTTCCAGCTACCATGGATGCACTCTCCACTGCCACAACGGAACTCCAGGGAGGAGCATTTATGCGTGGGAGGAGAGGTGGGAGTCTTTGCGCCACAGTTCTGGGGCCATTCGTCCGAGCCATCGAGGCAGTCGGCGTCACCGTCGCAGGCCCACAGGCGAGGAACGCAAACAGAGTTGTTGCACTGAAACGATGCGCCGCTGCAGGTGGTGGGCGGGCAGGAGGCCTCGTCGCTGGCATCGTCACAGTCTGCCTCATCGTCACACACGAAGGAGGACGACACACATTGGCCATTCGAGCAGCGGAACTCAGAGTCTGTGCACTGCCTGGGTGCTAAAACA…
11295	9	20.7189196958096	CATGCTGTGATACGTGAATGTTACCTCCATGTCTGACACATAGCAGCTAACTAACTCTGTCTCCCTTTCTCTCATCCTGACAGTCAACAGTGAGG	TGTGCATGCACGTGGCGGATGTGGGGCACGTCGTAAATGTCGTCTCCGGCGGCCAGGTACCAGCGCAGGACGGCATGGGGGGCGCCGCCCGCAGGGCAGGGCAGGGACACCCCCACCGAGCTGGAGAAGGTCACCCGCTGCAGGGAGGCGTTCACAAAGTACAGCCGCGTAGAGACAACATCCTCACTGTTGACTGTCAGGATGAGAGAAAGGAAGACAGAGTTAGTTAGCTGCTATGTGTCAGACATGGAGGTAACATTCACGTATCACAGCAt
11399	13	144.977108254872	CATGCCAAGTAACCGGTGTTTCATGTTTTGCCCGGTCTGAGGACAAACATTTTGTGCTTTAATGTAGGTAATTACTGAATTTAGTTACTTAAATA	GCTGTATTTTTAGGTCATTGTGTCATGTTTGCGCTGCTATTTCGTGCAGGAAAATGTTTGCCTTGTTCACTCATTTCAAGCCACTACCGTGTATTTTCTGCACCTTTTAGGCCCAATTGGACAAAACACTTTAATTTCAGTTAATGCTTGATCAATCAAGTCTGCAAAAAGATGTATTCTGTGAAAAAATCTTAAAAATTTCTGACTTTCTTTCGTCTGTCCAGAGGGTGTATTATCTGTCTCTGGAGTTCTACATGGGCAGGACACTCCAGAACACGATGATCAACTTGGGGCTGCAGAACGCCTGCGATGAATCCATCTACCAGGTCGGTTTATAGAGGCGTCAACAGCAAATACAGTTTAACAAGCACAAGTAATGACTGCTGCTGTTTTTAATGA…
11530	13	2.54339820539043	CATGCAGAAGGACGTATTGGTATTTTTGGAATATAACATTTGATATACTGTGGATTAAGACATCTTACATCTTTTCTGTCTTGGTATACAATATG	GGGAAGAGAAGGATCTGAGACACAAGTGAAACAGACCGGCGAACAGCAGGGAAGCACAAGGGTGGGAAAACAAAGATATGGGCCCAGTGTCAATCTCCACCCTCAGCTCGAGGAACTAAACCCTCCAACACTTATGCCGCCTTGTGTGCGAGAGGCTGCAAGAAGTCGAAATGGTAGAAACAGGGCTGGGACAGCACAATTCCTTGCTGACACTAAAACTTTCCTCATGACCCATGATCAGGCACTTAGGGTAAAGCATATTTGGAAGTCAACATCAACCCCTCCCATGACAAACAACTACCAGTGAGCTGTCTTATAACATGTCCTTTTTTTCTTGTAAAGTTGGTTGCATCGTCCATGCTTGTTTGTTCCCCTGGTAACCCTGTGTTTAATGTTACA…
11667	20	75.7802608726676	CATGCTGATTATTTGATTCATAAAGTCGCTCTGGAAGATGAGCTGTAAGTGGAGTTTAGGACACGCTGTACTGATCTCGCTGTTTACAAGCGGCA	TGTTGAATGAGAAGGTGTGTCCAAATTTTTGACTGGTAGTGTAGGACTAGACACAAGTCCACAGCAGAGGATGTGAACACATTCTTCATATTGTGATCACCATATTATTCCCAACATTGCTCTAGAATTAAGGGTTAACTTTGCCAAAATTTAGATTCAAGTGGCATCATACTGCTCCTGATTGTATCGAGCGTAAAAGCTTATGAAACCGGGTTTGTTCTCTATCTTCTTGCAATCCTCCGTCACAAAAGAATGTATTTACCAACGACAAATTTCAGCATTTCATGGGGAAGTAGCCAAATGACTGTGTGAGGCTCACAGTTTAGAAACTGTGAACCTATATTTTGCACTCCTTTGCATATATGAAAGTTTTCAGTGGTGAATCAAAGCAGAGACTAA…
11911	23	9.73729016492782	CATGCCTTTCAAATCCTGTCGCTGCAGCCAAGTGACAAACAGAAATAAAAACTAAACAATATTCTCTACAAATGATACAATAATATGTCCACAGT	TACTGAGGACGACACAACCTGGCGATTTAATCTGACAGTGGAGCATTATTTTGTTTAACTCTCGTGTCGTCCTGCAGGTCAAAAGTGACCCGTTTTAAAGTTTGAAAATGTGGAGAAGAAATATTTATTTTCACAGTTAAACTTCTGATGTTCACATTTTCAACATTTTTGGGAAATCTTGGGAAATATTAAAAGTGTTTCTTAAGAACATTCACAGAAAAAATCAACCAAAATCCAGCAAATTTCGCTGGATTTTGGTTCACACAGATCAACTCCTCTCACAACCAGAGGAAACAACAGGACAGGTAACAGCTGCATCACCAATGACTGTGGACATATTACTGTATCATTTGTAGAGAATATTGTTTAGTTTTTATTTCTGTTTGTCACTTGGCTGCA…
11934	23	82.6615075449767	CATGCACATTCCCTCAGGCCAGCACACGCCTTCACACTACAGACACACAAGCACATGCATGTTTAATACATCAAAGCCATAAGGAGTTCAAGGTG	GGCTTTGAAATCATATTTGTGCACTCAGAGGTGCTGAGATTAATTAATGAGCCTCATTCCCGGCAGAGTTTGACTCGTTAGCCCTCTACGGGGTGTAGAGGTTTAGAAAACAGTCTCCCTTTCCGTCTTCTTTTACACCTGTAAGATTGCACTGACTATACAGAGTCCCCTGCAGAATAAAGGAGTTCAGGATTACATGCAGAGTCATGATTAGAAAAGGCGAAATGAGTCACAGACGCAATTACTCACTGGCTCACAATGAGCGAAGGTGGTGAAGAGAAGATAATAAGAAGCCATAAGCACTTAGCGCCACATCTGAAATTATATGAACACACAACTGATGCAGAAGTTTAGGAAAGAAGAATAATTCTCAGTTTTCAAAGAAGATCAGTTTCTTCA…
12094	7	138.276561350085	CATGCCCCCGGGAATGATTCCTCAATGTTTACCCAAAGAGTGCAAAATAATACTGATGGGTACTGTGATAAAGAGGGTCAAAAATTGTTGACTTA	TTCAGACTGTTAAAATAAGCTGCAGTGGCATACCGAGAGAGGGGAAACGTTTAAAAATGATGTTGGAGGCATTTCTAACAGCAAAACAAAGAAATGGCACAATCATATCTCTCTCTATAAGTCAACAATTTTTGACCCTCTTTATCACAGTACCCATCAGTATTATTTTGCACTCTTTGGGTAAACATTGAGGAATCATTCCCGGGGGCATG
12481	2	27.5254090956306	CATGCTGGTTACAGTGACTACTCCGTTATTGGCATATTTTTAAAAATGTGGTAAAATAAAGTGATTTTAATGAAATAACTCAATTTTAAGTTAAA	AAACACAAAGTACTGCTCAATGGTCCTAGAATGACTCATCTGTGACTTGCAGCTCTGTCAGAAAACTTAATGAAATCTGAGCTTAAAATTGTGACTTATCTTGTGGTTCCATTAGACAATTTATTCTAATCAAAGCTTCAAATATTTCATTAAATCACTTCATTCTACTCGTCTGATTTGAGATTATTCACTCAAGCTAAAGTCACAAAACAACATTAGACAAACAGTTAAAGAATCTCTGATTGTCAAATCCTGTCTGCTACAAAAAATACTTGTAAATATAAAAAAAGAACATACTTCTTGTGTAAAATAGCAAACTAAGCATCACAGGGTTGGATTATTGTCACTGATGCAACACCATATAAGCAGAATCGTAATTGTGTATCTGAACTTGGTGGG…
12656	8	87.6283950574304	CATGCGTGTGTGTGTGAGAGTTTGCATGTGTCACACACATGCCAGCGATCGAGAGGTTCCTGGGAAAGCCATCAAGAAGGGATTTAGAGCTGGTG	GCAATCATTTGGAAGGTTTGAGATTTTGAGGATTTACTGGGAGCAGTCTGTGGGATGTCATACCATTTGTTTTGGGAACTGAACAGTCATGTCATAGGACGCCATGATGACGATAAAATTGTGTTAACTTTGGGCAGAGTTTACAACCTGTGACCACTAAGATATTGCCATCATCAAAACAGACATCAGGTGCATTAACTGTCTGATATAACTCAGTTAGGCAGGCAGGTGTCCATATGCTCTGAAACTTTTAGGTGCAAAATTATTAAAGCCCTTGTAGACCAGTGCAGATTAATACTGTGTAAGTTAGTTTCAATCAGATGATGCAAAAAAAAGAAGGTTTATGGCAATGCACTCAAGCTTTAAGTCGGTGATTCAGGAAGTTCCCAACCCCAGGAG…
12821	20	74.0655113269559	CATGCATTTCAGCACAGACAGAAGTAAAGAGGCTTTGGTGAAAGCCGTTGTCGCGTATAATAAGCATAAAACTGTTAACAAGGTGTTGACTACTG	AAAAATAGCAAAAAAAGGAAAACACATGCTTAGAGTCAAACCTCAATAGCAAAAAAACGTTTTTGATTATTTCTTAAAATGATACCTTTTGTTTGTTTGTGAGAAAGAATCTAGCGTTAATTGATTCCGCCAGTAGTCAACACCTTGTTAACAGTTTTATGCTTATTATACGCGACAACGGCTTTCGCCAAAGCCTCTTTACTTCTGTCTGTGCTGAAATGCAt
13127	7	140.811507362279	CATGCACAAACATTTTATGGGTGTAAGGAACGTGATTGTGCACTTAGACTCATTTCTTCTGACAGTGAGCTTGGGGAGAGTGACAGTAAGGAAGA	GAGACCGAGACAAGACCGAGATCTTCAAAAAGGGGTCTCGAGACCGAGACCGATCTCGAGTACTACAACACTAGTGTTCTCTCCCAGGATAAACATGTAACATCTTCCTTAGATACATCATCTTCTTCTTTTTCATTTCCCCTTCATCAACAGACTCATTGTCATCAGACAGGCCAGAAACATGGAGGAAAAAATTAGAAGAGGTCATATGTTGTGACTCAGTCCGCCTGCTAAGAGATGATCAGACAGCCTTGTCAAACACAAAGTCAAAAATCAACTCTGGATCAAAAGCTGGAGTCTTCAAACAGTTCTCAAGAAAGAGTCTTCAAGCAGTCTTCAGAGTGTGCTGAGAATAATGTTTATTCAATTCAGAGGCTGTAAGAACAAACA
13780	10	199.593481932137	CATGCTTAGACTTTTCTACCTTCGAGCTACCAGTGTATCTGTGCGCTACCTCCATTATCAACACAGTCCAGCTCTCAGCAAGAGCCCACAGCCAT	AAAAAAAAATGACTGGGGAAAAAACAGGGCCAATATTGGATTGTATTTTATGGTTTTTATAGTAAACATTAAATGTGTCCAAAGATGGCTGTGGGCTCTTGCTGAGAGCTGGACTGTGTTGATAATGGAGGTAGCGCACAGATACACTGGTAGCTCGAAGGTAGAAAA
14079	10	93.8198828378894	CATGCTGTATTCAACAACACAATGGAACACGGAGTCCTTGTCCGCCTTGGTGGGCTGTGCGTACAGGGTGCTCTTAATGGTGAAGAGACCCGAGG	TTTTTTTTTTGTCTTAGTTGCTCCTGAGAAGCCAGAACTTACAAAGCCATCAAGTCAGGCCATTTATGCAGGACAATCTACCAGCTCAGAGGTTTGTGTATAGCTCCTGTATGTTTGCACATTCCTCTATTTTGACCGACGATGCATTATCTCATTTCTTGTGCATTTCCTGCATTTTTCCATTTGTATCAGATTGGAACCTGCGTGACAATGAATGGACATCCCCAGCCAAGAATCATCTGGTACAAAGATGACCTGCCCATTGCGGAGGTCAAAGACAGGAAGGAGAGTATGTGTCTTATGGCTGTTAGATTTTAGGCCCTCTCCAAAGCAGAGGACAATCTGCATACTTTCTGTGATCATTCCACGATTGGATCTTTTAAAGTTAGTCATTTTAAG…
14153	9	160.07130984001	CATGCTGGTCTGTTTGCCTTGCGTTTCCAGCTGCAATCTGGTGTGTTTACCCGGAGAGGGCTGCGGCTCATTTGCATAGATTAGATAGATAGATT	TAAGAGTTGCTCAGTTTACAACTATATTGGTCAACTTTTGGGTGAAGTTGATGAGGTGATGTTGCCTGTCCTTGAACATACCAAGCAGATCCCTCCTCTGCCTGACACACCATCCTGAAGGTGCGTGTCCACTACAAGCGATTTTCCGGTACGGCAATGCACCACATGAAAATCACACGGATGGCGGGCGGTCACTCGTGGACCACAACATTGTCACGTGACAGCGCTTGAGCAACAGTGGGCCACTACGTGTTCACGTGACCGAGCTTTCAGCTTGATGGTCTGGCAGCCGAGTTGGATAAACACAGCGGCTTGGCCGCAAACTTTCCCTTTTATTTCAAAAACACTTCAGCGAAAAGTATTTCTGAAAGCATTTGAGGTGAGAAATAATCTGTGCAG…
14536	21	208.585412788642	CATGCTGCTACGCATTTCATCCGTCTCAATATCCTCCCAAATTTCCTTCTTCTTGCTGATCTGATTTTGCCGTTTTTGTGAGTGGTCCATAGGCC	TGTACTAAATAAGCGCGTTGGGCGAGCGCCAACAATGCACTCCACACTTGATTGCAGAAAGATTTCTGGAATCATAAGTGACCCACAGGAACAAAAATAAATGGGATTTTTTTGCAAATTAATAATCCACTGATCATTTAGCTTGTCTTTAAGGTATTTTCTGAAATTTGGGTTTGGTTGTTAAGGGAGTTATATGGTAGATAAAACCACTGTCAGTCAGAAAAAGTGACTAATGTACTGTATTACCTCGGGACCAATGGTGATTTGTAATAATTGCGGAGGATGTCTGTGATCTTAATCCCATGCGAATGTGCCATGTCTGCAATTTGTAAAGTAAAAATTTCACCGGAAATTTCACCAAACCTATGCGAATCTGCATCTCAGTGACTGGGGGGTATT…
14978	11	132.823448484789	CATGCATTGTCTCTTTTGACTTTGAATTGAGCGTGTAAGTCGTGAACAAAAGTCACTCTAGAAACAGGAGCAGATCATGAAAAAAATTAAAAACA	GTTTGTGATGTTGCCTTCAGGAATGCATCTCTAGCTTGTAAAACAAATATTCGGAAGTTTGGTTTTATTCAACATTGCTATGTAGTGACCACTAAATAGTTTGGATATGCCCTTTTTAATTTCTATCATCATGTTTACCATTTATGTCTGTATTGAATTTTGGATTGTGTGCTGACAGGGTGAAAATGTTGTTGCTGTCACTTACATTGAATTGAGGGAGAAATAAAGTATATGACTGATTGCCTGATTAAAAAATGAAGTCTTTACATTGTATATGTTTCTTCTCCTGTTGTCCAGTAATCTTTTTAATCTAATTTACAACTTCTGATAAATGACATGACCTCAAGTGACAGTGATTACATGAGTTTTTGCTCAGCTATG
15415	22	52.1651788840436	CATGCTTTTGCTAGCAGTTGGCAGACTGTAAAGTAAAGAAATGAGGTAATACTTCTCCTAAAAAAAACCCAAAAATTAAACAATTGGATACGTGC	TCTCATCAAATAAGATGACAAAAAAGATTGATTTGATTTGATTTGACTGTGAAGAGGCCGTGTTGGGGTGTGATCAGTCTTTGATGATTGTGAAGAGTGTATACAGCAAGGAGGGTTTATTTTCAGCAGCACAGACACTAACTACTAAATGATCACAGACACCATAAAGGGAAGTTATATACACATTACAGGCTACAGGCTTATGCAGAGAGATGTGTAGATAGATGTGGGCTTCTTTATTGTTCAGGAATGCAAATTATTGACTGCCATTGTTTGTTTCTTATTTTACCTGGACAAAATCAGTTTTTGACCCTTTGTTTATTCTGCAGTCCCTCCCCTGATATTGTTTTGCTTTAGTTTAACAATATTAGCGTCAGCTTATTGAGACTTTATTAAGTT…
15425	9	174.45783309876	CATGCTAATGTAGGGAAGACATGGCTGAACTGGGACTTCAGTCATAGACGATCACAATGCCAGAGAACTGAAAAAGGTTGTGATTTTTCTGTTTA	TGATGTGTGTGTGTGTGTGTAGCTGTAGCAGCGAGGTAAATGCCATCACAGAAGCCTTTTATTGACATCTCAACCTTGCAAATAGGAAACTTTTGGCTGACTCCTGTCCACATTCATTACCAAGCATCTCCATATTTAACTCAGGCTCATAAAATGGCACTCTTGAGGTTAAAAAAGATTTTCAGTACTTGAAATGGGCAATTAATGTCAAGTGTAAAATTGTCAATGTCGTTGAAGCCTGGAAAGTATGGCTAATATCCCTCATTAGTATGATAAAGGTTTTCACTCTCCTTCAATCTCCATCAGGGCTCACTTGCTTTTCAATGGTCATGATGTATATGATCCAAGACTTTTTTGTCATTAACTATTCAAGTCAACCATGTAGTCTTTTCTGTAAAT…
15522	6	47.1793773433497	CATGCATTTTTCCACAAATAAAAGCAAAACCACAATCATTGTTTCCCAAACTCTCTATCTCCACCAAACAGAGGGAGACACAAACGTGTCTGAAT	ACCGAGGTCTCATTCACCACAGAGATGAGCTGCTGCGGGGCTGATGGCGGCTCTGAGGAAGAGAAGGCGGGGGTGAGCTTGAGCAAGCGAAAAACCAATATACTGCACATAAGGAAAGTGGAAGTATATGTGGTGTGTGAGTTGGGGGTGGAGGGGCTCTTGGCAGGGCTTGAAATGTAGACATCTGGCATTAGACTGAAAATCATACTGTTCTAAGATCTTTTTGATGGGTTGGATGTTTTCTTCTGTGGCATGTTTTTGTGTGTGTCTGAGAGACTGTGTATGTGTGTGTGTGAGTGTGTTTTCATTTTTCCCAAGCCAAGGAAACCATGTGCTGTATATAGGCATAATTAAGTTTAAGACACACAAACCGAGGTCTCCCAGTCTGTCACACAGAAC…
16159	4	116.110756811647	CATGCCTTCAGCTGAAATCCAATACAGTTGTGTCCCACCAGTAGTGTGACTGTGGATGCGCCCAGGCAACAGCTGACCTCTGCCTTGCAATTAAC	GGGCTGGGACTTTAATGCGCTAATTTAGATTCATTAATTACAGAAAAAAATGCGGTTAAAAAAAAGGCATTTAATCACACCTTTCTCAGTTCCTTAATTTCTGGCACACTGGTAGCACTGATGCACACACTCCAGCCCGGTAGGTGGTGCTAATGGAGCTAAAGTCTGTCTGTCAGCTGTGAAGAAGATGCACAGAATGCACTGAGGTCAACACACAAGAAATTTTGGTGAACAGTGAGGAAAGACGAGACCACATTGAACTTGTTGGGCAGAAAGTTTTCTTTTAAAAATTTCCCGATGGCAGCTTTGATAAAAGCATGGTTGTCTGCAGATTGTGCAACAAGGAGTTTTCTGATCACTGCAGTACTTCAAGCTCTTCTGTGATTAGCTACCTGTCTT…
16169	1	71.8462982107021	CATGCTCCATTTTGAGGGGAGATTCCCTCCAGTGGCCAACCATGGATTTAAAAAAAACACACACACAACAAAGTTCAAACTGCACAGCCATTGTT	CGTTGAAACGGTGTTCGTACAGCCAGCTCCGGAGAATCTGAACCGCCTCTTTGGGCAGGTTACCACGGCGACGGCGTTTCCCAAAGAGCCCTCTCCCTGACAGGTCGAGAGGGGAGCCGTCATCGCTGTCCGACACAGCCGAAGAGTGCTCCTGCTCCGGGCGCCGCTCTTCTTCCAGAGCTGAGGAAGAGGAGGCAGGCTGTCAGGCATGTTTTCACGGTTCCATATCTGACTCTACTTCCCCAACATATCTGGCATTTGGTATGAGGTGGTGGCAAATTTATGTTGTCTTTTTTGTGCTACCATCTTGCCATGCATGGAGTACACTAAAAGAGTCAATCTCATATTATGGGTTAGACGCTCTTCTTTCTGCAGATCCACTTTCAGGCACAAAATGAA…
16216	14	19.9944883064804	CATGCTGTGGTTCTTCAAAGGTTTCACAAAACGTCATTCACTTTCAAAGCTGGTGGATGTGTCGTCACGCCGACGTCCCTAATCTGACTCACCTG	TCCCTCTCCCTCTCTGTCTCCCGTCTCTGCTTCAGCTATAAGAGGACTTCTGAGACTCTGTCTCAGGCGAGTCTGAAGGCCACGGCAGCCTTCTCCAATATGGGCTCAGCCATCAGCCGGAAGCTCGAGGATGTCAGGTGAGTCAGATTAGGGACGTCGGCGTGACGACACATCCACCAGCTTTGAAAGTGAATGACGTTTTGTGAAACCTTTGAAGAACCACAg
16229	1	125.501517390285	CATGCTCAGTTTACACAGCGCAGGACATTTTTGCCTCTTGCTAGGTTGAAGGCATTAAAAATAGCCTGCACAACTTGAGAGAAGTGCTGGATATC	TGTTCTTGCTGGAAATGTGCAATAATAGTTATGCAAATTTTTTTTTTGCGATTATAAATTCCAGAGAACGGGCTGTTACTTGTCAGCAACTGCTCTTTTCAGTTGAGGCTGTTCTTAGCAATCACTCATGACAACTGTTAAGTGGACTTTTAAGCCGGTAATAAATTATTTCTATGTAAATTTTCTTTGTAATGATAATAATAATGTTAATAAGTCTCATGCCATATTGGAGAATGTGGCTTCTAACATCTGCTCGCCATCTTCGTCTGTCAAAACGGGGTAAACAGGCTTAACATCTCCTTACAACAGAGCAGCACACTGGAATTAGCATATTGGCTAGTCAGTGCCAGGATGGTCTGTCTGTGCCAAGTCGGATTCTACGACCCCCTGCCATGACAC…
16361	5	22.2261591654776	CATGCTCAATTATCTGAACCCGGATCATTATTTCTGTAACTTACAACTCTTTTTTATGTTAATTATAAAAGCTGAACATTAAAATTATTGCCTTA	TTTTTTTTTTTGCTTTACACCCACTCATTACAATCATACACTGCGGTGTAAAACCTGCAAGTGCAGAGACAACAATAAAAGCGGTGGGTTAAATTTGAACTAAGAAGTTCACAACTAAGGCAATAATTTTAATGTTCAGCTTTTATAATTAACATAAAAAAGAGTTGTAAGTTACAGAAATAATGATCCGGGTTCAGATAATTGAGCATg
16926	15	144.103176343937	CATGCAGAATGTCTTGGTTTTATTGGAATTGGAATATATGTTTTTCCAACTCACTTGGACGTGGCACACGTTGAGATGTGTGTTGGGGTGGAAAT	AAAAGTCAAACGGTATGGCCATCGGCTCCTTGAACTTTGATGCTTCTCTATGAAAGAAGAAGTGCTACCTAAAAACCCTGTATATGCTCCAATCTGCTTCAAACTTTACATGGTTGATCACGATCCTGCCCTGATTACATAAATGTCAATTTCAAGTAACAGACATAGCGCCATCTGGTGGCAACAGGAAATGACATCTTTTGCACTTTGATGTACTATTATTAGCTGGTTGACCATATTAACCACAAATGTGGTGACGTAAGCCTTAGGACATTGATGATGATTCATGGGGGAAGTTGTAAGGCTTTGTCAAACGGAGTGTCTGTGACGGAGTGGTGAATTTCAGTGTCTCGCCATGACAACTGAATCGGGCCCAAACTTCATATGCTGGACCAGAGT…
17125	14	158.117023550398	CATGCAAGCGCCGATGGTGTCCGGCTGGCTGACAACCCCACTGGGAAGCCAACGAAGCAGTGTTTGACCCGGATCTCGATCTCCTCCACCCAGCA	ACCAATCATGAGAACTCTCTCCAGCTTTTTAATAGAAAATAAAAAATTCACTAAAATTAGCAAGAAAGGAACCACTAAAACCAGGAAGTGTATAAATGAAAATGTAATAAGATGGTCAAGCTCAAATGAGGAGAACATCTCAGTGCTCACAATATGGTTAGAAAAACAATTCTTAAAGACCACAGCAATTCCTCTGGCCCACCCAGAAGACCTGGGAGTGCTGATGAATGTATAGCCAGGCAAACTTAATTCTACCAGTGTTCTGTCTTCCATGTCCCTCTGCCAAGTGTCAAGTCAAAACAAAAAATCCAAATTTATTTGTTCAATGTGAGGGACTTATTATTGAGTGGTTGAGCATTTAACAACACCATCCTGAGAGGCTCACATTCACTGTAAGTA…
17326	21	47.5401512004431	CATGCATAATTCTGCAAAGGTGTCCAGATAGACCGTAATGGACTTGGGTGGATGATTAAACTTCACACGTACCCTTGTGCATTCTGGCTTGTGTC	GTACTCCAACTCAGAGTCTACCTGTTTTGTGTCCAGAATGGAATAAACTCTTCGCATCCACAAATGAGTCCCATGTGGTTTTTTTCAGGAAGTTGGTACAGGATAAGCTCTGCTGTCTGACCCAGCTGACCCTAACAACCAATCCCCCAGATGACCTGAAAAACCAGACACAAGCCAGAATGCACAAGGGTACGTGTGAAGTTTCATCATCCACCCAAGTCCATTACGGTCTATCTGGACACCTTTGCAGAATTATGc
17334	6	143.584195236389	CATGCCTTCCACATGGAACCTTCCAGGGCAGTCCTGTGGCCTATCATGGTGAGGGGAATCGCCAGTCACATGATGTTAGGGTGTAAGTCTGTCTA	TCATTGTACAGAGAAGTGATGGGAGTGCCCATGAGCCGTGTGAATAGGTCGCCTCACGAGACCTCAAGATATGATTCAGTTGGAGCCGAGTGGGGAAAGTCTGACTAGAAATGTCTTGGCCGTATTAAGAGTCAAGTGAAACAAGAACCTGTCTGCTTTTCAGGGTCTCCTAGACAGACTTACACCCTAACATCATGTGACTGGCGATTCCCCTCATCATGATAGGCCACAGGACTGCCCTGGAAGGTTCCATGTGGAAGGCATG
17839	9	148.367142514529	CATGCACTGGAACATATTGTTCTAGACGGTGTCCAAATGTTGTTGCAGCTAGTACCTTTAAGCAGGGAAAAACAGCTGACAATCATGTTATGAGT	ACATCTACCTCACATAAAGAACCTGAAGAATAAATATATAAATCCTTCATTTTGGTTTCTAATTGACAGGAGCCCATGACTTGGAGAGGTTTGTGGATTTTGTTGTGACACATTGACTCATAACATGATTGTCAGCTGTTTTTCCCTGCTTAAAGGTACTAACTGCAACAACATTTGGACACCGTCTAGAACAATATGTTCCAGTGCATg
18281	10	67.1705116636836	CATGCAATTAAATTAAGTTTATCCAAATTAAGTGAACAACTAATATTAATGTCAACGGTTTCAGTTAAATCTACTTCAATTATTTATCTTTAAAT	CCCCCTTGAAGTGGTATTTTGATTTCAGCAAAAGTGCAAAACGCCATTTCTCAGCTCCTTTTTGTGTCTGATGTCAACCTTTCTTCAATTTTTTCTGCTGCAACTCAACTGTCTTTTCTTCTAGCAGGATCACAAAAGCAGTAAATCTCATGACAAGCTCATGTTTTACATTTTGTATTTGGGTAACGCAAATACCTAATTTGTAAACTTGGAAGCTTCAAATTGAGTTTCTGTAAAATGAAGCTGCAGCATAACTAATTTAAAGATAAATAATTGAAGTAGATTTAACTGAAACCATTGACATTAATATTAGTTGTTCACTTAATTTGGATAAACTt
18846	21	3.9502833683772	CATGCAGTCGGCTTTCAGACACTCTATTGTTTCTGTTGTGACTCTATAGGCAAAGACGACACGCCGCCTTATAGAGGAAACGCAGCAAACAACGA	CTGAGATTTAGATTTGACTGAATTTATAGAATTCTGAGTCACTTTGGAAACACTGTTTATAGAATATTATTTTATGGAATATTTTGATATGATATTGGGGCAGACTTCAGATGGGAATATAGATTTCCTGACTTTTTCCGTCTCTTTCTGACCGTTTTATTGCCGCAGAAAAAAATCCATACATGAATCTAAATAACTAGTTTTTTTTGGTCATGTGGAATGGATATCTGGTCTTCCTGTCGTGCATTTCTCCACATAAATCCCAGAATGCTTTGTGATCAGTGTTTTAATGCTGCGAGGAGGGGATTACCTGCTGGTAGTAGATGTACGCCAGGACTCCAGCCAGGATCTCCAGCAGGAAGATGCACAGCAGCAGGACAAAGTACTGAGGACACAGAG…
18967	11	127.146750085137	CATGCCTGCTGGAATGACATGACCTCGCTGTGCACTCAGCAGAGGAATGAGTCAGGGATGAAACCGGCCAGCTACACAGCAACCTGGGCTTCCTG	TACATTTAGTTATCTGGCAAAGTCTTCTGGCATTTCAGCTGTAGTTGGCACTATTTAAATAACTGCATAGTAATGACTATGACCAAAAGGCATCTGTCTTTGAAGTCTTTGAACATTTAGTTTTCAAAAATTTGTCTGATTGTGTATTATGTGTATTTTGACTCCAGCTGAGATCCAAATGTGAATAAAAAAACAAGTACATTAAGTTCAAAGAACTGTGTGGCCATACTGGATATATGCAGCCTGACTGCTGTCAACTTTGACATGCAGTTTGTGCACCAATCAGCCACAACAGTAAAACCGCTTAGAGGTGAAATGAATAACATCATCTCATTAAAATGCAACGTTCTCCTATGAGACTTTGAGATTTTACTTTGACGGGTACAGTCACTTCAAGTT…
19027	20	85.6135800127161	CATGCTGTGAGGTTATTGCAGGCATAATTAAATATACATCAAGCTTTTTAAGTCACTGTTGCAGAACAAAACGTCAACAAGCTTTGACTTGACTG	TTTTTTTTTTTATCTTGTTTGAAAGTTGATGAGATCTTTAACTACAGTTTCTATACAGTGATATCTGTAAGTCTTCCGTGAAACAGAAAATAATGAGAACATACAGAGTTATAGGTCTGTGTCATGTATCTGCCCTTCAAATGCTCATTTATTCATAAACAAAGGGCCGGGCTGTGGAATACACACAAACAAGGCTGCTGGATGTGTCATGCAGCTTTCCACAGGGACTGACTCAATCAAGTCAAAGCTTGTTGACGTTTTGTTCTGCAACAGTGACTTAAAAAGCTTGATGTATATTTAATTATGCCTGCAATAACCt
19571	21	130.5025845018	CATGCTGTCTAACCCGCCACTTAAAAACCAGAGATAATAGACTTTCATGCAGCAGCATAAGTGTAGCTGTTACTAAATTTTAACTGTTAGATGTG	CTTATATACAAAGATCAAAGTATTTGCACTTCTTTCATTTTTGTATGCATGAAGAACACAAATTCTCCAATTGTTAAAGTAGGCCTCATGAGAAAAGATGGCAAATGGTAACTGAAACAGAGAAAATACATGTAATTGTACCATATTTGGATAAATTGTCATTACATATGAACAAGATGTCCAGTGTTTATGAAATCATGAATTCATCTAATAAACGTTTGGACCATGAAGTTAGCTAGTTTAAAATGTTTTATTTGCTGCTTACTATTACTGCTAATTCCTAATTTAGGAAGTGTCAGAATCAGCCGACTTTTTTTGTGTCAGATAGTGTTACAGTGTTATTATATGCCTTATTCTTTTCTGACAGTCTGTTCATCTGTCTGGAGCTCGGGACTAAGA…
19760	2	93.0660797556015	CATGCTGTGGCCAATCATCACTGTGCTAAGAATATACTGTGGAGGAAAGATAGGGTTAGCATAGGTACTATAATGACTGTTACCATGGTAACACT	CTGACTTTTAATGGAGTATCTACATAGGGGTACAGAGGAACATTTCCAGCAATCATCTCTCCTGTGTTCTAATGCTACATTGTGTTAGCTAATGGTGTTGAAAGGCTAATTGATGATTAGAAAACCCTTGTGCAGTTATGTTCACACATGAATAAAAGTGTGAATTTTCATGGAAAGCATGACATCGTGTGAGTGACCTAAAACTTTTGAGTCATTGTGTATGTTATTTCAAGGCACTTTTCATAGTAAGGGAAAGACCTTACCCACTTCATGCAGAGAAACCCCACAAATCCAAAGTTTCTTTTGGAATCCCTTGAGCAAGCACTCGGCAACAGTGGGTAGGAAAAATAGCCTCTGGCAGAACCAGCTTCAGGGAGGCTGGTCATCTTCCTCAACCTC…
20034	23	40.7047034554279	CATGCTTCATTCGTATTGACTCGAACTGAATGCTCTCTTTCATTTTGACTCTGCTAATATTAACCTATCTGACGCTCACAGGGAAAAGCTCACAG	CTCTGCTCTGCTGTGTAGGAGTCATGAATATTAAATGTGGTGTTTTCAGGGGTTATTATTATCACCGTGTTCCTATCTGGAGTCTCTTTTCATTCGGTCACAGCATTGTGCCTTTCTCATTTTGCCTCAGTGCACCAAGCCGTGATGCCAAACCCAGCGCCCAGCTACCAGACCGTAGTGGGCGTCCAGCCAACACCCAACCTCGCTCTCACTGGCAACCAGCAAAGCAATATGGGCAACCAGATGCAAGGCATGATGGTCCAGTACCCTCCAATGCAGTCTTATCAGGTACTCTGATGATGGGACGCCTCTGTGAGCTTTTCCCTGTGAGTGTCAGATAGGTTAATATTAGCAGAGTCAAAATGAAAGAGAGCATTCAGTTCGAGTCAATACGAATGA…
20284	10	81.2605050030338	CATGCGATTAAAACATCTGGATTCTCCCAGAGAGTCGGTTTTGCTCTCTTTGTCTCTCTTGTGTATTTGGAGGAAGTGGATGCAGAGCGGCAGTC	CTAAACACCTTTACGGTTCACAGGAAAGCAAAAGAAGCTACCAGCACCGGTAAATCTCACCTATTAAGATGTCACATGGTGTGTTTTGTTTTTTTTTTGCTTCACAAAAACTGAAGTGCAAACCCGTCAGTGTGTGGTTTTATGTGGAACAACGTTTTGGCCAGCAGCACTAACTTCCCCTGCCCCTGCTTCCATTTTTCATGCTAACTGCACGCTGGGTGGAGCCACATCTAACTTTCTGAAAGACAGCAAACATTTACCAAAAAAACTGAACTACAAAACTGTTCCTCTAAAGCTACTTACCCAGATGCTGCTGTGAAGGTACGTCTGTAGTTGGAAGAGACGATTTAATTACGTGAAGAAAAAATACGTATGAATAAGTTGTATAGAGGAAAATGG…
20668	11	115.337383585336	CATGCCTGCCAGAGTTGCTGGGCCCTGACGTTGTCACACCTGATCTATAATTTATAGATTTTTCTTCAGCTGCTGAAATAGGCTGCTAGTAGCAA	CCAGCTGCCATGAAGGTAGCTCCTGCGACATCTTCACTCAGATCTAGTTTCTGCAGAGGGGGGGGGGAATGATGCTTGGTTTACACAGACAAACCAAAATTGCAAAAATGTGACCTGAAAAGATAAAAGACGACAATTCCTCTGTACCTCACAGACCTTCTCCAGCGATGTCACAAAGTATTCATCACATGTTATGGCAAGGGCCAGGAACATGTAGAGCGTCTACAGACAGAATCAGCAGAGTTATTTGGATAGTGCATGTGTGACAAGGAGAAGACAGATAAACAGACACAAAAGTATGCGTGCTTGTACAGATACACCCCATAGCAGCAGAAATTAGCTGAATTAATAGAGCCGGGACTGAGGGAAACCTTTTCCTGCTAAAGTATGGGTAATCTC…
20874	1	50.7247537398251	CATGCACCTGGTCATAAGAGCGTTTTTCTTATGTCTTCTTTTGTCATGCATATGTGAGTATGGACCCTTGCAATTTCTATCAGAGAGATCTGCTG	TTTCTCCAGTTTAACCTGGAGAAATACCTGTCTAACTTCACGCTGAGGTAGATTGGATGATGCGGTGCTGGGAACGAGGGGCCCGTTTGCTTCCTGACGGTTCATCTGCAGAAGAATGGGAATATCTGTCTATCTGTGGTTGACAATAGGGTCCAAACCCAATCAATCAGACAGAGGAAGAAAATTACCAAGAGGAAAAAAATAAAAGGAAATGCCTGGACTCTTTCTCTCATGTTAAATCTAATGTTTGTCTGCCGTTTGTCTGACTCCTTTTCTCCTCTGCTTACCACGTGCAGGGAGAAGAGAGAAGAACGGTTTCCTGACATTCATTCTTCAGACTGAGGGGTAACTTGAAAGAGGGGAACCAGCCAGTGGAGGTAGACAAACCAGTGGGGAAGA…
21054	6	56.267449321655	CATGCTGTGTAAATCAGAAAAAAAGCCCCCAATGCACAGCATAGCAAGCAAAAGCATACATGTCACTTTCAGCCCTCTTCGTCTTGGGTCTTCCT	TGCAACATATGAATTCATTTACTAGCTTCACCACTAAAAGCGCTTTCACAACATTTACGACATTGGGAAAGTGAAAAGCAAGGGAAAATGTCACAACAAGCCCTGACATGGTCTCATGGCTCTGGGTGCACAAATGTAATGTTTGTATGAATGTGTGTGTTCGTGTGCCTGTCCGTGTATGAATGTGTGCGTGCACCGGTGTAAACACTGGACCGTGTCTCCATCAGCCTCAGTCATTTCCTCCCCACCTGACCCTTCCGTCCCCAAAAGCCTGAACACCCAGAATCCCTTAAATCAGTGAAATATGCGCGGCTTCTCACATCTGGCTTCTAGGACGAGCCAAGACCACATTTAAAATGCTGTATTTCTATTCTATTCTATNNNNNNNNNNCTCTGTGG…
21657	4	189.646264298442	CATGCTTTCTGGCTTCCATATGACCGTTACATGCGTCCATCTCTGGCTGCTGACTCTGCTGCCGTCTGTAGAGGCGTCTGGTTTCTGTTGCTGCA	TGCATGCTGTTCTCTTGCATGTTCATGATGGCGTCTGAAATCTTCACATCGATGGGATCCATGACGGACTCAAAATTAAAAGGACCTTCGAGCCTCTCAGCCAGACTGAGCATAGCGTCTGAAAATCAGAACAAAAGAAGTTTAAACTTAAAATCAACACATGGGAGAATTAATCCCTTGCAGAATACTTTTCTCTGCAGTCAGCTGGGATGTTACAAAAAGCTGCCACTAGGGGGAAGCACAGGCTCAAGAGTGGGAGGTTGTTAACCAGCGAAACAAGACATTAGACTGGTTGAGTTAAGCTGCAGCAACAGAAACCAGACGCCTCTACAGACGGCAGCAGAGTCAGCAGCCAGAGATGGACGCATGTAACGGTCATATGGAAGTCAGAAAGCATg
21808	11	128.22977524592	CATGCTGGTATGTTGGAAGTGTTTGCTAAGAGTAACTTAGAGGACAGAATCACTGTTTCTGAAGTCTGCAACAGAGGTTCTGTTATGTTAGAAAA	TTTCTCTGTCCAGGTTTTGATGCATCTGTCTTTGAGATGTTTACCTCCAGATTAGAACAAAGGTGAAGACCATTTTATTTGTGTCTTGATGTCTAAAAACCTGGCAAGTAAAACTGCAAAGTAGTAAAGACATGGCTGGATATCACTGGAGGTTTTTATCATGTTTCCAGTGTCCAACAGCCATTAGTTTATTTCAGCTTTAAATTGTGGTGGGAGCTGTGTCTGAGAAGAGTCTGAAGCAGGACTTTTCCTCCTGTGTCCTCAACACAACCAGAATCTAATGAACTAAACACTGTTTACAACAGATGTGTCAGCTGAGATTTAACCATCTTCTCTGTTGTGACAGTGACAGTTGATTTCTTTGCATCCAAGAAGCTCCAGCAGCTGGTAGTTAGTGCC…
22001	21	225.296060527503	CATGCTGGTCTGGTTGCGGTGTGTTTCAAGCTGTGATCCGGTGCGTCTCCCCAGAGCGGGCCGCAGTTCATTTGCATAAAGTAGAATCGACTTCT	CAAACTTTCTCCTTTATTACCCCAAACTGTTCAGCGAAAAGTATTTCTGAAAGCATGGGACAGCAGCTGAATCTGTCCTCGTTTTATTTCACTGACGGCTAGTTTAGACGTTTGACGAAAGTTTCGCGATGCGTCGGACCTCCGCACACCGCATCGAATTTGCTTAAAGTAGAAGTCGATTCTACTTTATGCAAATGAACTGCGGCCCGCTCCGGGGAGACGCACCGGATCACAGCTTGAAACACACCGCAACCAGACCAGCATG
22655	15	107.519929391991	CATGCTATTTACCCTTTACTTCAGTCTATGATTAGCCAGTTGTATCAAAGTAAGGAAGAATGCTGGGTTTGAATTTCTAACTTAAGCTCACTTTA	AGACATACAGAGACATATTGTACTGCCAGCAGACAAAGCCTGCCAAGGCCATCCTAACATCAGCCCTAAGTATCCCACCATTACAACTTCTGGTAGAAATATTACAGCAGCAAAACAAGCACTGGTACCAGAGGAGATTAAAGGGGCAGTAAAAGGGCATCAAATTCGGCTACAAGGTGAGACAACCCTGGCGGTGTTATTAACTCGGGGCTCGGAACTCAGAATTTCATCCTGAATTTCAGTCCAATAACAGGGTTTCTTTCCAGAGACTAAAGTCTGGGTTATACTACAAAAGAAAGGTGATGTGATGTGATGTCTGACCAGTGGAAATCAACCGAAGCCGCTCCACATGGCCACACTGGCAGTGTGAGGAGCCAGGTGTCATAGTAGATGATTTGA…
23020	8	101.616049903288	CATGCGATGTGAAGCACAGCAAACAGGACTTCAGCACATGCAGCTGAAGAGACCACTCAAGCCTTCTGGGGGAGCGAAGTTATTTCAGTGAACAC	AAAAAAAAAGAGCAAAGAGACCGAGCGTGATTAATGACCATGTATGTGCGGCAGAAAAACACAACAGGCCTGTCTGCCGCCATTTCCTAACACACGGCCCCACAGGCTGAGAATTACATAACAGATCCGCAAAGTTGCTCGTGCTAATTCTTAATTGCTTCAGTCCGTTTGTTTTGTTTGAATGTGGCTGAGTGGTCTTGTGTGATGCACGCGTGTCCGGTGGGATCAGACTCACAGTGAGATGTGAGTGGTTTCAGATACTGAGTGGTTTACCCGGCAACGCTTCGCTCTGCTCTTCTTTACCATGCCCCCTAGTTCAGCTCTCAGGACCGTCTTGGAAGAAATGTTTTATCTCTCCCCTCTTGTGCCAGTCTGGATTTGCATGGCACTCTGGTTTTT…
23496	2	133.162676156189	CATGCATTGGCTGGCACCTATTATCTCTAGACTAGTCTGTAGCATCCCCAGGGTAGCAACTAGCAATACTTGACTAGTCACTAGCATTCCTAGTC	CAAGTTCTCTTAAAAAACACACGAAACACATGAAATTTAGCAACATGTAACACTGATGAGCAAAACGTTTGGCAATGTGAATTGGGCAGGTACTGAGCTAAATTCGTGTCAACAAAACTGAGACGACTACCAAAGAGAGTGAAGGAATATAATACACTGTCACTGAATTCACAAACACAAGGAAACCTCATCCATGTCTTTTGGTTCTTCCCACTTCAACCACAAAAATGGAAGAGCAGCTCATCACTGTGATCTCCAACAGCTTAAGTTGTACAACTGCATTCATGACTCATAGTTTGAAATGCTAGTGATTCGCCTAGTGATGCTATGGACTAGCTTCCTTACTTGCACATTATAAACAGTGTATATTTAAATGTTCTTAATGTTCCTTAGGATTAC…
23524	7	102.293935723066	CATGCCAAACTATACTTAACAATGATAATAATAATAGTAATAACTATGTATATAGCATCTTTCAAAAACAAAATTGCAAAATGCCTTACAATAAA	ATCTCTCCTCTAGTCTTGGTATTTTATCTTATGTGCAAAAGGGAGTCCAGTACCTAGGGGTTGTTTTTGACTCATAACTGTCTGACGTTGCACTCAGGTAACTAAGCAAACCAAGACCAGGTCATTTCTTTCCCCTGCAGACTTAGAAAAGGTCACTCCTGCTTTTATTTCCTTCCAGACTGGACTACTGCAGTGCACTTTACTTATTTATTTAGCTTTATTTTTGCATGTGGTACAAAATTCTGCTGCCAGGCTCTAAACACACAAGAAGAGAAGCGACCACATAACACCAAACCTTGCTGCCCTTCACTGGTTACCTGTGCGTTTCAGAATTGATTTAAAAAACTTTTTAAAGCCTTGAATGTTGAAGCATCTCCCTCTGGAGTTCTCAGGGAGGGA…
23587	15	86.2657568058238	CATGCTCACTAGCCACGTAAATAAACTCCTCTAAGAGAGAGATGCCTTGTATTGTTTTTTTGTGTGGTGGTATGACCCAGTGAGAGGTTCAATTC	CCTTTTGGCTTGCTCTGGGGGTCAGGCATATGGGTTCTGTAAAGCGTCTCGAGACAATTTGACTGTAATTGGCGCTATATAAATAAAATTGAGAATTGAATTGAACCTCTCACTGGGTCATACCACCACACAAAAAAACAATACAAGGCATCTCTCTCTTAGAGGAGTTTATTTACGTGGCTAGTGAGCATG
24098	5	30.2350094980379	CATGCCAGTGTCTCCATTCGTGCATGGCATTGTAGTAGTTAAAATTATGATCATCTCTGATCAACTAGAAAGACCACGCACTGACCACATCTACA	TTTTTTTTTTTCATTTTTCAACTAAACAATATTTCACACGTTTCAGCAATAAATGCCCCCAAAGTATTTTTTGAACTCTTGACCATTGATATTTTCTTATTTACATCCATTGTTAGGGTTAAATATAAAAGGCTATATTAAATTTGAGGGTAATTTAGGGTAAGCCATGTGTCGTCTCAGAATGGCGAACAGCTTTTGTGCAAATCTTGGCATAGCTCATACTTTTCTGCCCATGAGAATAACTCGGCAGAAGCAATCAAGTGTTCCCTTGCAGATAATCTTGTCTTTTCAGCTTTAAGCTCTCTCCAATAACCGAAGTGTTTTGTAACTACAGCAATGACTCAACCACTGTGCTTCTTTGAATTGCTGATGAACCAATCACTTGCTAAAAAATTCTGG…
24368	4	177.301262906655	CATGCTGGGTCTCTCTGAGGCCTTTTATCTATCTGGTGTATAAAAAGTGACGTGACGCCAAATGAATTCCAACGTGGCTTCTTTCAATGCTGAAT	TATGCTTCCTGTCCTGCCTCAAATAACAGACAAAATTAGCCACTAGATCCTATAAAGTATATTCATATATTTTCATCATTATTTGGTGAAAGAATGTTGCAGTTTGTTTGGCAAATGAGGGCAGTGCAACTAGCTGACACTGATTTATTATCACTACAGCAAGCAAATAGATAAATTAATTACAACAGTTAGCCTAGTCATACATTCAGC
24387	5	98.8745529459838	CATGCAGAGCAGCGGGATGGGGAGTGATGGAGAGAGTCCTGTCTTAGAAAACAGACTTTGTGGCCCCCTTTCCTTAGCTGTAAGAAGGAGCTGCC	TTATCTAAGATGGTTCCTGAATAATTGATGCAGACAGAAATTCCACCCCACTTGGGAGAGTTGTGGATGTACAGGGCACCCCACCTTCTCCTTGCCCGTCCTCTCAAGAGCTCTGGCTGTGTAGTGGGTCAGTGCCCACTCAGATGTGAGTGACTGGACCTTCTAAGTGACTTGGTCAATCACCCTGTGTTCTCGTGCCACCGAGGCCTCACTCTCAGGAGCATGTCCTCTCTGTTACTGTGAATTCTGCCTCATATATAATTAAAAATAGGGTGCTGCTTAGCAAGAGTCTTATAACCTGCCCCAACCAGCTGCACTGACTTCTACATTGCCCTGCTTTAGTAAATGTAGGATGTGATAAAAGTATTGATTGTCCCCTCCAGGGCTCCACGAGATTGT…
24832	4	150.461622150647	CATGCTCATCTGGTCTTCATCTTCCCGTTTCCATCGCTGTCCGTCTTCGTCTGGCTCTACCTTCGTCTCTTTCAATCCACCACCACCTCCGCCTC	GTTTTCAAATTCCAAAATGTGAAGAGACAGAATTTCTTCCATCATATTTAATCTTTTTTACCCCGCATTCGACTAGTCACACACTTTTCACATGAAAACAGGCTGTCCTATGAGATAGCTGGCAGTAACAAAAACAAAGCATTATATTGCTTTATTGTCTTGCCAAAAATGGCCCAAACCAGATTATTATGTTGGAGTACCTACTTCTCTATCTTGTATATAACTATATGTATGCAGCAGAACCTCTTCCATATAAGAACACATCCCTCTGATCATGATCTCGTCTCATGAAAATGTCCCGGCTGTGCTTCGTAGCAGTGTGCGTCGGTCTCCCCGCTGATAGCCAACGGAGATCAATGACATCACTGTTAGACTGACTCAAGAGACCTTGATATGATG…
25003	4	131.070915339094	CATGCCAGGCAGGTAGTCGGCGATGTAACTTTGTAGAACACCCCACATGACCACGACCCATCCCTCCACAGACTCAGGAAAAGTACAGCTGATGT	CAGATGAAAAATGCAGATAAATAGAAATGAAAGAAACATTTTTGTTGTTTAACTTCACGTATATGTCTATTCATCCATTCAGTCGTCAACCAACATTTATTTGAATTGAAAAACTTTACTTATTGTGTCAAATATTACTATTTGGAAAAAATGTGATTAATCGCAGAAAGCCTCTAATTAATTTGATACATTTTGTAAATCCCATCCCACCACTAGATGAAACACAGAAACGGTGTTTTAGACAACCTGAAACGAAAACTGTTGAACACGGCCTCCAGAGTGGAATTTTTCATAACAGCCGCCGTCGCCGTGTGAATGAGTAGCCAGAGTTTCAGTGAGAATGCTGACGTTATGCTCAGCTTTGTGCGTTACACTTTTATTGTAGCTGCCAAACCGGAC…
25382	9	198.744447513802	CATGCTGCATTTATATTATTTGTTGTAGTTTGCATAAAGAAATCGGCATAAAACTGACTCGCACAACATATTTTACACAGTTGATCAGAAACAAG	CCTCCAGCGTGTTCTGGATCTACTCCGGGGTCTCCTCCCAGGCAAACGTGTTCGGAAAACCTCCAGAGGAAGCTTCCCTGGAGGCACCCGAATCAGATGGCCAAACCACCTCAACTGGCTCTTTTCAACGTGAAGGAGCAGCGGCTCTACTTCAAGCTCCCTCCTAATGTCTGAGCTTCTCACTTATCTCTAAGGCTGAGCCCAGCCACCCTATGGACGAAGCTCATTTCAGCTGCTTGTATCTGCGATCTTGTTCTTTCGGTCACTAGCCAGAGCTCATGACCATAGGCGAGGGTTGGGACGTAGAT
26778	21	107.747011680684	CATGCACACAGTAACTCGGTCTCGCACATCAAATTAAACTGCGCAGTCTCCTTTGGCTCCATTCCCTGCAGAATCAAATAAATTCATAAAATATA	CAAAATTCCAGCCATGCTGTCACACTCAGAGAAGTAAGCAGTAAATTGTCAGGTCCTAAAGGCGATAAGCATCACAGCCATGTCCATTTCACACCACAAGCTTAAAATCCCCTCTAGCTCCTTTGGGAAGTTGAGGATAATGTCTTTGCTTTTATGTGTTTCACAACTGGGCAGTTTTATCCATGAATGACAAGAAGTTGGTAACGATGCAGAATGTGGCCTCAGCCCTCAATGAAAAACACATTTCTTCCAGCCTGCTTATATGCAGATATACAAACACTAAATAAAAACCACAACCAAAGTAAACGCAGAAAGGAGACTCTCCTTCGTGGGAAAAAGAGAAAGCGTGGCCTGTGTGGTCGTAATAACGAAGCAGACGCGGCCATTTCAACAGCTGCC…
26858	13	50.5261048964306	CATGCGTGGGTTTTCTCCAGGTTCTCCGCCTTCCTCCCACAGTCCAAAAAATATGCTGAGGTTAACTGGTGATTCTAAATTGACCAAAGGTATGA	AGGCTCCAGGGGGTCTGGAGTCTATCCCAGCTGACTCAGGGTGAAGGCAGGGGACATCCTGGACTGTCAGCAGTCCATCACAGGGCTACACATAGAAACTAACAAGCACACTCACATTCATACCTTTGGTCAATTTAGAATCACCAGTTAACCTCAGCATATTTTTTGGACTGTGGGAGGAAGGCGGAGAACCCGGAGAAAACCCACGCATG
27025	15	82.8924361277104	CATGCCAGGAACACTGGGAGTTAGAGGAGACTACTTTAAAAGGGATGGTAGCCAAATTTAAATCAGGTACGGTTTTTGCTTTTTATAGGTGCAGA	TTATCTTACTGACTCGTGTCAGTCCCAGAGGAGCGATGGGTAAAGATCACTCCTCATAAACCCAGCATTGTTTCCCCTCAGGTGATGTCTGAGGGCAAAAAGACGCCGTTGCCAAATAAAAATAGCTGTTGGCCTCGAAAAGAAAAATGAGAGGGACAGCAGAGGCTGAGAAGTGTAAGAGAAGCAGGAAAGGAACGGACTTTATTGTCGATTCTGTCAGTTAGACGTCTTTCACTTCTACAAAGGTAGAACTTCAACCAATAACTGTCTCCTCAGAGGACATAGTTCAAAGTGACATGGAGCCCTATCGGCTACTCATCATCAACTCATTAAAGAGAAACAGGAGCTCCCTAGTCCTTTCAATTTACCACTTGAACTCGTTCCCATTTCTGGAGACAT…
27190	15	159.339190712889	CATGCTAACTAGCATTGCTACAGTTGATGACAGAATCCCTAACCAAGTCCCAAGCATCTTTACCCACTAGCAATTAGCCTACGCTTAAAGTAAAT	CATGTTAGGCTAATGCCTAGGGGTGCTAGTTTCTAGTGTAAGGATGCCAGTTGTTAGGGAAAAAATGCTAGTGGCAAGCCTAAAGATAAATGTTGCTAGCCTAAAGATGCTAGTTGCTAGCCTTGAAACATTGACTAACTTACAGATGGTATTGACTAGTGACTAGCCTAAGGACGTTAATAACGTGCTTCAGAATTATCGCTGTTAGCCTGAAGACGTTAGCCATTAGCTTAAGAATGCTACTTGTTATACTGAAGCCTAGGGGTGCTAGCGTAAGGATGCTAAGGACTAGTAAATGAATTCAGGTTGTTAGTCTATGGATGCTACTTGCTAGCCTTGGTATGCTGTTGACTAGCATAGGAATGTTAGCAACTACACAAAGGATGTTAATGATAGCCT…
28038	19	130.853900670355	CATGCTAATAAGCTAACAATGACAGCCCCAACAACTATGGTAACTATGGTTTACTGTTATTTTGATAAGTATCTTGTTTAGAACAAATAAGGTTC	TAGGCTTATTTCAGAAATTAGTGTGTAGTAGAACTCACGTTTCAGCTAACTGCTCCACCAAATAGTGATTATTTATAAAAAAAATCTCATCTTATTATCGACTATCAGCAAAGATCAAAGATTAGACAAAAAGTGAAAACACATATGTGGAACTGAATTTAGTTTTTTCTTGTTTCCTCTCCCATTGATAATGCTTGAAACCCACTATTAACAATCTAATCGTGTTATTACTTCATCAAGGAATAGCAGAGTTATGTGACAATCGGCATCTGTCTCTCTGTTGGCAGACAGGCAGACATTTTTGCAGGTGTATTTTTTATTTTTGCATTTGTACTTATTTTGCATTTCAACTTGTTGGTGCACAGTGAAGAAGGT
28622	18	26.2314480846598	CATGCCAATGCTGTACGCACAAGTCCATCACTATTTTTTGTTTCAACATGAATTTGTTTGTATTTGCAATCAAATTTATAAATTAATCAGACCAA	TTTTTTTATTGTATATAACAAAAGTCATATTATATTATACAATTATTTATTAAACTTTTAACAGCTCATATCACAACTACTTGTAAGCATTTATGATACAAGTTATTTTTTCATAGAATTAAACAATAAATATAAATCAGATTTTGTGGTTTTGTTATGCATCAGTTAAAAAGTGAGTGTAAACATTTTCTAAGACAGTCAGGTTGTCATAAATAGTCTGTATGTTTGGTCTGATTAATTTATAAATTTGATTGCAAATACAAACAAATTCATGTTGAAACAAAAAATAGTGATGGACTTGTGCGTACAGCATTGGCATGGA
29419	12	35.7410266768466	CATGCTATAATTTAAAGGTTGTGTTTTGAGTTTGTTAATAATGTTCCAAAAGAGTTGCCAAAAGGCAGTAAAAGGCAATTATGTAATGTTTGTGT	TACCTTGTAAACTGGATCCCAGCTTTGTTTCTCAGCACCTCCTAAGCCCCAGAAGACAGTATAATACTGCTGTTCATACTGCCTGCTCTAATATGAAGAAAATACACAGAAGAAAACATTCTTAAAAGACACAAAACAATTTGTTTATCAATTTATTAGCAAACATATTTTGGCTTCTTCCAATTTAAAGTCAATTACTGTATTGACAAAGAAACAGGAATAAGCAAATCCGGAAATCAGGGAGACATTATTTTTAAAAGGCCGGACACAAACATACCTGGAGATACTGCAACATGGTCGGTTCATAAAATAGTTTCAACATTCATGTACATTGGCACAGATGTTCCATTATTTTCATGTACATGGACTTGAGCAACACAAACATTACATAATTGCCTT…
30275	5	10.9211102508145	CATGCACACTCATATAAAACCCACTAAACAACAGTGACAAAACTGCAGCATTGTTGTTGTTCTCCTTCTGCCCACTTCATTCACACCCAAGCTGG	AAGACATAGCCTATGTTTCATATTTTTGGTCTATTTATTTGTTTTAGTATTTTAAGAGTTTGTTTTGCTCATATAGCTTTATAGGTTGCAGATACTGTGCTGGGAGGCAGGTGGCTGAGCACTCAAGCCCTTTTTCTTCCTCCAATCCAGACCCTCCACCTCTACTTCCTCCTGCAGATCCTCTTCTCTCTCTTGCCAAGTTTCCCAGCATGTCTCTCAGGACTTCCCCTCTTTCATGGAATTACCTGTATGCTTCTCCTTTCTTTACTTTATCTTGCCTCGCTTTCAGAATTTCTCTACCCTCACTTCTGCTTCCGGCCATTGCCTAAATCCTCATACCTTCTGTGCCAAACTTGTCTTGCGCTTCCACTCCCTCCCTTGCTCTGTCTGGGTTGCCTG…
30579	4	151.724154003418	CATGCAAGTCCAGCTGTGTTGAAGCTTCATTTTCAACCACCCCTCCAAGCTACATGCCCAACCGACCCCCTCACACACCCACAACACAAAACTGC	AGAGATTAGTGCAAATCAGAGTGTTCTGCACTGGGGAAACAGAGGCTGAGAGGGGGTGGAGGACACAAAGGTGCCTGTATGGACACAATCAAACACATATACACACTCAGATGCCCACACATGCGCCTGCAGTTTTGTGTTGTGGGTGTGTGAGGGGGTCGGTTGGGCATGTAGCTTGGAGGGGTGGTTGAAAATGAAGCTTCAACACAGCTGGACTTGCAt
30593	19	15.9009790196932	CATGCTATCACTATTATTTAAAATAGCAAGTTTATCATAGATATACTTGACCTGTTCAACAATTCTAATCATTTCAGATCCAAATGTCCAACTCA	AATTTCAAGTTGATAGATTCCAGAAAAGTAGACTGTCTTTAGTAAAGAATCCATCCATCCATCCATCCTTTTTACAATGAAGTTCTATTTTCCATATAATCATAAAGAAAGTGCTTTTCTGTTCCAAGCTAACCCCAAACGCTTCAGTTCAGAGAATACTAGAGAGCCTGGTGATCAAGTAAAATACCTCTAACAGCTATTGTGAAACAAGGGATACTACGGCCTGAAACTATGATCATGGAATCCAAAATGACATGTCATCATTGCTCTGTATTCTAGTGCATATTTTGACACACTAAACCAGATATGGACTGCTCAAATGTAATTCCTGGGCTTCACCAGGAATCACGGAGTCCAGCTGCTGCCAGCATCATGGTAGTGAACATTCAGCTGCACTGT…
31734	4	180.332495457242	CATGCAACCACAGAAAGAGACACAAGTTCTTATTTTTAACCCACCAAAAATGGTGAAAACAGCTTGTTATAGATGTGAAAGAGAGGAGATGGGAA	AAAAAAAAAAACAGGGGAACGGAGGAAGTCTAACTGCTTTCTTCTTCATATTTCAGACCTATTACAACTAACCTACAGCGCTTTTTAATAGGTCCATTATTGAGTTTCAAATGGCCATTACATCCTCTCCACCTTCCTACTGTTTTATTTCTTCCATTTTCTCTCTGTCCTTGTCATTGCAACTTTTCATTTCACTCCCTTCATTCTGTTAGTCTTTCTTTCTTGTCTTTGCTTTTCTCCTCTTATCTCTTTTCTGCTATTTCATATTTTGCCTGGTTCTCTCTTTGTTTTTGTCTTTTCT
31740	7	86.752473700585	CATGCATAATTTGTTTAAACTGATGTCAGTTTCACCTCATGCAGCACGTAGTGATGCAAACTGAGAACTGTGTCATCATGTATGTATTTGCGTAT	AAAAGGATAATCTCTCAGGAAGCTTGAACCCCTACAATAACACCCAAAGCACAAATAAATACATACAAAACAGTGCTGGCAACATGGAGAGCACACAAATCACCACAGCCAGAGTGCGGGTGCAGCCTGCAGTCTCCACACCTGCTCACCAGGATGAATCTATCTACCTCGTGTTTTCACAGGCCACAGCTGTAGTGAGCAGCTCCCAGAAAGAGCAGGGATAAGTTAGCGCTCCCCCCTCCCTCTGCAGCGCCGACTCCTATCCTATAATTCTCAGCGGCTCAGACATCTGTAAGCATTTCTCTCAGACCACAAGAGGAAAATAGAAAGCTGGAAGCTAGAGGCTGTGATTTGGGCGTGTATAAATAAAGTTGCGAGCAAAGGAGAAGCTGCTAATGG…
31981	20	137.305766252543	CATGCATGAAATGGAACAATTTGCGACGTTAGCCTGCGTGGTGAATTTTATGTTGTTGATGCCGATATTTCAGTAAAACTCATGTATAATATCAC	TTGTGGCTGGTGGTCTCCAGAAGGGCTCAGGGGGAGGCCTGAGTGATGGAACCCCATGGAAGGGCCATCTGTCCGGAGGAGCTCTACCTGTCTCTGGCCCCTGCACCAGGGCCTCGGGCACCTGGTAAAGCTGGCAGGACCCTCGCTGGAAGGTTGCCAGTTATGGAAAGATCCCACTTTGATTTGGACGGACCCGCTCAGCGTGGAAGCCCGGCAGCTGGAAGGTTACCAAATGGAGCAAAGGAAATTCAAAGGGCATCTCTGCTGGAGCTTCATATGCATCTCACACTCAAAACAACCGTGTAGCTGAAGAGATTAAACATCCTCATTCGTAAATTAACCGTCAAATACGAAACAGTCATGGTCCCGAGGTCAGAGATTGCACTTAATTTAC
32363	4	70.0390589544257	CATGCTCCTGTGTGATATGTGGAGGTTACGTCTGCTCTGATATGTGCTCCATCTTTAAAAGATCCCAATATATGTTAGAAAATATATGAAAATAG	CCACAGATCAGTCCGTAGTTCAGAGACGTTTGCGTTACATACCTCAGCTCTACTTTCACTCCCGCATTGATCATTTTTGATTAGCTGAGAATGAGTTAGTCAGTCACTTCCAAGATGGCGATGGCTCGAGCCATGACACCAATGGCTAACAAAACAAAACATTTGTCCATCTTTGTACACAGTTTTCAAATAAATTAGCAATTGAGACCAAAAACTCATTAGGAAAATGTTTACTGAGGTAACAGATGAAGTGAGAAATAGGGCCACTTTTGCCAGAATTTTGTACAATCTCACTTCTTTTTGCAAACAGAGTAGCTGTCTCCTGTCAATTATGAAGAATGCAGGTTCAAGACACTTCAGCATTGGCTTCACTTTGCAGACCTTAATGTATACGTTTAT…
32561	12	204.061310061553	CATGCTTCGGTTATTTCTAGATTAATCATAGTTTATTGACAGAAGCTCGGCAGCTTGAGCAAGTTCAAGTGCTGCTGAACTCTGATTCTTGTGTG	CAGATGAAGCGAGAGGAGTAAGTGTGATAGTGGTAGCGAGGCTGTGAAGGTCTGCCAAGTGTTCGAGATGAACTCCGTAGCAGAGAGAAGCAGAAGGGAAATGGACAGACTGACAAGGAAAATGTCAGCATGACTGAGGAGATCTGACAAATCATGTAAAGAGATGTGCTTGTTAATCTCCCTGAAGGCAGCTGCACAGGGATCCAAATGCCCTATTTCACATTTTGCTATCTTTACAATCACTCACCTATGAATGTTTATTTGTTTTTAATAGCTGGCTACGTTGAAGCCATTGTGAACTGCAGTTGTGCTAATAAACAAGCCAGATGCAGGGAGGCACAGGGAGATAACGCATTAACTTGTGATTTGGCAATTTAGCAAACAAACATGAATCTGAAG…
32905	13	132.124093280593	CATGCTGGCATCAGAATTTAGCTCAAAGCACAGCTGCATCTGTTTCTTGCACCAGAAGAAGGCGACATCTTTTCTGCTTGCTCGACATTCACCAA	GTCTAATGTCTAAAGTCTAATGTCTTTGATGAGGCACACTTCAGTTTCACTGAAAGCTAAAACATTCAAAAATACACCGACTTACGAATTACTGACACATCCTGAACATCACAGGCGGCGGCAACAGTGTATCTGAAAGTGGATTTTGTTTATTTTTTCTGAGCAAACAGAGCAAGTTGTTCTTCACGGGTTCTGTTCTTTATGACACCCATAATCAGTTCCCTCATAAATCCCAACTGTGAGCAGAACAGAAATAATGAGGACATCTGTGACCAACATGACAACTTTAAAAGATGCAACAATTAGATTAGGATGTAAAATGACATTATTGGAAGCCCTTGGATTTATTTAATGTACACACATTTAAACACTGTAGGAGTGACTCATTACTCAGTGCTG…
33339	2	159.303285684361	CATGCAGACAGGCACAGCTCAGACAGCATCTCACTGCCTCCCTCCCATCAATTTCCACACACACTCTGTTTAATAAATGCCGTCCATTTATTTGA	GTTCAGTAGCTATTTATGGCTGTAAAATTAGGATGACCTTTTCCCAAACTGTGATGATGGTGCTTTCAATATAAATGAATTCACAGAGAAGAATTGTCTTATAAACTGGAAATTATTTTGATTATATATGCATAAACACAAGCCTGCTTTTGTTATCCATCCACAGTGCCCTGGCTCTGTACTACCCACAGTGCGGAGGTAATAATTAGCTCACTACAGCAGGGTAACAAGTTTGCACCCCCGTCCTGCTGTGCAGCTCTGTAATTGGTCCCCTCATGTGGCACAGTCGGGCCCCAGAACAAAGGGTTCCCAGAGGGGGAATCTATGCTGACCCATGCTGAACCCTCCACAACAATGACAGGCAGGAAGCATTTACATATGCTGACAGACTTGTCTCTT…
33616	15	55.9987689335382	CATGCACGCACACACAGTAAAGAAGAAGGTGAAATGCAAACGGGGAGCGTGGCAGAAACTGGCGGCCCGCTGATGGCCGTTTGCAGAGGCAGCGG	TCTGTCACGGCAGAAGTTTCATGAGTCTTTGTCAGCCACTTTTCTGTGGGGTTTCACAGAGCCGCTCAACAACGACCCCCACAACTCCCTTCACGCACCATTAACTGAGAAAAATAAAATACTACTTCTCATGTGACAAGAAAATGGGGGGGAGAATCTGCTTTTGTTGCAAGGGAGATAATTGTTAAGAATTAATGCAAAGAGCGACAATAATTTCTCATCAAGCCAGGCTCTGATCTAAATTCTGACCAAACTCCTCACTGAAGTCATGTGCAAAAGCAAGAAGCTGCAGCTACACGACCAACAGATTCCAAAAAGCCCAACACGGTGGCAAAAAGTACAGCGCTACCCATCAAAGGATCAGACTTCCTAATGCAGCTCGTTAACCAGCAGCTCGGG…
34363	4	61.5769910878305	CATGCCTTAATGCCTATAACCACCCAGAATCTGTTTTACCCATATTTTTCATGCAATTCAGACAACGCCCGACTCAAAGTTAACGGGACTTACGC	GTATTATAAATCTGATTTTACGTCCCCTAATTCTCTGCAACAGCCGGTGTTAAATTAAGGCCCACTTCGGTCGTAGCTTTCTGTTAAAATATTTTCATATTCGTGTGCTAACGCCTACAGATTTCCTGTGCTGGTGTCTTGAGCAAAATTACCTTGCACACGATATGGCGTTGTGTGAATTATAATATGTTTAAAATCGGCGTAGGAAGCTCATTTTAGCTGACGTTAAATCGATTGCCTATTACAGAGCCATCGGTAGGCCATTCATTCTGAACGCCCCCATTTCAGCCCAGCTACGGTGGTCATTTCCGTTATGTTGTTTCGTGTAAGTCCCGTTAACTTTGAGTCGGGCGTTGTCTGAATTGCATGAAAAATATGGGTAAAACAGATTCTGGCTGG…
34492	8	29.2937710851078	CATGCTGGGATTATATCTCATTGGCAGGATACACTGAGCCTGGCTGATAATGAAAATGCTAACCAAAGTCATTTTATATTCAGAAACATCTGCCT	ACAAACAAACAAACGCGTGTGTTTTAATGAGATGGATCACCAACTGCACGCTGGCTCTCAAAGTCTAATCCTTTTTCATGAGCAGCCTATTACACAGGCAGATGTTTCTGAATATAAAATGACTTTGGTTAGCATTTTCATTATCAGCCAGGCTCAGTGTATCCTGCCAGTGAGATATAATCCCAGc
34690	2	25.1231322369345	CATGCACAGGGAGAACATGGAAACTCCATGCAGAAAGATTCCGGGAAAGCCGGGACGCGAACCAGGGATCTTCTCGCTGCAAGGCGAAAGCCACT	TCCATCTGCAGTAGTTCACCTCGTATAATTGATTTTTTTTTGAATAGCAACAAATGAAAACATGCTGCAAAAATGAAATCAGAGTTTTATTGTCATGGATGAGATAACGAGATATTTTACTGTAAGGAACTTCCTTTACTGTCTAGTCTCAGGTGTTAGATGCCAACTACTGTCCTGTGCAAACACTGTAAGCCTGCAACAATCAACTATTTCCATCATCAGTACAGACTGTCTGATTGTTAGTTTTCTGTCACAAACCAATTATAATTCACAGATTAAAATGTCTGGAAATGGTGACATTTACTGAAACATATGCATCATTATTCCCTGAAGTGGGCATATCCACAGAACAACCAAAAATTACACTAAAAATTAAGTTTACCATCACAGACGTTACAC…
34801	8	160.178172852718	CATGCCGGGTATTTAAGGTGAAGGCACAAGCTTCACATCTCCACTGAGGGCTAAATGAGCTGTGGCAGAAGCAAGTCCTCAGAAAGCAAACCACC	GAACTGAAAACACTCAGTTGTAAATGATGTGAGGACCTTTATAGTTGACTATGCAAATGAGGAGCAGGAAATGCGATGGCACTTCTCTAGAAATGCAACGTGATGCTCCCAGAATGCACTGCAGAGCGGTTTCCATGGACGATGAAGGCGACGGATCCTGTGGACACACACCATCAGAGACTGGAGGTCTTAAAGGAGGGAGGTGGAATGAATGTAAAGGCAAAAAGAACATTTGCTTCAGACACATATTGCTACATGAAAACAGAAAAAATAAGAATAACATTTCTATCTATGTTAAATGAGATTGCTTCCACTATACTTGTACAACACAGTAGTGCACCTCTGTTATTGAAATGTAATTTCACTCTAGCCCATTCACTTTGCAGAGCAGATTGGAGG…
34889	8	29.2938710851078	CATGCTTGACTAAAACAGGCTAACTCTGACAGGAGGGGAGCCGCGGAGGCACGACTCCCAACTTCACACTGACACGTTTTTAGCAGCTTTTCATT	GTTCTACCAAGAGTAATAAGTGTGTGAAATGTATCAAATCAATCAAAAGCCTGACTAAAAAGGGTAAATCTGGAGTTTACCTTTAAACACACCAACGCTCTCTACTGCATTCAGGCCTTTCTGGAGGGCTGTTCCAGATGTTTGGGCCAAGTATTGTAATCTTTATCTGCTCATAAACCACATCAGACATATGCCACAAAAGACTGTGGGGAACAAGTGGGACACAAAATGAACGAGTGGGCAATCTCCAGCAGTTGTTAAAAACTCAATATGTGGCATTATTAGAAAAAACCCCCCGTTTCAACACTTTTCACTCGTTTGTTTAATCCATTCTCCGCTCCTCCACCTCTCCTCTCTGCAGCACCAAGGCAGTCAGCAGGTATCACTCTCCTTTCCTGG…
35069	12	235.069500740527	CATGCTTTGGCTGTCAGTCACAGTGAGAAACGAGCCGCTTTGCTTAAATTTGATAACTGACTGAAAAGAGAACCGTAAAAAGACAAGCTAGCGTA	GGGTCGACCAGAGGGTTTTAGAGTGACAGAGATGCAGAGTGTTGCCATAATTATAGTAACTCAAGGTCAAAAATGCTACTTTAGAAATAAGCTACTACAGCACAAACATCCTCCTCATGTTTGTGCTGTAGTTTGTCCTTTTGCTTTACCCTTTCATGAAAAAGACAGAAATCATAGTAGATAAAGAACTTCTTTGTAGTCAAATGAAACCAGCTGTTCTTCAGAACTATCCAGTGTGTTTGTTGTTTTTAAGACTATTTAGCTGGTTCCCTCTGTGGTTCAAGACAGTTTCTGTTTTACACAGGCCTGTTTGTAGCCACAATCCACATAAAAAAAGGTAGATTCTGGTGGTGCACTGACATTAGGTGGGTGGGGTGGCGAAGTTAGCTACTGTATAGT…
35096	6	136.087796936714	CATGCTTTTGAAGAGTATTTAGAAGTTGAAGATGTCACCTTCTTCGATGAGGGCATAGTGAAGTTGCACTTTAAATGGATTGAGTGCATTGGAGT	TTAAGTACATTGTTAGAGCTAGGAGAGCTACACAGTTTGTACAAAGATTATCTGACATGAAACAATGGACTAGGAAGCGATATTAGCATGTGGTAGAAAGTGTGTTAACAGTAATTTAGCATTTAGCACAGCTTTGCAATAAAATAATAGTCCGAGGGCACTTCAAAAAGTTCTCTGCTTCACCAGAAAACGTCACAGGAGAAAGATTGTTCTATTATTGTATTATTTTCAATATAGTCTCCAGTAACTCCAATGCACTCAATCCATTTAAAGTTCAACTTCACTATGCCCTCATCGAAGAAGGTGACATCTTCAACTTCTAAATACTCTTCAAAAGCATGGAa
35361	4	64.8862701613519	CATGCTCTGCTTAGTCATATGAACTAATATAAATGCAGCCTAAGTCAAAAGGGTGATCTCCATATCGCCATACCACATGAAAGGTGACCTAAAGT	CATTTTTTTCCCCTTTTTTGAAATTCCAAAACAAACATATCCATTAGCAAGGAATAATACAAAATGATGATTTAAACAGACACCGTTCAAGTGTTATTTATGAGTCCGGCTTTCTACGGATGCGTCAGTGTGTACAGCAGGAGAGGCAGGGGCGCGCAGCTGCAGGCAATTTGGTGCAAGCAGATCAATTAGCATCTTGATCGCTATAATTCATTCTATGCGCGATAACTGAATTTAAACAAATCTTCCGCAGTTGCTGTGGCGGGGTAATCTAATGCATGTTTAACCGCAGCCTTCCTTGTTGATTCAGTCCGCTGATAAGCTGCTGCACTTGTTGCAATCAGGGCCGCACCAAAGTTTCCCCAACTCGTTGTAGCTGCGTTTGAATGAGTCAGTGCA…
35452	7	120.628770432309	CATGCCCAGGTCATGCCTTGTTCAGCTTGTGTAGAGTTACTTGTCTTGTTGTCAATTATCAACAAACCTACCAGCATGTTTCTCTGTATGGCACT	ACATTGCATGTTGCCTGAAACCACTATGCATGAAATCTCTGAATGGTGAACCCAGACGAGAGGACATTCCAGTGGAAATCCTTCCGTTTTGGAAGTAAAGAGTTTGTCTCTGGGGAAAACTAAAGGAGATGGATAAAATTCCAGCCCTGAGGTCCTGTCTGTCCACATTATGTCCATCCCTAAGCTGTTATCTCAAAACACTGGTAAGAGAATACTGCAGGAAACTGCTGGTATGGTAACCAAATACGCCAAAGCTAGATAATAATGCGTGCGCACCCTTTTATTAAAGACTCACTTTATGTTTAATGTTGCGGTTTAATCCTTCGGTCTTCCTCAACGGAAAACCAAATGCAACTGGGACGGAGCCAGCTGAGGTCTGCTGTCAGACAAAGGGGTTAA…
35555	8	23.9649448607926	CATGCCAGTAAAATATTTCACCAGATTTCATTTCACATTGCTAGAGCTCGTGAACAGATATTTATTGGCAGACAATCTGCTGCTACATTTCACCC	TAAATTTTTTGGTGTGTATTTGTGGGTTTTTTCATGCTGTTTTCAGGGGTTTAGTTCGAAAAAGGTGATGACACATATTCCTGCATTCCAGCATTTGAATCATGATGTGCTGACGGTTGTTAGAGTGTTTGCTTGTGCTCCCAGATCAGTTTCACTAAACAACGCCTGAACAATTCTGATGAAAGTTAAAGCTGGAGTTAAATGGTATCAGCAAAAACCCAAAATCAGGGGTACCTCAAAGTCCCTCCTTCAAAAAAACACACGAGTATAGTCATCCAAAACTCTCAAGCACTGATGGAAAGAAACAAAACTACCTAACAAACAGGCTACATGACCACATTAGCAAAACATGCCACTCAAAGTCAACAGAAGCTAAAATTAAATTATTACTATCACACA…
35562	4	206.805631992495	CATGCCCACTGTTAGTGGGTCAGCAAACCAGGTCACACATGCACATACTGTACAAACACAAACATGCTGGGATGTTCACGTTCTCTAGATCTGGA	AGCACTAGTTTGATTCTCTCAGTATGAGCACAAGTGAAAACAAGGGACACACAGCCAGACTGACTCTGTCTAAAGGTAATATAATCCGTCCCCTAGCACCTGCAAAGCTCACTAATTGCAGGATTGGTAATGATACTGGTGTTTTGTAAGGGGCAGTGTGTCGGTATGTCTCAGCCACCGCATCGTCCAGATCTAGAGAACGTGAACATCCCAGCATGTTTGTGTTTGTACAGTATGTGCATGTGTGACCTGGTTTGCTGACCCACTAACAGTGGGCATG
35952	9	142.998500616588	CATGCCTCTAGGTCAGTGTTCATGACTCTACCTCTAACCCTCTACCTCTACCTCTCTACCTCTTCTGTCCGTCTCAACCCGTCCGGCCACTGATG	CAAACTGACTGTACAAAGGCTGGAGGAGCTGAACATGGAGGTCTGGAGAGGTAGATGGGAAAGTGTGTTTGAGGCGGAGGTTTGTTCAACAGCTAATGTGAACCTGCGGCACAGGGGCAAGGTTAGTTGCAGTGAGGAAGGCAGAACAGGAATTGTTACCTTGGAGCAGGGGTTAGCTGATGCAATGGTACCATATGTACTGGTACAACGATGTAGAGAACAGAGACGGCCTCAGGGTCTACATACTGCAGGCAGTTTATGAGACTTGATTTACACAAGGGGAAAAGTAGGTCACCACACCCTGAACACAAGATCTGACACATTAACGCACTTAAACAAAACAGAAGTCTCTTCCTTATTGTTCAATTAAATTTTTCAATTTTATTTATATAGCGCCAA…
36998	11	122.972165886479	CATGCAAAATATATCCCATGGACTTCAAAAGTCCCTCAATATTCCGTATATATTGACCCAGATGCAAAGACAGGGAGAAGGAGAGAGAAAAAGCG	CCATCATCTCACTCTTTAAAATGTATGTGGTAGCTGTGCTTATGGTGAGGACTGTTATGATTCCCGCTCCAGCCCCTTTCCTTCTCCCTCCTTCTCCCTCTTTTTCGCTTTTTCTCTCTCCTTCTCCCTGTCTTTGCATCTGGGTCAATATATACGGAATATTGAGGGACTTTTGAAGTCCATGGGATATA
37707	7	44.9961260954878	CATGCTGGTCTGAAAAATATTACTAGGCGATATTATAGCATTTGTTAAAAAGCTGATAAAGAACCATATAGACTAGTGAAAGGAGAACTGTCAAC	CCAGCTGTACATGGTCATTAATGTCTGTTTACTGGCCCTACCTGCTTGTCCTACAGGTTTTACGTTTCTGTGACATCAATTGTTTGACTACATACAAACTCCCCAAGAGGGATAACTGACTTGATTATAATTTTGCAGACTGATTTATGGTTCCATATTTGCCTCTTCTAAAGGAATAAATGACAACAGATGTGTGCAGTGACATCCCAGAGTCTTGGTGTCACTGTGAAGTTGCCAGGTAACCCGCAAAGGCTACATGAAACGTGATTAGATTTCTGTTTGTGTATGTGTTAAATGAGTAGCATAAAATGTGGTAGTTACCCAGCCGGAGAGGACACACAAGATTGTTTTAGCATTGTATGCTAAGACAAGCTAATGGCTCAATACATGGCACACACA…
38077	4	96.5508029728388	CATGCATGAACACACACATAAGCGTGTTTGCAAATGAAAAAAATAAGGTAGAGGGCAGTGCATAGATAAAAACAAACACACAGAGATATTATTCA	AATGACTCTAAGGTCCATTCCTGGAGTGATTTGGTATAAATTCAGCATTTCTGTTCGCAGAGTCAGCATGTTATAATAGCTGTATCCTAGTCAGGTAATCATATCCTAGTCGATGTTAATCACCAGGTCATAGTGCTTTTATTCTGTTTTCCAGCAGGGAACAGGCTACAATGTGCTCTTTACCTTTTTATGTCATCATGTTTCAGTTTATTTCTCTTTCCCTTCAGGCTGTAGCTTTAACTGGCCAGAAAAAAAACCAAAACACACTCAACCTGCAGCCATCTCCCAGCTTTCCGCACAACGAGTCATTCCATCACCATCCCCTAAACCAGCAGTCGTAAAATGATCCCCCTGACACCCAGTAAGTGCACCCTCCGCTCCAAACATGTCATGCAGATG…
40611	24	45.6110080308546	CATGCTTCTAACGTACACTACCGCTCAAAAGTTTGGGATCACTTAGAAATGTCCTTATTTTTGAAAGAAAAGCTGTTTTTTCAATGAATATAACA	TTTTTTTTTTCTTTTTTTTTAACTAAGAATCAGAACCATGGATTTTGTCCTCATTACTTACACTACTGTTCAAAAATTAGGGGTCACCCAGACATTTTTATGTTTTCCATGAAAACTCTCAATTTTCGTTCATTCTAACATAATTGCACAATGTAGCTAACACAATATAGCATTAGACCACAGAAGTGATGGTTTCTGAAAATCTTCCTCTGTACCCCTATGTAGACATTAAAAATCAGCTGTTTCCAGCTAGAATAGTCATTTACCACATTAACAATGTCTAGACTGTATTTCTGATTCATTTAATGTTATATTCATTGAAAAAACAGCTTTTCTTTCAAAAATAAGGACATTTCTAAGTGATCCCAAACTTTTGAGCGGTAGTGTACGTTAGAAGCA…
41070	19	67.8089217296444	CATGCGTTTGATCCTGGAATTAAATTCATTCATTTTTCATCCTTATGCTGTCATTGCAGATTACTGATGAACAACCTTCATATAAAAACGGTGAG	CAGGCAACAGAAAAGACTAAATTTAAGGGGTGATCTGACAGTACCTGTGTGTCAGCAGTGAGCATTTTGATTCGCTGAGTGGACATGAAAAGATCCACTTCTGTCATTGGCTGAGATTCTCCTTCTGGAGCCTAAAAGAGACAAAACACTAAGTCCAGTGCAGTCCTTTAACAACAATGGTCTTTGTTATTTTTTGCTGTACTGAGATACAAATGTGTGTTGTGCTGTTTCAAAGCATTCGTCAGGGTAATCCAACGGTTTTGGTACATCTCTCTTTTTAAACTCACCTTTATTCGGTCCACGGCCTCCTGAGCCTGGGCCATGCGAGCGTGAACCATGGGTTCTTCTCTGATTTGATCTGAGTGGAGCCCAAATATTTGGCACCAAATATGACTCCAT…
41591	14	155.5134038186	CATGCCTGCCCTGCACATCTGTTTGTTCTCATTTGCTATGTTTTCCCCTCCCTTTCTCTCCTTCAGCCTGTCTTCTGCTTCCCTATCCTGTTTGT	CTGTTTTACAAGCAACACCACAGTGTCATGCACAAAACTGTTTAAAATGAGAAGAGATTGATGTTGATGAGCATTAAGATAGAAATCTGCACCATAGAGGAGACTTTACTGAGATCAGTGGCAAATACTGGGCTGACAGATTCCACTTCCACACAAACAGGACAGGGAAGCAGAAGACAGGCTGAAGGAGAGAAAGGGAGGGGAAAACATAGCAAATGAGAACAAACAGATGTG
43472	12	237.990562920397	CATGCATGGGTTTCACCAGGTTCTCTGGCTTCCTCCCACAGTCCAAAAATATGGACAGGTTAACTGGTAACTCTAAATTGTCCATAGGTGTGAAT	TTACAAAGCCATTGCTGTAGCTCTGGGACTCCAGAGAACCACAGTGAGAGACATTATGCACAAATGGAGAAAACATGGAACATTCATGAACCTCCCCAGGAGTGACCAGTCGACCAACATTTCTCCAAGAGCACATCTGACATTTACAAAAAAAAAATATCTGGATGAGCCACAAGACTTTTGGAATAACATCATGTGACGTGATGACTCAAACAAAGAACTTTTTGGAAGACATGGGTCCATTAAATCTGGTGTAAAACTGATTCTACAAGAAGACTATTATCTCTTTTACTTGACTGCTCTGCCTTGTGTCCTTATTTCTTGCTTGATTGTCTTTGTGTTGCATGTTTTGACTGTGCTGTTCTTAAGGGTGCTATATAAATAAAGTATCTATCTATC…
44356	22	52.1650788840436	CATGCATGAGCATCCCCAGTAAAGACCATAAGAGCATCTAGGTAAAGGTTGTGAAACTACTCTAAGAATGACCAAGGGGTCAAAGGGTTAAAAAG	TTTTTTTTGTGACTATAGCTTGACATATTTAGATAAGAAACATCTGTTCAGTGATCTTCTTCTGTAGTTTCTGGTGATGCAAAATCTGCGTCTCTTCCCTTTGATATATTCACATTTCTGTCAATGTAACAACAGAGAGTGTTTGCTCTTTTTAACCCTTTGACCCCTTGGTCATTCT
45058	7	63.7589817522188	CATGCACGAATGTGCACGAGTGAATTCATGCTCACACACACAAACACACTGCTGAACTACTGCAATGATCAAGTCATGTTTTCGGCTTGATGTAG	GCCACACACCAAAAATTATATCCGTCAAAGCCAATCAAGAAATGATTTCATTACACCAGTCACTGTATAAATAGCAGAGTGACTTTCAAATGAGTGCAAGTAAGCCATCCTGAGTATCGTAAAATGCATTTGGTTTTTGATGGCTGACACCTACGTGTTTGAGCAGACACACCCTTCATCAGGGTGCGGCTCTTTAATTCCAAAGAGCTCTTTGTTCAGTGTCAGTTACCTTCTGTGTGTACAGTAAAGAAGCACAACCATTTTTCTTCGTTTACTCCGACTGCAAACCCAAATGTCCAGATTGCCAATAACGCAGGATTATCAAAAAAAAACACTGATGGTGTTTTTAACCTTTAATGGATTTAGTGTAGGATTATGGGTTGCACTAGTTGACAGTTT…
45190	11	79.510936004893	CATGCAGCAATGGATAACAGTCAGCACTGGCAGTACTTGGAGGCGAGTAGCAGCATAGATGATGGACAGGTTGGTGTTCAAATAATAAGTACATA	ATACACAAAGGACCAAGCCATATTAGATTTTTCGGGATAAAAATCAAATTAGAGCTCTGTAAAAAAAAATACAAACAAGTCATGTTTACATCCACTCCAGGTGACACAATAAAAAGCCAAAAAAGCCAAGATCTTATTTTTGTTAAACACGTTTGTTTTCAATAACCAACTCTAAGCAAGTGTTGGTAACCTGTTGCGTTCTCATACACAAAGAAAAGGCAACATTCCCCTCCGTGTTAGCTCTCAGAGTTAACATATTACCTTCTTTCTCTCTGAGCAGTATCAAGCAATACTAGCAAGTAAATTATCATTCCATCTGTGCAATGTGACAAATCCCGTCACACTCAAGTTGCAAGTGAAAGGAATGAGACGATTACGTGGCTAATCTGTAGCAAAACA…
45436	8	87.6286950574304	CATGCTTTTTGACTTGACTAAGTGATATTGATGTAAAATTTTTGGCTGTGATACCAGCAAAAATGTATCTTGCTGTATTGCCATGTCAGTGTTTT	GACGGTCAATTATGAATCTGGCACAGCCCTCAAACAATCAGGGACAGGCAGCTGAGTCAAACAGATAAATAATATATGCTACTAGAGGACTTATTTACAACAAGCTTTGAAGATTCTAGACGAAACTTACAAAAGCAGATGTGTGCAAGGCCAAAAATATTTTTTTAAATTGTGCACAAGATTTCCTTCCCTGGATTAACTTCTTTTGCATCCATGATGAAGTCTTGAATCAATCAGCTTGCAATTGGCCCCGGGTGGATGTGAAAAATCCTGACAAGCTGACGTCATTTCATTATTTGCGTAAGAAAACATCAAAAATTAAAGCACAGGACTGAAAGCAGAAGCTAAGCTGTTATAACACAAGTGGTCTGGAGATGTTTCACCAACCGAATGGCAGTG…
45445	14	121.557275440143	CATGCAAAAGGTTATTCCAGCAATCAAACTGTGTTTTTTATTGCCCTGAATGCGTTTCTGGATATATTTCACCACGTTCCACATTTAATTTTCTC	AATGCAGTTGCCTAACATGTGATTCCAAAACCGCTGGCGTTCATGGGCTCGTTTAACAGCCTCCACTCCTTTATAACCTACCAGACGCTGGAACCTGGCTGCAGGGATTTACTCCAGCATAATTAGGGAGTAATTAGTGAGTGTTGGGAGATAAGACCTCACTCGCCATCAGTGTCTGGGTTCATCCTGAATGTGCTGGATGGGGCTGAGGCCAGCTCAGTTCTTCTGCACCAAACTGGGAAAACCATTTAAGCTGAACAAAGGAAAGGTCATCCGCCAAATTACAACTGCACGTTTACGTCCTCACATTAACATTTGTAATTCTGATCAGGGTTTGCTCATGTAGTGTGTTCACAGTGGAAAAATGATCAAAAACTAACATCAGAACTGTCCATGCAG…
45607	6	160.66893236953	CATGCCAATTATTTCAGGTAAACAAGACTTTAAGCTCCAGTCACCAGATGTCCAGAAGCTGTTTTTTGTTCTATTATATGAAACTTTCACTCCCA	AACAAAACCACGACAAAATATTACAAATAAAGTGAAACACAAAATGACAAAAATAAGACAAAAACACAAGCAAGACAAAAAGGAAACACAAAACGACAAAAACAAGAAACAAAACAGCAAAAACATGACAAAAACCAGACAAAAAAAACCCAACAAAAACAAGAAAAAATATTACAAAAATGAGACACAAAATAACAAAAGAACAATGAACAATCTAGTATTTTACTTTCTGATCCAAACTACTTGTCATGGTCTAGAAATGAAGTTAAATTTATAGTTTTACTAATTTACAATCTGCAGTTAATGTCTTCTCTGTTATTTTTAGACTTTGAGGGCCGGATTGGACCCTCTGGAGGACCACTTTTGGCCCGCGGGCCTCATGTTGCACACCCCTCAAAT…
45648	23	4.38466447359367	CATGCTGCAGACGCACATCACAGATACGACATATAGACAAACACAGGCTGGTGTTAACCACAGAGCTGCCCTCGCTGGGTGACATTAATCACCGG	GTTGAAATGCAGATGTGCCCTCAGTCTGCATAGCGACCGCCAGATGAGATCGTGGAGACGCTAAAATGAGAACTCACTACGGAGATGAGGAGTTTAGCGACGCCGGAGGGTATTAAAATCAACTCCCCTTCATTAGCTGAAGCCCATTGCACTTTTTCAGGTATCTGCTGAGGACACTCCAGTGGAAATTTGCCTAAATGATATACGGCGTAAAAAATGAGAAAATTGCAATTTAAATCTGTAAATGTGTAGCGAGCGGCAATCTGAACTGACATTTACCAGGGACTGTTTCTCCCAGATGACCTCTGATCACCTGCAGATCCTCCCAGAGGAAGGAGGTAGAGGCTAAATAAAAGACAGCTGCAGGATGAACCTGACCCCAGGCAGACAGAGGAATCG…
45700	4	18.2887526941969	CATGCATAAATAATGAAGGACTACAGTTGCTTTCTCACATATTGGGGAATTTAGCGGACGCTCTTATATGGACCGACTTAGAAAAAGTGTACAAG	GAAGAGGCTTCATGGACCAGCCAAGGTTGAAGAGAAGCAACGAGTCACAGAGAAACAGAATAGTAGTTCAGAGACAAGTCAAATGCAGCAAGAGTTCACGAAGAGTATAAAAAGAAACTGATGTGAGGGAATGGGAGTAGATTTCAGAAAAGGGAGGCACTCGGGGTGAGAGAAAAGGGGTGAGAGGCGGCAGTGTAAGATGGAGAAGAGAGAGTCTGTATGTATTTTTGGTGTTTCACCCCAAGGCACTCAGAGAACAGAGACAGAGATTCTATCTGAGCAGTGACAACTTCATTCAGATGAAATAAAAGACATTTCATGACAGCGTGTTAGGAGCTGTTAGAAGTGCATTATTGATGGATTTATTTTTTATTATTTGCAATAGAGTGTGTGTGTGTG…
45892	4	161.753449228888	CATGCTTTTCTGGCTGTTCTGACCCACAATCCTCAGGGCAGATACATCAAAGTGTCTCATGTGAGAGCAAACAAGCTTGTGTGCACAGACAGTTA	AGACTCGTGGCTAATTATGCAAAACGCCTACAGGAAGTTATTTTTGTTAAAGGGGGCGATACTAGCTTCAGAGAAAAGCAGCCGTTTCCAACACTGGCTGTACATAAGGATGAACTACCCTGTGTGATGTTACCCACAAAGGTTTCCTGAAAAGCTGCTTTTAAAAGGCAGGCAGCATTTCACAACCATACTAGGTCTTTTTAGTTTCAGCACGTACTGTTTCATCCAGTATGTGTACAGTTGGGAGATACTACTTTATCACAACATTATTCTTTCCTTAACTGTCTGTGCACACAAGCTTGTTTGCTCTCACATGAGACACTTTGATGTATCTGCCCTGAGGATTGTGGGTCAGAACAGCCAGAAAAGCATGT
46028	5	48.9303022098756	CATGCTTCGTCAAGACTTGCATGTCTCCCAAAATCTTTTTTTTCTGAGCATGAAAAATGTATAATTTACCATCATTATCATTCACCTGGTGTCGT	CAAATTAACATCAATATGCCTCATTTATCTCAAGGAGACAAGAATCCTTCTGAGTGCAGAGGAGTACCTTTCGTGAAAAAGTTTCCAGCAGACACTGTTGCTTTGCCCTGCACCTGCTAGATACTGTATGAGCAGATGGAGGAATTTTAATCAGGCTGAAATCAATGCCTTTTTAAACATTTAACATGAATCACTTGCATTTTTATAGTTCATATTAAAGTAAACACTAGCGCTCTTATGAATCCCATATATAGAGGTGTTTGGTTAAATCAGAACATCTGTAAGAAAATATAAGATTCAAAACATGTAAGCTTTGGGCACATTCAAGTGCATTCTCACGATTTATTGATGATCAGTAATCAGTAAGTCAGACGACACCAGGTGAATGATAATGATGGT…
46095	17	137.286843078632	CATGCCAGCTAACAAAACACAACGCAAGAACCAAACCAGTTGTTGGTACGTATACATTTACGCCTTAGATGGAGCTTGGTGAGCGGTTCATCTTA	TTATGTTAGCACATGAATAAAAGTGAGTTTTCATGGAAAACATGAAATTGTCTGGATGACTCCAAATTTTTGAACAGTAGTGTATATCATGAAGATGTTTCACCTTTACAAACTCTATACCTGCCTTCAGTTCTTGATCTAAAGACACCTCTTGGATGAGACATGAAACAGAAAGAAAAGAGGAGTTCAGTCTTTACTGATGTTGCTAGGAAGGTAATTGAGACGATCTGAAAACTGGATTTACAAGCAATCATGATTCATCTGTGGATATCTACAATTAGAAATGCATGAATGGTAAAACTGATGTCATTTGTCCTGGAAGAACAACAACGTGGAGACCTGAAATCTTCTTTTTGACTCGGAAAGACTGACTTACAGATTTCTGCATACATGTCCAGG…
46139	4	201.024147732307	CATGCTGTACACATAGCTTCTGATTGCAACTTGTGTTTGTGGAATTAAACTATTTTCACAAAGTCTCTTGATAACAACATGGAAATTTAGGAGAG	CACGTCAGAAACCAGCTGGCTTAGTGGTCGGATCGCTCAGGACTGAATGTCTGAATGGTAGTCAAGCCAATCAGCAGTGGTTGATTTATTTACCAGATGGAAGTTAAACAAGTTGCAAAAAGGTTTGTGTGGACCACGCTATGCAACTTCCCAAAACTCCATCAAATTCTGAAACAAACCACTTCTGTTTGAAGTATGAATTCCCCATAACTATGCGAACATGAATCATGAGTTCAAGCGCCCTCATGGTTTCAGGGAGAATTTGCAGCTACGAGTGCTGGCAGTTTAACCTCTCCTTTTTATGATCTCATTTCCTTGTAGATATGTTTGTGTGTCTCTTGACCCGTCAGACTTCAGTGCTCCTTTTGGGCCAAATATTTACTATTGACCAGGAAAACC…
46155	24	157.33632280466	CATGCACATAAAAATGAGAGTGAAAGGAGACACAGCAGGCAGCATCAACAGAACACGTCCAACTATCAGCCTCAATCTCTTAAACATCCATGCAT	CTGGTGAAGAGGGAGCTGAACCTCAAGGAGAAGCTCTCAGTTTACCATCCATCTACGTTCCAACCCTCACCTATGGTCATGAGCTCTGGGTAGTGACCCAAATGAGATCATGGATGCAAGCATCTGAAATGAGCTTCCTCTGTAGGGTGTCTGGACTCAGCCTTAGAGATAGGGGGAGAAGCTCAGACATCCAGAGGGAGCTCAGAGTAGAGCTGCTGATCCTTCACCTCTAAAGGAACCAGCTGAGGTGGTTTGGACATCTGATTCAGATCCTCCAGGGAGACTTCCTTTGGAGGTTTACTGAACATGTCCTCCTGGGAGGAGA
46228	19	71.1716428623944	CATGCCGATTTAACCAGATCAAATATACACAGAGAAATGGGAGAGCATGTTTAAATTACGAAGGCCTATGTCGTGCAAGCTCACTAGACACTGAG	TGAATAGTCAATAATAAGATTGGTTGGTAGACCGAACTGTCAGCTGACTGCCCTTTTTATAGGCACTGGTGCATATTTGATTTGCTGTAACAGAAGCATGAGGCCTTTAAATTAGGGAGAAAAGCATAATTTTATTAGAATAAACATGCAGCACAAAGTCGATTATGTTCGTGGAGAAATGACTTCGGTGAAGGAGTCAAAATGAGCTGTTGGATTTCTGATTCAGGTGCTGGTTAAACATAGCAGTCATTTGTAGTTGGAATGGAAGCTTAATGCACTGTTTGTAAGGAAGATATTTATTCTAAAAATTTCTATCTTACGCTACCTCTTTCCTGCTGCCATACATCATAAAATTCCAGTGTGATAATGATTTCTTACTCATGTCACTCACAAGATATC…
46253	7	54.1057946230078	CATGCACTGCTAGGTATGTCTGTGTTATGTTGCACAAGCAGTCCTCTGATGAGCCACTACGTCAATTTTTGAAGCTGCACTTCAAACAAAAATCT	AAAATGACATGGCTTAAAGTTATGTGGGTTTTAATTTTTCTTAAAACATGCAGAGTAACATTATTTTAAGGTAAATGTATCTCCTTCAGCAGTCAGCTTTTTGACTTTCTCTCAGGCCACCCAAAATCAGTTTGACTTAGTAGATTTAAGAAGAGATTTTAAAAGATGCCCCTGACTTTGCCAGCCACACATCTCCATAAACGCCTGTATGTTGTCTGCTCCAGTGTGTCCGTTCTCTTCCAGCTGCTCCCGGCCTAACTAAATGCTCTCTAAATGCCTGCTGCCAGCCAAATCTCCTCTCCACGCTGCCAGCATCCATGAGACTCAACCGGCACTTTAGCACAGAGCCCTCTCTCACTGGGCTCTCACCGCCTGTTTTCTGTCCTGCCCATTCATTTC…
46268	8	51.5378818758509	CATGCTGTATGACCTTATTTGATTCAAAGTCCAGGTGAAAAAAGGGTCAGTTCAGTCTTTGAAATGACCGAAACATACCAAAAGTGCAGCAATTG	GATTCATCACGAAACACTATACTTCAAGGTTCCTCGAGATGTGCATGTGTATGTTTATACTGCACAAATGCCTTTGGATACATGTATTTCACATCAACTGTGCTCATGAACTGTTGTAAACTTTAAGGCCTACCTTCAACCAGACTGGAGGAAATGGAAAGATTTTGCAGGAAAAAAGTTTTGTGTGCACCAGGCCACTGGTACATTTTATCCACCACAATCATTTCAAAAGAACAGAGAAAGTGGACGATAGTGTTACTACTTATAATCAGATGTGACATTTTCTTACTCATAATAATGAACACAAAGCAGAGACAGATCCGCACATTTGAAGTGGATTTTGTGAGACTTAGCACTTGGTAACTGGAGTTCTGATAATAATAAAAAAAA
46372	15	59.9611009336832	CATGCCACCATATAATCCCAGAGTCCCATTATGGATTTTTTTCTCCCTTACTAAAAATTAGCATGTTAAACCTGTACCATCCCAGTGCATGGGAA	TGAATGAATGCGAGCCCTTGTAGTATCTGAAACATAATATTTCTTACGGCAGATTCAGGAAACAGCCGGGTCCTACAGCACGAAGCACATCAAAACCCAATCAGCTACTGCGCACATTAACTAAATACACTTGCAAATGTGGAATTAATATTGAAAAGAGTAACAAACACGCACCTGTCTTTCATCAGCTGGTATAAATTTTCTTTCATGTACTCAAATATAAAGTACAAGTGATCATTTTCTCGAATTACCTCCTTAAGTTTGATCACGTTTGCATGGTTGAGTTTCTTTAAGGACTGAAAGAATAGAGAAACAGATCATGTTAGATAATAAATACAAAATAAAGGTAGAAATAAATAACAGATCTAACCATGCTGGACAATACACACAGCTCACTGC…
46528	11	30.1139775524522	CATGCTGGGAGTTTGTTCATGGAACCAAATCTGGCATTTTCATTACGCTCCTTCATGGCGGTTTGCTTCTGATGCATGAAAGTTGAACAATCAAA	TTTTTTCCCTTTTCAAACAAGTAGTCAACAGCATTAACTACTACAAACTTGCTTGATTGATCAAATGTTGCACAACTCGCTACCACAACGTTTTTCGCACACGCTGTCGCACACTTGGGTAATAAAACCACAGTGATATGTGCCCACATCACCAAAAGCACAAAGGAAATTTGTTGAATAAAATGTTTGATTGTTCAACTTTCATGCATCAGAAGCAAACCGCCATGAAGGAGCGGAATGAAAATGCCAGATTTGGTTCCATGAACAAACTCCCAGCa
46613	19	136.209680236593	CATGCGTCTTCAGCTGCGCCTGCTTGGAGAAACATTTCCCGCACTCTGGACACTGGAACGGCCGCTCGCCGGTGTGCGTCCGGACGTGGCTCTGC	TTAAAGTCCTGCACCTCTATGGAACTAGAACATGAGGCAGAGACTGAGAACGATGGAAACCAGAGAACATTTTTTTATTTCTTGCATAAATCAGGTGGAACCGTCCTGCTGTAAAACTAGAACTAGTTAACATTCTGTGGAGACATGGTTCAGGTTTTAATGTTCAGAAACAACCACAGTCAGATGAGTTAATGTGTGAATGGAGATGTTGACAAACCGAGTGAATGCGTGTTTTGTTGCAGGAGCGCAGCTGGAATCTTCTGAGGAGCCGACGTCCGACCTGCAGCCGTCGCAGGATTCCGACTCAGAGTTCCTCCTGCAGAGCGTCACCTGGAAATGCTTCATCTGCAACACCTGCGGCAAATCCTTCTCCACTCAGAGCAACCTGAAGTCGCACTG…
46735	18	138.169605459413	CATGCATTTGGAAAAATGTATTGCATGTTGATAAAACTGATTGAAATGATTTGTGGCAATATAACTTTGTTATAGCTTAGAACTTAATTTTCATA	GACTTTGTGCTCATGCACTGTGTCTTCATACCAAACAGTCAGCTTTGTCCAGTGCTACTAGCCCAGTATCCTTTAAGCACCAAGTGCCCTAATGTGGTTAAATGTTATTTCCCGACCTGTGAAGATGCCCGCTTTGCTGTAATTACGCTGTTTTGACCTTTAACTGCTGTGCAGCTACCATGCTCAGGCCTCGCAGGGCTCTGAGCAGGAGAAGCTGGACTACACACTGAACAACAAGCGCAGGGTGGTCCGCCTGGTGATGCGTTGGGCTGCGGTGCACGGAGATCAGCTGCAGCAGGACGAGGTCTCAGTGGCCTTCCTAGAGGTCAGCCTAAACACACCAGCGTGGTTCTTGCTTCTGCTGTGGTAACCGTAGCAACATACAGTAATGTAGTAGTC…
46870	24	88.5229794294118	CATGCTTCTCTGTGCTGTACATGTATGCTTTTCTTCAACTTCCATTGTACAGTCGGTTTTTATATGTAAGTTTTTCTGTGAATTTCTTCAACTTT	TTATTATTATTATTATGTATCATCCAATTAGCCTACTTTATATTTGGCGAACACTAGCTCGCTAACTAGGCTAGCTAACATTACTGTATGTATTCAGTGCGTTTGATTCTTATACAGGTACAGGCAGAATGTTTGGCGAGTACTCGCGGTGTAGCAGTGGGCGTCTGTACGTGACATCAGCCTGTTGCGTGAGTCACTGAGTCACGTCAACATGCAGCAGCAGGGCAGAATTGCAGTTTGATGTGTTTAAACACTATCAGATTGGAATAATCCTCCAAATCAGACCCAAGTCACAACCCTTCGCACACATTGCCACCTCCCACCAGGGCAGCTCTGGCCCAGCTACCCGCTGCCTCTCCAACACCCACGGTCCGTATGCTGGCAGACATGTTGCTGAGC…
47036	6	12.7748976919816	CATGCCTGTGTGTGTTTGTTCATTCAAGTCTGAATAGCTATTAAAATGCACAAGTGGAGACCTTCTTATGACACCCCATTACTTCTAATACACCA	AATCACAGTGCCAGCGGTCAATATCCACTGCACGGGACAGATAAAGTCAACAGCTGACGGCAAAAGGAGTCACTTTGGATATAAGCATTTGGAAATAAAACTCAACCAAAGTGAAAAGTCACTTTAAAGTACGGCGAGTGGCTCCTGTAGGCAGTGGAGCTGGTGATTCTGCATTATTTAAAATGCGATATTAAGCTAAGGGTGCTGGCTGAGTTTACTAGGTCAAGGCCTGAGTGTCCAGTGTAGGCTCATCTTGGTCGGATACACACAGGCGAACAAGAACAACATGCAACGGAGGAATTTGTTCTCCGGGCCTGTTTCAGATGGATTCACACACTCTCTCGCACACAGATGTGTGCGTACAAAGCCGGGGGATGTTTTCCACAGTTTTTGTTTGCC…
47056	10	197.656382465409	CATGCATCATCTGCTTCGCCCTCATCTATCAGTCCATCTGTGCGAGCCATAGGAGATCATACATTTCAATCACAGCGTCAGGCCCGGTGACAGAC	TGATTAGGGCTCACTCCTCATGAGGGTTTCCCCCCCCAAACCCACCCCACCCCAAACAGTAGTTTTCAAACCCTGGGGTTGGCCTTCCTGTTTATTGCCTCCCTGTAATGCAAACATAAGGGTCCCCTGCCAGTAAACACATGTTGATGGAAGAAACAGCTTGCACAGCTGGGAAGCCAACCCAGGTTAGTGTGACTGAGCACATGGGCAAATGAGCGTGTCTAAATGCGTGTGTGTTTGCATAAGTGTGTTTGTGTGTAAAAATAGATGCTTGTTTTTACGTGTGCGAGTGCAATTCGGGTTGGGTCCTCGAAAATGTGCGAGACAGTAATCGCAAGAAATCATTCATCAGTCATACCAGCATAAACAGCTTTGTGTGTGTGAATGAGTGTGTGTGTG…
47112	24	76.6666857885883	CATGCCATTTAAGTTATTACTGATCCAACATTCAGTCTTTGTGAAGGTGCCAGTTATGTGTTTGCAGGTTTTGGGAGTGCACCCCTGGGGTTGTT	ATGCAATTGGCTCCTATAAAGTCAAAACATAAAGAGTCACGCTGTTGCTATTGTAGCTAAACAAACAGAAATCCCACTTCTGCCTCACCTACTAACCAGACACACTTGTTCTACTCTTTGTTAGACAGGGAGGTTAGACACTCTCTTGTATTTTGGTTTGCTGTTCTGTTAAATTATCTGGGGATATGTATCTTCACTGAACTCCTCAGTTCTGGGAATGTGTTGCAAACAAATCTAGCTAATATAAAATCTAACAATCTGTTGCTGAGGCTTTCTGGGACCTCAAGAAGATGTTTCACGTTCATGTTGAGCCTGAGCTGCTCCTGGAGGAAGCACGACACACACTAATAAATAACACACTGGACGGGTTTCTACATAGCA
47123	23	86.4181022410576	CATGCATATGATCTCCCAAGCTGCTGTGGCATTTAAATGAAATGTCAGCATTTGTAGTGTTACATTTTCGGTTTCCCTGCTGTGTGCTGTAATCC	TTTAAGACATCAGTATTTTTGACAAAATGTTAGTATTTCATGCCCTGGCAACGAGTTCTGATTTTGAAACCTAATTTTATATATACAGTTGATTGAATCATTCAAATTTGGCTGTGTAGGTAATATGTTTTCAGTTTTCTTCCCAAGCAGCAACTTTACAGCTAGACATGGACTTTAAGTGAACTTAGCAAGACCTAATACCCACACTCCTCATTCCCACTCTTTTGAATGAGTGGTAGCAAATGTTAATACATGGTCAGCATATTGAATTAGCAGCATTAACTCGCTACAGCTATTCTAACGAGTGTCCACGGCAATTCAAGTGAAACCTTTTCAATCTTGTAATCGAACAGACACCACCACTCAAGAATTACAGCACACTGGGCGCCCGTATAGCTC…
47227	21	3.95018336837721	CATGCAGCGTTTCTGCTCCTTTTCACCTCAAAACATTCAAAAAAGCTGTTTCTATCTCCAATGAAGCTCATCAACCAAAAAATCTAAAGCCAATA	GCTTCTCCTCCAGCTCCCTGCACCCAAACAGAAGAAACAAGAGGTGTTCAGTTAGAACGCCGTATGCCAGATAAGACGGGGATGACGAAGAAAACAGAAGAAAACTTGCAAAACGTAAAAAAACACTAACAAACACTCACTCTGGGACACTATTTACATTTTTACATGGGACACTTTGCATTTTTCTGATCGTTTGTTTTTATTTACTGCAAATCTTTGCTTCTTTATTGGTATTTATGGTGGTGCTCTTGTTGCTGTAGCAACCAGGTTTCTACTCACGGAAACTGACGAAGTTCTGAGGCTCAGAAATGATGGA
47265	7	140.277768178854	CATGCGCACTCACTGGGTCTCATCACTCTTTCTTTCACATAATACCCTCTCTCCTTTTCTTCCCCTCCTCACTGTCTCTTACAAGCTGTTGGATT	AATAGGAGGATTTTTGTAATTATTGCTATACTTTGCAATGTTTTGGTTAATTTAAAGTTGATTCAAGGTAAAGGAAATGTACAAAATGTATCCTAACTCCCATAGTGGCCTTGGGAAGCTTTTCCATCCTAAATTAAAACAGCAAGCGATTGTAATTGACAATCTGGAGTTCTACAGTAAAACTAAAGAGGGTTCAGGTGCTGCAGAGGTAAATATATTTGACATGTAGACTGGGTATGTTCCTGCTGAGGGTTTGAGTGAGCAAAGAAAGTTTAGTGGTTTTTGTGCTCATGTTTGCCTCTATATAAAGATAAAGATAAGATAAACATGACAACATTCAGTGTGAGATCCACCTTCTGCTGCTACAGCTGGCTTTGTCTTACGTTTTGGTGCTGATCA…
47324	1	69.1698523393462	CATGCAAAGAATCTAACTAGTGAGAGTTCTATAAAACCATTATGGATTACAACATTTTGGTTTAGAAACATGTACTTAAGGGTTGTTGTTTTATT	TACAGTGTGCAATCTCGTAAGTGCCTCAAGGCCTGGTATGTGTTGTCAACAACACGTGCGACTTCATGTCACCACATACTGGGAGAAAACACGGAAATAGCCTCTGAGTCTTATGTCCCAAGGGCTATGAAAAATTCACTCCACAGGCCCAAAGTCTCAGTGGCAACAGGCAGACAGCTGCTTGCTTGATTACCGTCTCCATTCTTATTTCATTATTTTTACCTTCCACCTTGAATTCAGGCTGAAGGTCTCGCTGCAAACGATTATTTCCCCAAGGAGACTTCTGTCTGTTTGCCCCGCCGCTGATTCTGAACCAAATGCAGTATTATTGACTTTCCGGCAAACTCCCAGACTGCTTATTTTTGTTTATCAGCATTTTTTCCGCATTTGATTACTAGC…
47381	2	198.964642544161	CATGCTGTTTTAGTGTCCAATACGGATGACATATTCAGAGATCCTTGTGTATGGTAACAAAATATTAGCAGCACTTTTCAACAGAATGCAGCATT	ATTTTGGTTGCTAAAAAGACATTCCCAGATAAATGTACAGGACACTATCCTACATAGTAAGGTTGCTTATATTTCGGGTCAGTTAGACGACAGAGAAGTTAACGCTGTTATAAAACAACAACACAAATCCGATGTGACATAATTGGGAGGTGTAGTGTTGCATGAAAAGTGGTCGACACCAATCACCAATTCAGAACATTTGAAATTCTGTTTTGTTTAATGATGATTTACTGTTGAGGTTTCTAACAGCTCCCAGCAAAAGTTTTGTGCAGTACACTAAAAAAAATCTAAAATGAAATAAGGACATTGGTGAAGTGCACATTTTCTGTCCTCACTCATGTGTCTGTGGACAGTGGAGGTTTTCCTTGCTTATGAATTGTGCACTTATTTTGCACGTTT…
47448	2	210.228679310754	CATGCACACACGCACACACACATGTGCACACACACCAGAACTTCTAACAATCAATTCCTCCTGCTGACTCTCCTCATCCCCTCATCCCAGTGCCT	CCACTTTCATAAGGACACCACATAAAGAAGCTTACACTGTCAGAGACAATCACTATTCTCATATAAAGCTGTTATCTCTAAAGAGTCCAGAAACCTCTTTGCCTGTGAAACCGAAATGGCTCCTCTCTCTGGGGCGATAAATGTCCATTTTTTACGACAACTCTGCAAAAGAAATGTCTCTGTGACACACAGCTACACAAACCTCATGTGCACGCCACACACATTCCTGCACACACACACACAGGCAAAGACTTGGCAGTCTCAGACGCACACATCCATTACTGAGTTCCCAACAACAGCCCTTTACAGGCAAATAAAGGGTATTAGTGTAAGAGCTGTAAAACCTGTCACACCTCCAGTTATATGTGTCAGACAGTCAAACTCTGAGGAAAAAAAAGA…
47469	10	176.299231303232	CATGCTGCCTTATCAAGATGTCTGATAATGTCTGTTTTCCTTGCACATGCGTTTCGCCAGTAACCACTGTTACCAGTTTTTGTGCAGTGTCAGTA	GACTCTATGCAGATATAGATTTTACTTTATGATTAAAAATATTAAGCCAGAATGTTGTATGACCACAATGTTGATGTTCAGCTGTTTTGTTGTACATATAGGAAGCACAACACTGTGCATAGTAGCTGGAACGGAAATTTTGGACTGGGCTTGGAAAGTATATATCTCAAACACTCCCCTCCCACAACAGCTGCCATTAGGAGGCATTTCAAGGGGAAAAATCCACCCTCAGACACTCTGACTTTAGTTCTGACAATGTGCGTGTTTTTAGGTTCTGTTTTTCCCACTAAAACAGTAAACTGAAATGACTGCACAGACAAGTTTTCTTCAGCTGTGTACGTACATCAGCAAGAGTATATACATGTAAAACATTTCTATCTGATGAAAAACAGACAGCGA…
47473	2	47.0928306854032	CATGCTGTCTCTCTGTTTTCAGTAGATGCTATAGCTATAGCACAGTCCTAAGGCATGTTAGCTGTTCATTCTGGCCTTTGGTGTGAACATGCATG	ATCTTTGAAATGGCTTTTGAAAAGGTCAAAAACAGATCTTTTCTGGTAAATTTTTTTTTTAAGTCATTTATAAAGTCAGTTACAGATTTGAGATGTGAGAGTGAATCCAGCAGTTACATCAAGTATGCAGACTTCAATTAGCCAGAGTCCTGATCATTTCCTTTACACAGCAGCATAAAAGTCCCAACTCTAAACCTTAGATGGACAGCATTCTTCTGTTTTTCAACACACTGAAAAACAAACCTCCTTTGGAAAGATCCAACTCATATGACCAGCCTCCTTTTGAATATGTCACTGTATTTTCAGATTCCTCCAGATGTCAGTGATACTCAGTGGTCTTTCAGGTTTGGAACCCTTTCAACAGCAAGACAGACGTCCCACTAGGAGGTGGAAATATAT…
47508	5	30.2352094980379	CATGCCTCAGTCACGGCGTATTCAAACAGAGGCACATTTACATTTAAGCCTGCCAAAAACACGAACAACACACTGTGACAAATGAGCAAAAAAGG	ATTTTCTTTTCGTCGTGAGGAAAAATCTGATTATATTCATTCAGTTGTTCTGGTTTTGCTCTTTTGAGCCTTTCTTGCTCATTTGTCACAGTGTGTTGTTCGTGTTTTTGGCAGGCTTAAATGTAAATGTGCCTCTGTTTGAATACGCCGTGACTGAGGCATg
47521	2	5.58882487053116	CATGCCGTTAGCTGAGCTAGCACAGTGTTAGCCGCGCAAATACAGCGCTAGCACAGCATTAGCCGCGCTAATACAGCGTTAGCCGCGCTAATACA	TGTCTTTCAAGCTGCACAAATAACATTGATGTCTATGGAGTGAACAGGGACCGTGTGCAAATTGCAAAACTGCTGCAACAGCAAAGAGAGACACAAATATTCAATAGCTTCTCTCTGATACACTGTAGTGTCACCAAAATCACTGCAGCCTTCAACTGGCTCCTGTTGACACCAATGTTATTTCTGCAGCTTGAAAGACA
47744	10	20.6491610645936	CATGCTAATGCTAGATTTTAATTCAGAGCACTGCTGTGCTAATTAAAATAAACTGTAAAGTATTATTAAATAATGCATTAATCATCAGAAAAGTG	GCCTCAGGGAGGTCAGACAGCTCTGGAACGGTGATGTGTAGAAGCAGAAATGGACTCAAAAATAACATTTTATGTCACAATCAGAGGCATCGTCAACTAGAAGACAAGAAAATAACAGTAACAAATGACAGCTCTGCACTTTAAGAGACCTAATTACTCTTCCAAGGAATGTGGTGAAGTTATGTGACGATCGGCGTATATTTGTCTGTTTGTCTGTCTGTTAGCAACATTAATCAATAACAGACCAACAGATTTGGATGAAATTCTCAGGAAAGGTCAGAAATGACACATAGACCCCCTCATGAGATTCTGGCAGTGATGCAGCTTATAGTCTGGATCCATGGACTTGTTAAAGATTTCTGTATTATTGCCAGATAGAGGCACAGCGTCTCTGTAACC…
47871	13	99.95619755868	CATGCTAGCAATAGCATTTAGCTCAGGGGTAGCCAACACGGTGCCTGTTAAGTTCACTGCGCATGTCAAACCACCACGTCACGCTGCTGAAGCGT	TCGTGAAAAAGAACTCTTCCTCCCAGTCATCGTGAAAATAGAGTTTTTCTCTTTCACTTCTCTGTCATGTTTTGGAGGGTAAAAACCACATCTAGCTTCCCAAAGTGTCTGCTCCCGGACGCTTCAGCAGCGTGACGTGGTGGTTTGACATGCGCAGTGAACTTAACAGGCACCGTGTTGGCTACCCCTGAGCTAAATGCTATTGCTa
47906	2	242.338886124373	CATGCCCAGGAGCGAGAAGATGACGATGAAGAGGAAGAGGAGGAGGAGCAGGGAGGCGATGGAGCGAACAGAGTTGAGGAGGGAGGCCACAAGAT	GTCTGGTGTATGAGAAAACCAAGACCTTCTACTGGGTGGTGATGTTCCTCGTCTTCCTCAACACTCTGACTATAGCCACAGAGCACCACCACCAGTCTGTCCAGCTGACTGCCCTGCAAGGTGGATGGACACATTTGAACACGGAGAATTATTGTTGTTTGCATAAATCCCATTCCTGACAGTTTTATTTTATTTGTCTGCCTCCTCTCTAAATTCGACAGATGTGGCCAGTCGTGTGCTGCTGGTGCTGTTTGTCATTGAGATGTTTGTGAAGATGTATGCTCTGGGACCGAGAGCATATTTCATGTCTCTGTTTAACCGTTTCGACTTCTTTGTGGTGCTCTGTGGCATCCTGGAGATGATCCTGCTGTCTGCGGGGGCTGTGACTCCTTTAGGTTT…
48042	19	100.767786004488	CATGCCAATCTGTGCATGGTCCTTTATGGTGAAAAAAATACAAAGTTGGTGTTATTTCTACTTACAAAATGGAAGATTTATACTGAGACATAGAT	TTTGTTTGTCATGACTGAGGACTTGACTTTGTACATGCTTGTCCTGACCTGGGTCTTACTAGTCTTGACTCTGGACAAGTGTTTGTAGTTGTTGGTTATGACTTACGACTTCACTCAAGACATGGAATTTGCTTGGGACTTTGTTGGTCCTGAACTTGATTGTCATGTGATTTCACTTGGGGCATTGTAGATCTTGGCTCTGGACTAGATTTTGGATTTGTTGACTTCCCACTTTGTTTGTCCTGACTTAGGAGGGAATTTGGTACTTTGTTGGCATGGAACGCCAATTGAGAATTCTTGGTATTGACTCTGGATTTTGACATCAAATGGTATTGGTCTCGACTAGAGATTTGAAAGTGAACTTGTTTGTCTTGATTTGGGGCCAGATATGACACTTCT…
48105	11	109.817873746424	CATGCAGGTGTGAGTCATCTAATCATCTACCCCGGCTCCTCCATAAAACCAGAGGCCACCCTTTATTTGATGCCGGACCATGAAACATCCTCCAG	GTCTTGGAAGAGCGAGTTGTTCCCAGGTGTTATGGTAGCCAGTGGTGGTGTGTTTGGCATCCATAATAGGAAGACTGGAGGGCTGGCATCCAAGGTGGTGTGAATGGTGTCCTAGGTAGCGTGGCCGGTGTTCACAGTAGCATGCTGGCAGCAGGTGTGTTCTACAGAAATCCTCGGAGAACCAGCAGAAGCCAAGGA
48239	23	17.2160428138277	CATGCCAGAGCTTAAAACACTGATCCAGATCATATCAATGGCACGGGGACTGATAATCAATTTCAATGAACCTGCAGTGTGTTGTACACCAATTC	CTCAGCAGCTACAGTCACACATGGACAACGCTACATAATATTTCCAAACCAGTTTTACACAAATGGGCTTAATTCCAATCCCGTCATTCTTCATGCGATCGCACGTTGGCAGCAGCCGAAGCTGGTCTCGGAGCTGCAGATATTATTAAAACAAAACTCTTGGTTTTATCTGGATGAATTGCTCAAGTGTGGGAGCAAATACACTCCGGTGCCAGAATGTTCGTATTGGCAGGGTGGATTATGTTTGCATGTTTCTATCTGCCTCTTCCACAGCTGATAGTTGGACTTATCCAACACTGCTGAGCTCTAATTCTCATGTGTTAAATGACTTCCAAGTGAGCTTTTAATCTTTTTTTTTTCCCCTTTCAGGAGGCTGAAAATAATGGTACTATTGTGAAA…
48246	2	129.282958138591	CATGCTTTAGTGGTAATTTGTTTTATTAAGCTCTTGGCATTCACATAAATGAAAGGCTGATTCATCCACTAAGTCTCATCTCTCACCTTATTCAT	GCTTTTTCCTGCTCCTCTCTTACAGCCTGTTCTAGTCTGCTAGCTCCATTAGTAAACTCTCAGAGCGCCAGAAGCCGAGCACACAGAAAGCAGAGCTGTGATTTGATTGGTCCTGACTGGTTTTGGCCCCGAAAACACCAGCGAATTCTGCATTCCTTCTGTTTCCTGTCCTCATCCTGTTTCCACCTGAGCTGCAGCTGCACCAAACACATCTGGATGCCAAACTACCCACCGTCAGCCACCTGTCCACCACTGATTCATAAACTGGATAGCGCTCTTTTCTAACCCATCACTTTGCTCTTTCTTTCCATAATTCCAGCCCATCATCTCATGTTTCCCTCTTCTCGTCAGCTGTGGTTGGTCAAATGAAGCCGGGCAGCAGAGCATAACACTCACATC…
48418	8	97.4409162683867	CATGCAGAAAGCTTGTATTTGCCTATTAAATTCCTTCTTATTTTTATTCTAGTTAAATGTAATTCAAATTTTTATTGAACTTAACATAGGTCGGT	CATTCGTCTTCATTCCCTGCGGTGAAAAGTTACTCTGAAGTGCTGATACTTGACTTTGAACCAAAGTAGCACAATCGGCTCAAAAACTTGACATTGAATATTTTAAGTTGGACAATCCCGCAGCCTTTCAAGAATTCCTTATTAAGGCATTTTCTCCAGAGATGAGGATTATAGGCTTTAGAATAAAGTTTCTTTCCTATCTCTAGAAGTGCTGTTATTTAAGGGTAAGATGTTCACAAAAAGCTGATTAAGTCTCCCACTTCAAGATTTAAGACTAATTCCGGTTTATGTTTATTTATTTTTTCATTTTAACGTTATTACCCGCACTGTAGTTTTAAAGAATTTCAAGCTTTTTTCCTTTTTTTTTGGTTCCATGAAGCAACAAGCCAACACTACTAG…
48459	2	257.759475840596	CATGCAAAATCTACCTGGACACAGTGAAACAGGTAAACGCATTATTTGCTTCTTGCACACAACTCTTTGCTTCTTGTACACGCTTTTATCCTATA	AATGCTAGGCTTCTGACTGGATTCAATTAGGATTTTTCAGTTACAAAACTTGTTCCTCTGAATCTGAAAACGCTCAGCAAGACTGAGCAGACAAACATTGTATAACTAATGTGCATTCATTGAAACGTACCTTAGACTATTGGGTGATACTGTACAGATATATTTGTGTATATAGATATGTGTAATATTTGAACGATTTAAACTTGATATGAGTGCTGGACTACGTATGATCTCCTTGATTAAAAAAACAAAAAGGACATTTCTGGACACTGTGGTGTGGAGAAAAGTCCTGAATGTCGTCTAACCTGGTTACTGCAGACGTCGTTGTCACACTCGTAGACACAGCGGCCGTACGGTCCAGTCCTCAGCGCCTCAGTTACCGACTCGATGTCTGGGAAG…
48484	4	20.117775823747	CATGCCCTAAATATAGACGTTTTTACATCATTTGCTGGATTCGAGCGCTGCAATGGGCTGTTCCTGTAGGATAGCCTTGTGTCTATCTGGGCCAA	TTGTTGGCTCAGTGTCTAAACCTGTAGAATAGATCATGTTTTAAGGTTTTCACTCAGATGAGGCCGTTTCCAAACAAGCAGTTAGTTCATGTACAAATCAGGTGCATTACAGCTTTTGACTGAAACCATTTTCACAGAGGCTCTATTTTTTACTGAGGTCGGACGGCTAAGAAAGTGTTTCTCTTCCCCAGGGCTCAGAACACTGTTCTTGGCCCAGATAGACACAAGGCTATCCTACAGGAACA
48565	11	17.5537926935846	CATGCTGGGGAGGGAGGCATGTGTTTTATGTAGGGCAAGGGGAAGTCAAGATGCCTCATTAGCATCACGATGCTACTGTAGCCGGTTGTAGCCGT	CTCCTCTTGCTCCCATTATATATAGGCTGTAATCATCATTCACTCACTGCTAATTATACAGCACACTCCATCATCATGGTTCATTTGGAGACCTTAAAGAACAAGTTCAGATGGCTGTGATTTGTTGCATTTTTCATTCATTGTCGTAAAACGAAATATTGTAGTTGATTCCTAAACACGCTGCGGAGGATCACTGGAGTACATTTCCTCCTTTATGGTGCTCTAATCGGCTTTCTGTCTCCGTCCTGCAGGTTTCCGGACTTTCTCCAGGAGACAACCAGACCCCGGGGCTGCTGCTGGCTCCGGGGGTGAGGTGGGGGCAGACGCCCATCAACCAGCTCACTCCGTGGGATACGGACGAGCCCCCCACCAAGCAGCATCGAGACGGTGAACCCACCG…
48602	16	158.873246553378	CATGCATCACCACACACAACCTCCAAGCACACACACTTATGATAAGCACACGTACATAGTGTACAGACTAATACATTTAAGCAGGAAGGTGGGGG	AACGTTTTTATATGCGATGTTTCTGTCTGTTCAAACTGCCTCCATTACTCTTTCTAATGCTGTTTCATTTTCAGTTTTGCCACCTGGCAGTACTTGTATTCAGGCCTTATATATGTGATTAATCCAGTGCACCATGTACATCTCGACTGTGGATGAATGGAATAATAAAAAAAACGAAGAGAGATGGCTGCGGTTATTGGTGGTGAAGCATCCCCCACCTTCCTGCTTAAATGTATTAGTCTGTACACTATGTACGTGTGCTTATCATAAGTGTGTGTGCTTGGAGGTTGTGTGTGGTGATGCATGt
48800	11	43.841163819659	CATGCTTCACTACACACCCAAAGGATCCTCACAACTAAGCATATAAGTACATTTATTATCAATGCCAACTCTGATGAACCTGTTTAAGGTTTGTT	GTTTTCTTAATTGATTTAAAGAACTGATGAAAGTCTACACAAGCTACCACTAATAAGGTGACATTGCTAAACTTGTGCTAATGTGCATTTGTTTTGCCATGGTTACCACATGACTTGCATTAATTAATCAGATACATTTTAAGACTGATTGGTGAACAGTTCTTGAATGTCTGATGGACTTGTTACTAAGCAGTTGAGGGACTAAGTTTATTTTGTACTTTGGAGGTGTGCTTTATCTGCCATGTGCAAATGCATATGCTATACTTGGACATGCTAACGTGACAATTTGAGTGACTCAAAGTTAAGGGGGACTCCT
48814	14	82.0981605862098	CATGCTCCTGTTTTCCCTTTGTTTCTTTTCCTCTGCCGACTCTCTCCTGCGCCAAAGGAATTTGGGAGGAATGCAGAAAAAGCATCCTGTTTTCA	GCTGGCGAAAGAGAGCAAAATAAAAAGAAACGTGTGGCCACTACACACAGGATTTCTTTGTCTATAGTGTGACGTGCTGCGGTTATCTCTGCACAGTGGGGAGTCTGTCCCGTGTCGCTCCATAAGCTGATGTTTACTTTAGATAGGCTGTTCTCCGAGAGGGACGTGAGCTTAGATTTTGTTTATTATAGAGGATGCTGGTGACTTTTGGCTTCCTATTATCTGCAGGACATCCTAGGCCATAGGTGAAGTGTTTAAGGGACGGCGGAAAATAGCAATGAGTGAAGAGCTGGCTCCATTCAAAGTCAGCCACAGATTAATGGGATGTTGTTTTGCTGGCTATTGTAACATGTCGAGAAACTGGATCAAGTCTGTGGTTGTGCAAGACTAAAGGGACTG…
48857	15	85.6442502718695	CATGCAAACTACATTAACTTCCATTTAACCCAAAACTGCAGTTACTCACAGCCACACCTGTCCTCCTGGCCGTTCAGACAGTGCACGGTGCTGAT	GTCACAGTCAGAGTAACCTGGTTTCGTGTCAGGACTGCAGGTGATTAAACAAAGCTGCAAAATCTTGCTGCGCTTATTTGAACCTCGTGGAGTTTACACAATTACTGATAGCCGGTGACATATTTTATCTGCCATCAGCACCGTGCACTGTCTGAACGGCCAGGAGGACAGGTGTGGCTGTGAGTAACTGCAGTTTTGGGTTAAATGGAAGTTAATGT
49090	9	128.961665335981	CATGCCACCACAGCTCGCCATGGCAACCCGGCTTTTCCCCTTCGCTTATTGTCAACTAAGTTCCCCACTCATTCTTAGAGCCCAGCTATAGTCTT	CTGGGAGCTGGTGCTGAAGGAACTTGTTGGATAGACAGGAAAACCTGTAACAAACCAGGCAAAACTAACTCCAAGATCCCCTAAACTGTAGAGGTTTGGGGAGCATCCATTACTATAGTATGCTGTTCTGATAGAATTCTAGTGCTGCCACTAATCAGTCACTAATAACCAGAGTGTAGTTAAACAGGGACGGAATGAACAAACTAACCAGTACTTGGTAAAACCAAACTAGGAAAGTGAGTATACAAAAATAATACACAGTTGATAGCAGATTGGCGACAATTCGGCTAAACAGAAAACCCAAACTAACTCTCGGGACAATTAACAAGAAAACTCAAGACTATAGCTGGGCTCTAAGGATGAGTGGGGAACTTAGTTGACAATAAGCGAAGGGGAAAA…
49104	12	175.893535002528	CATGCATGGACTCATTCATTGTTTGATGGGAAGCTAACAAACACAGAACTAGGATTTAATATACAGGCTGTATGTCTGCATCCAAATCTGATCCA	GCGAGTTGCCCCTAACGAGGAAGATGGACCGAGCATGAAGCAGAACGATGAAAAACAGCTGTCTGGAGGAGATGTTTCCCTCCCTTTACCTCTGTCTGTCTCTTTTCTCTGTCTCGTAAACACAAACTTTCCCCCTTCTCCTTTCATCAACTCCAACTTCAAAGCCCTCACTCTGTTAATTTCAACTCATAAAGTAAAAACACAGCGAGCTGAAATTGCAGAGAATTAATCTTCCTGATTATGAGACACGCTTTTCATTCCGCCGTTCTTTTTAAAAATCCATTTATTCCCCTTCTCCTATCCCCTTCAGTCCGGGCCATCAATTAATGCTCTTATTCAGCCTCTTCTGCCTCTCTCTGCGTCCCTTACCTCATTTAATTCAGCACTATCTTCATTATG…
49229	23	91.4959429854217	CATGCCACTGGCGAGCTGTGATCAATAAAGTCTCCACAGGCCATCTCCCCACACGGAGCCTGTACTGAGTCCATTACCAACCACATGACAACCAG	TGCACTCCAGCCCTCGTTCTTCTTCAAGCCTACCTTCCTGGCTGATTGGACCACCACCCGTTTCCCTTCACCAATCAGACTGCAGCAATCACCACATCTGGGTGCAAACTCGAGCAGCTGTGAATGAATGTGAGCAGCTCACCTCAGTGTCTGTTTTGCAATTATTCTTTGGGGAGTTACTTGTTGACACTGTAGCTTTCAACAATAGTTACTAGCTCTGAGTTGATATTTATGTGTTCTGAGGCTCTCGTTTGTATAGCTTTGCACAAATTTGTCAATGACATTTTGTTAGCCATATGTGTTGCTACCTTGTCTTTAAGTTTGCCTCAGGAGTTTAGTTGTGTTCTTTTAGTATTTTGTCTTGGGAAGTTACTAGTTTGGTTTTACTTGGTTCTTCAA…
49493	18	100.442832146968	CATGCACTTGTTTTGCGTATTCGCCTTTCCATTTTCTGCTATTAGCATACTGCATACATGATGTATAAAATGTGATAAGTGAATCGTCCCACAAT	AAAAAAAAAAAACAATCACTGATCGTCCTCCACAAACTCCTACGTATTTGCTCTCTCTCCTCTCCTCTTCTCTGGCTGTTTAGAAACTTCTAATATTGCAACTTTATATCATTTATTAAAACAGTGTACAGTTTATGGCAACTAAAGTGTAGTCTGTGCTTTTGATTTAATGACTTAAAGGCACTTTATTGCAGCAAAAAAAACTTTTTTTCACTATCACTAATGCATATGGAGCAGCAGAGGCCTGAATCTAATGTCCCTCGAGGCATGTTGGAGTGAACTGTTGATCTGAAACCATATTAAGCAAAAAATGTAATTTAATTTTTTTCATACTGCCAGGTGAATGGAATAATGGCAGCACAGCCACAAAACAGATACTCTCACTGGGTTAAGCAGCTC…
49655	8	141.435201882831	CATGCAACGCGGTGCGTTTCACATAGACAATGAATGGGATGTGGGCAGTTGGATCTAGTGGACAGTTTGAGGCTTCTGGCACCAAACCCAAGCGC	ACTTTTTAGAATAAACCAATGAAACCATCAGCATTTTAGCGTGTATGTGTGCCTGACCTTTTCTGATATTACAGTTGTCCCTGTCCCCAAATCCACGAAGTAGCGACCTTATATGTATTTTATTATTTGCATATGTTTAAAGGAGTTCCACCTTTTCTGTGATGTTCAGCATCTTCCTCTGGCGCTTGGGTTTGGTGCCAGAAGCCTCAAAGTGTCCACTAGATCCAACTGCCCACATCCCATTCATTGTCTATGTGAAACGCACGGCGTT
49674	19	22.0033224703632	CATGCCTCAGTGGGACACTTAAATGCAATGGAGCCATCATTAATTTCATTAGTTACACCTTTGCCTTTCCTGCTCAAATGTCTGCTGAGGGAAAC	GCTGAGGAAAGCAGCATGAATTGGGTTCAACTATGACCTTTTTATATACATACAAGTTTGAAGCTTTTCCTCTATTTTCTGTGCTACAGCTATGACAAGTCCCACCCCATCTAATTTGTCAGTGGTTATCTGAGAAGGAGCAACAATAAAGCAATGAAATAAATGGCAAAGATATGTAGATTAGACACATATTTATGGTACGCCACAAGTGAAATCTGGCATAAAACACATTTCCCTCAAAATGTAGCTGTTGTTAAGCTATGTAGACGTGTTATTTTTGGCAGTCAGGGCTGGCAGATGAAGCTCTGGGAAAAAAAGCCAGGGAAGAAGGAACCGACCTGCTTTGATGACTTTGGTAGTTTTTCAAAGTTTTTTCAGTGTTTCTGAATTCAATACTTC…
49846	21	159.476563662281	CATGCCCCCTCAGACTGGATAGCATTCGATTTGCAGTATTGTTTTATATCGTACTTTAATAACGTTTTGATACCAATGAAATCCATAAGTGAAAA	AAAAAAAAAAAAAAAATCTATATCTAACTAGTTGCTCTGTTTGGTGTGAAGCTGCAGCACAAAAATATGCAGTCAATCACATATAAGTGCTCCCTGCTTTACCCCCTCTCTATCACAAACAGATGATTATAGTTGTGTTAGATGGTTATTTCATAGCAACACTCCTCAGGGTGAAGTTTTATTCACAGATTTTCAGGCTATTGATTAAGATGCTAAGATGCCAATTATGGTAAATGTTGTTTTTGGAAATTTTGTAATTTTTTTCACTTATGGATTTCATTGGTATCAAAACGTTATTAAAGTACGATACAAAACAATACTGCAAATCGAATGCTATCCAGTCTGAGGGGGCATGC
49904	4	53.0703987213274	CATGCTTGATAGATTATTTGACTGTCAGCAAGTAAACAGTTTTTCCTGAAATAAATAAATAAAATTATTTGAGATCCATGATATGAAAGATACAA	AAGTAACCTCCTACCTCTCCAGTCTCTCCTCCACTACTTGATGCAGCTCGAGCACATCAGCTCACCCATGACTTTGTTCAAGCACTGGAAAACTACTGCGTGCTACAGAGTGTAGTATAGAAATGAATAATTCAGACATACATATTAAAACCAGACACCGATTCTGAACACTAAATATGGAACGCTCCAACCCACACGTAGACTGAATTTCTACACAGAGCTCCTTCGATTTGCTACGTAAGAAACACAAGACATAAAGAATTATGACTCCTTTCTGTAGTTTGACTGTATGGATCAAATAAAAAGTAATTAAAACTAAAAACTACACCATCATGGCAGCGGTGCACAGAGTCCCCTTGCTTGACAATAGCAACTCAAAGACTCTTAGATGTAATCGAC…
50073	1	55.3214427369854	CATGCCTCAGCAATAAACTAATACCAGAACTTAGACTCTGCCTCAAAGCAAAGAGGGAATATCAGACCAATCCGAACCCTTTTGGTTTGAAAGAT	TCATTGTACTTTTGCACACTCATATGCATTAATGCACACTGAGAGGGACACATGTCGCTGTAGTCATTCCTCTTCTCCACACTGCCCATGAAGCAATGCCTTCTTAACACTAGCACATCAATGTGTACAAAAAGACATTCTAACGTTCTAATATCAGACTTAAGTAATCAGAGTTTTGCAACAAAAAAGAAGGGTATCTTTCAAACCAAAAGGGTTCGGATTGGTCTGATATTCCCTCTTTGCTTTGAGGCAGAGTCTAAGTTCTGGTATTAGTTTATTGCTGAGGc
50245	10	219.713508225338	CATGCCCTGTGTGCCTACCTGAGGATGATCTGTGTCGCTTTCTACCTGGTGTTCCTCAGCGGGGTGGAGTACGATGTCATCTTCTGTGATCAGGT	TTCTTCCTGTGGCGGGACAGTCGCAGCACCGGGATGCACACCGACACCTGTGGTCATTAAATTAAAATCTTTACAGGTTCTCCCAGAACTTAACATCTAATACAGCAGATACGAAGTGGCAAACAGCGTCTTTTTCAGACATGTAATATGTAACATTACTGCTTCATCAGTCTTTAGTCGTATTTTATAGACCAAACAACAAAACCAATTAATCAAGAAAATAATCAACGACTTAATTGGCTGTGAATATAATCATGAGTGCAGCTTTAGTGTGTCTGTGTGAAAGAAAAAAACTTAGAAATTAAGAAAGAGACTGAGCGTGTCCACCTCATGTTCAGGTATTCTAACAGGGTGTGACACTAAAAGGAAACAGACTGCTGCTGACAATGGAAGCTTTTC…
50270	1	163.037875563609	CATGCATTGGGTCATCTCAGGATGCATCCATCAAACTGACATCAGATATGGGTCACATTCAGAAATGCCAGTCAAGAAAATAGGATCTACGCAAA	TATTGACTTAAACAAAAACACAGACGGGCAACAAATGCAAACACATGTTCGCCGCTGCTATGAATCCAGGATAGTTGGACGTTATATGCATTACAATCAAAACCATAAAAGCAGCAAGAAGTAGCTGAAAACATAAAAAAAGACATAATGATGCACATACATTATCATATAGATGTGCACATCATTTACGCCGAGCATAAATGCACACAAGTAACGGATGTCACGTTGCACAAATGTGTCCCAAAACATCCATAAAACATACACACAGCCGCTGTCTAACTACACACGGACACACGGTGTTTGTTGATTGGCACTGGCTGCTGCATTGCTGACAACCACCGCCTCTTCATTTGCATAAAGCAGCGGGGTGATGCACCTTTCCCTCGCCGAACTCCACAG…
50310	8	45.8926188122927	CATGCACAATACTGAAACATTTCAGCTCCGAAAGGTATACTGACTTTTGCTGCAATAAGTTCCAGTGTTGGGGTATGTAGTTTAATGTAGTAGAC	TTGTGTTTTGTCAAATTGCATGTTTTCTCCAGTGCAGTGAACTCTCAGGCCCACATGTACTTTCATGCATAAAAGGCTAAAATTGCACATGGTAAAAACTGTCAATAAAAAAAGGCACTTCCAGCCACAAGATACGTGAGCATAAGGAGATGACAATGAACTGTAAAGAGAGGTAACAGTCCTGTGAGGGAAGAAGACAAGCCAGCTGACTTGTGACTACAACCTCTCATGAATAGGAGCATTGCAGGGCAAAAGAACTGACCTGTCTGTATGAGACAGAAGGAGGAGGAAGTGGGGTGGAGGAAGTGGGTGATAATACATACTCAATGTCATCCTGCTACCAAGTGCTAAAGCTAGGAGAGGCCAGGGGGTGAGGAAAGGTCAAATAGTGTCTAGCAG…
50377	1	105.653087136181	CATGCAGAAAGCACAGAGTCTCAGCCCTTGCTGACTGCTTCCCAGATGAATATTAATCCTTGGAAAAAGCCCACACACGTGCATACACATAATAC	AAAAAAATTAATTTAGGCAAAAAAATGTATGTACATGCGTGTGAACCATCAAATAATTGTTAGTACAGTAACCACAAATAACAGATCTGATGATGGATGGATGGATGGATAGATAGATACGTAGGTAGGTAGGTAAGCCTAACATATTGTT
50455	18	82.7277062251909	CATGCCTACGTTATGTAGTACAAATACCGAATTGCGTGATCGAAATTTGTAACAGGTCTAGTGAATTGATGCAGGTAACTGAAACGGCGTTCACT	AAAAAACTTTAAAAAAGAAATGACAGAAAGACCACCTCATTAGATTTTGACAGTGATGCGGCTGATAGTCTGGATCCACGGATTTGTTAAGAATTTTTTCCCATTGCGAGATATAGCGGCCGGCACAGCGTCGCTGTAACCATGACAAGTGAACGCCGTTTCAGTTACCTGCATCAATTCACTAGACCTGTTACAAATTTCGATCACGCAATTCGGTATTTGTACTACATAACGTAGGCATG
50463	22	4.90707015196955	CATGCATTCATATTAATTAACCACATCTGTGTGCTACATGTCAATGTCATATCATATCATATGTATGTATATGTACACTACAGGCCAAAAATTTG	TTTTTTGTCTGACTTTTGTTGTTTTGATCATAAAGTAGATACCAGATACTAAAAATATATTCTGATGAGAGACTCTTTCTATAATAATCATGTTACTTTTGTTGCAAAGTGTACCAATGAAGCTAAAATTATTTTTTGCATAAATTTGATCTTGCTTCCAAATTTTTGGCCTGTAGTGTACATATACATACATATGATATGATATGGCATTGACATGTAGCACACAGATGTGGTTAATTAATATGAATg
50577	2	159.302985684361	CATGCACCAGTTATTATACACATTATCTATGTTACAGCGGACAACATTATAAAGTACCAACAAAATCTGTTTACTGTGGCAGTAAACATGGTTAT	AGCTGCTCAGTTTGACAACCTTCTATCTGATAGGATTCACTTTATTTCTCTGCATCTAAGATTTGTGACATTGTGACAGCCAGACGCTCGGTGGTACTGTGTGTTTGTTAGAATCAATGAAAGCTGATATCAGACAGTTTATCAGATTATCTGCAACTGACTGTGAACATTGTCTGCAGGAGATGTGTAATGTTAAGGAGAATTTTAGAGTTTACTTACTGTAAATGTTGACATCAAACATCCTCATCTTTATATGCCCTAAACATGTATGTTACTCACCATTCAAAGGTTTTAAACCAACCACCAGTGTGATCTCTGGAGTGGTGAACCAGCTGCCGCAGGACACAGACTATATATATTTTCAGTTCTAGTTCAGGCACTCAACCATAATCTTACCTG…
50585	13	110.848202458228	CATGCTTCCAGAGCGCACACGCCGCTTAGCTTACATTACAAGTGATACGCTATGAGAAACAGATTTGGCTGTGCATTACACATGCAGATGGGGAG	ACCACTTTTCCACTTGAGCCATTTCATACATACAAGGTTTTATAGTTTGTGTAATTCACCACTTTGATGTGATGAAAGCTTGTCGTCGGTTTTTGTAATGGCTGGTATTGTTCTCGTCTACAGCCTGCGGTAATAAGGTGGATCCTGTGTATGAAGCCCTGAGGTTTGGGACGTCACTGGCACAAAAGGCCAAGAGGGCCAGCGGCTCCGAGTCTCCACACAGAAACTCGGTAAGAACAGGATATCTGTCAGTGTTGTTTTTATACCCGCACATAGATAAACTCTTTATATTTTTAGCATTATTTGTCCCATTTGATATCTCAAGCCTCCACTTTGTTAAACTTCATGCAGACAAATAAAGACTTTAGTTCTGGCACTTTATATTTTGCCCCACTTACA…
50733	14	157.444710436626	CATGCAGATGCCATTATATATGCATCGAAAAGAACTATGTATTCATTTCCCTTTTCACTCTTACTTACAAACTGTATAACAGTTCTAAACTCTTA	GATTGTTGGGTTCTCTGCTCTCTGCTTAAAATCTGTAAGGTCTGTACAGTATTATATTAAATGCTGTGAGATAACATATGTTGTGAATTGAACTGAACTTTTATTCTTTGGCATTATAGCACACTACCAGTGCCAAATTGATTTTGTGAAATGCTCTTTGGACTGGTCATCTTAACCCTTTGATGCGTAGACCACATGAGGAGATACCCATTTTCCATTGGATTTGGGTCACTTTTGACCCAGGTTATGTATCAAAGGGTTAAACTTGCAAGGTTCTGACATTGAATCCACAGTTTAGGACGTATTTCCATTATGCATCAGCTTATATCTATAAAAAAGAATATCAATGCTCTCCAATCAGAGGTAGGCGGACCACCTTCCCCAAGCCCTAC
50768	15	163.902082096782	CATGCCACCGTTGTGACGCTCAGCTGCAGTTTGAGACAAAGCGAAATAAACAAACTAAATGAATTTCCTCATCACGTTTTGACAGGAATAAGCTT	AAATAGCGTTAAGGGGTAAATTCTTCATAGGCACAGTGTGAAGATGCCAATGCATGATGTATTTCTCCTAAACTTACAAAACTCCCATCAGGAAAGTCACCGCCGCCGCCTGCTAAATGACCACGACTGATGCGAGCGTCAGAGGTGGATCATGATGCTCGGAGGCCACGTCGACGCAAAACATCTCATATACGAACACAGCTGAGCACAACACAAGCAGACAGCAGGCACCGAGACGGCATCTGAATTGTAATTAGCCAGAGACACCCAAACAGTCCGAAGGCACCTCAGAGGCATTAATGCAGAAGCAGGATGTCCACAGAATCCTCTGAATATTGCACTCAGGGCTACAAAACAAAAAGCTGCAGACAAACAAACAAACAAATAAACGCTGGGCAT…
50799	16	184.177964396395	CATGCCTCTCAAGGACAACTAGCATAGTCAACCTTCAGTGGATGAATAACATTGTCAGCACTTCTATACGTTCTGTGCGTGTGTATGTGTGTGTG	TCCTTCAATTTAACAGACCGATGAAGCAGCAATATCAGGTATCCCATACTTGAAAAAGGCACCAGAGTGAGGTGGAGTTTTCAGAGATGGGTAACGGAGCGTCAGAGAAACCAGTCAGAGATGATGGAGACAGAATCTGAGTGTGAAAGACACTCCAGAGCGAGAAAACAAGGCACCGATGACGGAAAGGATAATGAAACGGCTGAGGTGTAAAAGCAAATCAGACCTTCTTTGATCTTATCATCCATGGGGAAGGGGTCATCGGGCTGCATGTTGGCCGCTACCAGGACTTGTCTCGAATCCTCCAGCACCTTAAAAAAAGACAGAGCTCAGCAGCCGTGTTATTTTTTTTTGACTATGCGCTACATGAATGCAGATGAATGAGATCCTATAAGCACT…
50823	17	143.754437363859	CATGCAAACTTCAATTACTTAACGATGACGTATGACCCTACATTTTTAATTCTACCAATTTTCACAAACAATTGCCAGTGCTGGTCGAGTTTTGA	CCCCCCATCCATCGGCAGCCCCCAGTGGGCTGCACGAACAGAACAACAAGTGTGTTTTGATGTGGCTTCACAATAGAGGGCTTCAGTGTAGGTCAGAGTGGTTCTGACCTCTGCTGTATACAGCCCATATGGACTTCTATAAACCCCCCAGCAGCAAATTATATATCTCACCCACGCTCAGGGAGGCACATCTGCAGAGATTAGGAAACTTCCAAGACAGAAAATTACGGAGAAGTCTTGAAGTCTACATGCTCTGTCTTTGTGCTGAAATGTCAAAACTCGACCAGCACTGGAAATTGTTTGTGAAAATTGGTAGAATTAAAAATGTAGGGTCATACGTCATCGTTAAGTAATTGAAGTTTGCATGGc
50854	3	67.5851611310584	CATGCCCGGGCTTTCTCTGTCTCATGGCAAAGTGGCCCTTTGTCTGTAAACACTGACTCTTCCATTTTAACTTTTCATTCTAATGAGTATTACAA	TTTCTGCACTTATTTTCGATTCGGCTCTAACCTTCTGGCTGGGCTAAAGCCAGCTCCAGTTGGCTATATTCTGCAGATCACCATTACCTGGTTGCAGGTTGTGCATCTGCTCTAAATCCCCAGAATGTAAAAAAGGCCTTTCTGGTCTTTGTTATGTTTCATAACAGCATATGCTTGCTTCTCACTTTGACATTTGTGCTGGGCCAAATTTTTGAATAATGCACAGCAGTTTTGCATAGCTAAATGTCACGCCCACTGCAGTCTGGTGGAGGAGGTCGGCAAAGGGACGCTTTTTTTTCCATCTTGGTCTGCGAAAGGGAAGGAACCACCAGGGGCTCCTGCAGCGAAATGCATTGCAGCCAGGCTAATAAAGGCCATAGCGCAGAGTACCTGTCTCAT…
50926	5	105.29576312596	CATGCAGATACGAGCCGCAGAGTGTGAAAGTGGACGAGTGTTACATGATTGCAAATCAGACTTAACAGGAAAATATGTAGGTAGCGCGAAAAATA	GGGAGAGACTGTGATGACAGTGCTTGTTCCTTTCCATTAACTTCAACATGTAAAATAAGGTCAAGGCTCTGGCAAACCTCCCTCACTCTTTCTGCAGCTGCCTGTGCTCCTCTTCCTGCTCCGCCTGTCTCAGTCGCACACTAGACTTAATTAAACCCAAAACGTTGTGCAGCACCTGTCGGAGGCAGCAGACCCACAGAGAGCTGCACATGCTGATTTCTTTAAACTTCTTCACCAGTCAAGCCTCTCTATCTCTCCCTCACTCTTTCCCATCCACTCTCTCT
50985	9	53.9845879816441	CATGCTAAGCAAAACATGAGGAGAACTTTATGTGAAACTACGTAAGAAAAGTTCAACAGCATGACTGGTATTGGGGTTAGGACCTGTTTCAAAGA	TTTTTTAGCCTTGGGTATGAACTAGCACTGAAACATTGTTTGTATCCTACTATAAATCCTTCTCCACTGATTGGGTGTTTCTTTCCTTTCTTTTATTGGTTTTCTATTGTTTCATGCATCATGTATGCCTTGCAAATATGGAGCCTCGGCAAAGTGGCTTTAGTTTCCAGTGCAGCAGGTTTCAAC
51146	18	108.994461916742	CATGCCTTGACTTTATATTGTGTATCTGCTAAACGCTTTATACAGAATTCACTTAATGCTATAGCTTCATATCTTTCTAACAGAGACAGAAACTT	CAAAACCATGTGTTGCATTTAAGCGCTTGCTATATTATCTATTGTTCAAAATCTTCTTCTTAAAATTAATTTAAGTTGTCAATTAAATGTGGTGGAGTAGAAAGTATGATAGTCCTCTCTCTGACGTATAGTGAAGTGGAAGTATAAAATGAAAATACTCAAATAAATCTCCTGAACATTGCCGTTAAATACACTAATTGAGTAAATGTGCTTTATTACTCTGCACCACTGCAGTGTTCTGTATGTTTTCACTTCTATACTTTCTAATATCCAGCTTCAAGCATGGTGATAATGTGGGTTTTTTTTGTTTTGTTTTTTTAAACATTTTTGTTCAGCTCTGTTGAGGCTTTCTTATTTTTAGCTGCAACCATAATTAAATGTGTCACTCTGACAGTTGAT…
51148	21	131.065823018467	CATGCAGTCTCACACACGCAGCCTTTTCCTGTCGTCTGCTTGTCTCTCCCCTCTTTCTCCGCCGCCACGCCCACCTTATTTATTGGCTGTCCCTC	GCCGGGTAAAGACGTACATTTGTCAGAGGAATAATAATGTTGTTTTGTCGCTTTCACTTTGCCATTTCCTTGTTTCATATAGCGCCTGGGTTTGTCCTCAGAGCAATGGACGTCCCCCCAAGCCGCTTTGTGCTCTGGCCGAGGGCATCTGCCTCAGGAGGGAGAGCCAATAAATAAGGTGGGCGTGGCGGCGGAGAAAGAGGGGAGAGACAAGCAGACGACAGGAAAAGGCTGCGTGTGTGAGACTGCATg
51168	10	123.379396520701	CATGCATAGTCTCAGTGGGACCCAAATTTGCATCCCTCACTGGTAACATTTGATCTCTCTTCTTGTTTTCACTAAGGGTTGAAAAATGAAGCCAG	CCCAAAACACCTTTCTCTGCAAACTTTTTGCAGAGCTGTTTATGTGTGTTTAAGGCGAAAGGTAGTTGTAGCTTCAGTTGTAGAACCTGGACAACATATATCGTGTTTGAGAGTATGTCTAAACCACAGATTGTATACAAAGATGGACAAACCCTCCATGACATCATGCCATCTTGACAGTGTTTGACTCCACCTGGCTCAAAAAATGAGCAAAGGGGTGTAGTAGGAGTGCAGCTGAGGGAGGCCATAGATTGTCCTATGACAGCACTCACCCATCACTCAGAGTAGCCACATCCTTCATTAAACGTAAGTTTAGGCCTAAAATATGTAAATGGGCAAGTTATATTAAAGAATTTACTCCCTCATAGTTGTCATGAATTGGAAAATGAACTAGACAGA…
51204	18	26.8425731292908	CATGCTGCCAGTTCAATAATGAAGAAGCTGCTCTTTTGGCTTCATATATTTGTAAATCTGACTCTGAAAGAGCCAATACCTCAACAGCCACACAC	AACTCGTGTGATTTTGACAGTGCGCCTCTTGCATCTTGTCAGTCAGGATTTTGGTATATCCATAGTGTTTTGTGGTACCAGCTATGCATGTCAGTTTCCCAACACCTTTTATACTCATGCAGCCTCATGACACTTCCAGCTCTGTGCTTCACAGTGGGGACTATGCATTCACTGAGGTCGCCCTGGACAGCTTCATGCCAAACATGCTGGATCCCGTCTGAGCCAAACTAATTTGTCTTGGTCTCATCTGAGCGAGGAATGAGCTCCCAATATTCATGATGCCTTTTTCAGGGTCTTTCACAAATTTTCTATCTTGCAGGCCTATTTGGAAAGGTAAGCACAGGTTATTTTCTTGACCACTGTGCATAGAGGCTGATGCTAAAAGAGTCCTTCACAGTG…
51231	11	129.313171103588	CATGCTAATAGACTCAAAATGACAACATCAACATGCTGATGTTGAACAGGTTTCAGTGTTCACCGTCTTTATTTCGTGTGTGAGCTTGTCAACAC	CTTCTGCTCCCGGCTGCCTCACTGGATCTCAGCCTGCTGCAGACCTGAGCAGCATTTTAACAGCCAGCAGGCAGCTCTCAGTACCAGTGCCACATTTCTAACACATGCAGCACTCTGAGCAGAGCTGGAGAGTAATAAAGTGCATCTATACAAGTAACATAGTGTACTTAATTACTTCCATTTTACATTACCTTAATTCTACATGTCAAAGACTAATATGATCATCAATACAGTACATTTATCTGACAGCTATAATTAGTTGCTTATTAATATTTTAACATACCAGCTTAAAGGTTACAGTGCACTGAGGCCATACTAGCATCATCAGTCCATCATCTGGTCCAGACTGAAATATCAACAACTCCGAGACTTTCCACAAATACTCATGCTCCCCCTCGG…
51245	9	159.538943128221	CATGCCTCTCGGGTGATGTGCCATCCCGTAGCTGCTTGCACCCTGCAGGTCATCCAACAGACGTTTTGGTGGTCAGACATGGAGAAGGACACCCA	CATTGAAAAGGAGTCAGTCCAGAGGAGGGGTTAGACAATGAATTATGAGCATACTCCACCCAAAGCAAAAGGCTGCTCCAAGCTGAGGGATTCTCCGAGGTCATGCAGCATAGAAAGGTCTCTATAGATCAGTTCGCCCACTCTGTCTGGCCGTTAGATTGCGGATGAAACCTATAAGTGAGACTAACAGTTGCCCCCAATGCAGCACAAACAGTCCTCCATACATTGGACATGAATTGTGGACCGCGGTCCGAGATATCAGCGGGGATTCCGTGTAGGTGAAAGATTTGCTCAACCATAATCTCAGCAGTTTCTTTGGCAGATGGTAGCTTAGAGCTATGAAATGGGCTGCCTTAGAGAATTGGTCAATGATGGTGAGTAAAATTGTGTTACCTTGAG…
51268	11	73.6401291483641	CATGCCATTTTAATTATTGTTTTCTGTTCAATAAAGGCAAAAATGCCAAACAAGCACAATAAAAAAGACATCCATCCATCCATTATCTATACACC	TTAGCACTTTCGCCTTGCAGCGAGAAGATCCCTGGTTCGCGTCCCGGCTTTCCCGGGATCTTTCTGCATGGAGTTTGCATGTTCTCCCTGTGCATGCGTGGATTTTCTCCGGGTACTCTGGCTTCCTCCCACAGTCCAAAAATATGCTGAGGTAGGGGTGAATGTGTGAGTGCTTGTGTGTCT
51348	11	36.6945526444837	CATGCTGCTACTTCTAGCTGCTAATGGCATGTGGCTCAAGCAGTAGCCAATAGAAATGTAGTGCAGCAAAGTTAGTTAACATGTATTAGCTGAAA	GACTCCCTCTAACATTTTGTCTCATTGTTATTGGGTTTTTGCTTTGTCGAGCAAACCTGTTTTGAGTATATGTAAAATATCAGTGATTTACTCCAGTTTCTTTACTATTGAACCCTTTTCCCCAATTGAAACATATTAATCAAATGACACTATATGCTTACTATGGTGTTCAGTATTTGCACATTGTTATTACATCCAAAAACACTATAATCTTGTTTTCATGTTGTCTTCAAACATTAAACTTGTGCTTTCTATTCAGAACTATACCAAAATGATTACTGCAACTAAAAAAATGTATCTGTTCTCCCATTAGAGTTTGTGTTTAGTGACTTAAAGTGTGTGCCCCTAATGAATTATTCCTTATTGCTCTTCTGATCCAGCTAATGTTTACACAACTCT…
51627	13	1.99326073520231	CATGCCCATAGAGACAATGGGATATGTGTCGTCTGTGATGATAAATGGAATTATGGGTGTTTTTCAGGTAAATGCAACTTCTTTTTAGTCATGAA	TTCTTTTCTTCCCCACTTGTGCATCTCAAGCACATCCGTTCCTCATAAAGAGAGCAGGCAGAGGAGAAAGTGAAGGAGAGCGATTGTGCCCTGTAGGAGGGAGGAGGGTTGACTGATGATCCATCCCTGCTACACAGTTGGTTGTCAGTATAAAAATGGCCTCGGTCTCACATCCATTCAATCTAAACTATAGAGAGCAGGCGGGAGCTCACTCTAACTCTTACTGCTGTAAAGTTGCACATGCCTGGTTTCCACAGAATCCAGGAGACAGATGTTGACAGAGAGCATGATGCATGTTTCCTACTTCCTGCATTGGGCAATGTTAAACCTGTTATATTCTCCATTCTCTGCTTCAATATCAATATCACTTAGATTGTCCATCATTGCCCATAATGTTTC…
51707	12	233.712345868973	CATGCTGTTCATACTACACTGGGCATAAGGGGCATATCTAAGAAAACCACCAGTAAAACCAACAACAAGTTAACACTTTCCCTCACCCTGTAAAC	CCATCCATCCATCCATTATCTACGCACCGCTTAAAGGGTGACGGGGGGCTGGAGTCTATCCCAGCTGACTTAGGGTGAAGACAGAGGACACCCTGGACAGGTCACCAGTCTATCACAGGGCTACACATAGAGACAAACAATCACACTCACATTCACAACTCTGAGGTGCCATTAGGTTCTGATCTGATCCTGAGCAGGTTGGCTCTGCAGCACTGGGTCGAATGCAGAAGTAGTTTGTTTGCAAGTGAGCCAGCATTGTGATACCAGAAAACCAGCCCAAAGGTATCTCCATACCTCACCAATCTTACTTCATAATAGAGGCCAAAGGCTGGTTAAGGAGACCTAACCAAAGCTGTACAATTATGAGCCATGAGTAAAACAGTGAGCTAAAAGAGGCTA…
51819	21	222.600897253244	CATGCATGTGAGTAGATCAGCTCCAGAGACTGAAGTTTGATGTGTTTCCTTGATTGTATCCTCTGGCAGATAACGCTGCCGTGTGATTTGGGGCG	AAAAAAAATTGCCACAAAGTGAAAATTGATCACATCGATGGGGCCCGAGATGAAATGAAACGCGCCAGTCAACTTCTGTATCTCGGCAGTGGAGATAAGCTATCACTCTGGCTCGAAACGGCCTGTGGTAGTTTGATGCTTGAGATGGACCGTACGTTGCTGTGATTTCAAACGAGTGGGAGACTGGCTGTTCCCAGAGCAAAGCTGGAGCTGACTCAGGCGCTCTAACCCCTGCGCCCCAAATCACACGGCAGCGTTATCTGCCAGAGGATACAATCAAGGAAACACATCAAACTTCAGTCTCTGGAGCTGATCTACTCACa
51826	18	162.161041459498	CATGCCATACCAGGCCTGTAAGAAAAGCCATACGTCTCATTTTTAAAGCACGGCACGACTATATCTTTATAGAAACAACAAATGCTTACAAAAAG	AACAAATGCTTACAAATGCCCAGTTAATGTTGAAGAATGTTTATTTGTGGAAATTTTCACTGTGAAAATAGTTTTTTTTTTCCCCCACATTTTCAAACTTTAAAACGCAGGACGACACGAGGGTTAAATTTCCCTCAATACTGACTACACATTTGCATAAAAAAAATCAAATTTCCTTCATACACTTTGCATTTATTTATCATGAAAGTTATTAATTTGCATAATCAGACTGCACTGCTAAACATATCGTAGTTGCAGGTATGTTGGTCATTCTCAGGTCAGTGTTTTCCCTGCATACGCTGTGAGAGGTGTGACGTTTTTCTCTCCAGTCTTGAGAGCTCTGTTTCTTTTGTTAGCGCCGTATCCTTTGGCCTTGGGGATCCTTGTTGAGCCATGCTT…
51862	9	42.4457089345114	CATGCTAAAGACTGGGCAGTGTAACTTTCCAAGATGTCTCCTCTGTGTTTACAGCCTCCCCCTCTGATCCTGGGACAGTTTATGAGAGGAAATAT	TGATTGATAATTATTGCTAGTCACACCTTTACATTGCTTTTTAAGTTTAAAAACAATCCGAATGTTTGACATAACTGAGATCAGGTGTAGCATAAATGTACCAGAGGTGTAATTTAAAGTTCTGAAATGATTATTTGACTTATCAAAAGCCAGTTCATGCTGTCTAATTGTTAAATGACTGAACAGATAGCAGACACTGGACACTCTACACAGTTTTCTACCTGACGCTAGGTGGATAATACGACAGCAGGCCTTGCTTTTTTGTCATTAGCAACTCCTGTCCATGGTCCTAAACGACTGTTTAGGATGCCACAGTGGGTTCATTGTTTACGTCAAACAGTTGTTGATGTTTTTACTGCCAGTTAGAGATTGCCACCCTCAGGCTCTGAGGTTAGACTA…
51907	12	221.776449470876	CATGCAACGCACAAGTAGTTCTCCATATGACAGAAAGGTGTATCGCTTACCTTGATGCCATGACTGAGGGGTTAACTCCCTCACAATGAAGAACT	GGATCTGCCAGGGAGTAAGGTCAAACTGCACCATTGCCCCAACTTAACTATGATACACTGAACTCATTTTCACATTTTGTTTAATTTCTATTTCCACCGCTGATGCAAATTTGCAGCATCACATTAAAAGCTTTCATCCCACAAACATAGGGCAGGTTCTTCATTGTGAGGGAGTTAACCCCTCAGTCATGGCATCAAGGTAAGCGATACACCTTTCTGTCATATGGAGAACTACTTGTGCGTt
52153	3	32.744443298323	CATGCCGATATCTGTCGCTAATCAGGATGACTGTTCTTGTGCAGACAGTTGGATGCTGATGCAAGTCAAAAAGTCTCAAATGTCTGTAAACTCTC	CACTTCTATTATATTTAGAAAACAGTGCACAGGACTGTGCTTCCTTCTTCCAGACTGTGGTCACCTTCTTGCACAATGCATCGGGCTGAGAGTTTACAGACATTTGAGACTTTTTGACTTGCATCAGCATCCAACTGTCTGCACAAGAACAGTCATCCTGATTAGCGACAGATATCGGCATGGAc
52197	4	118.349840056643	CATGCAAAGCACATTAGGCAGGCATTCATGTTCTCAGTGTACATGTGATGGGTCAAGAATGAACCTCTATTCGCAAAAGTCATGAAGGTAATCCC	GTGTGTGTGTATTTGAGGACAGCACGCCTCCCACTGTGGCTATAAGCTTTCTGTCACACTACAGTGCTGCCACATTTACTCCACATACAAACACAGAATAGCACACACCCACCCACGCACACATGAATGCACTTCTCCACAAAGCGTCTATTGTTGCAGCCATAGTCCAAGGTAAAAGCATCTTCTGGTGCAGCTGCATTGAAAACAAAAGGAAACTGTGTTGACAACAAAAAGCAGCTGTGCTACTTTGTGAGAAGAATGTAAAATATAGTGATGATTAGCAGTAACAGTACCTTAATGTATGAGGTATCTCCAACCATGAGCATATTCAAGTTTCTTCAAGAAATGTACATTCAGAAGCCTCAACTAGAACAGAGTCGACCAGCGGCATTTTGCTGT…
52211	13	101.235653323599	CATGCACCTAGTTTTGAGGCAGTAAGTCGAATCACCACTCATTTACAAGCTGCCAGGTCTGTCGTCCTCCTCCTCGTCGTCTAAACGCATCCATC	CAGTAGTTTGAAAAAAATCTAACTTTGATGATGTTATTGTGATATTTTTTTAGGCCAAACACAAACGCTTTCTGGGCCATTCTGCTCATCTGACAAATGTACGCTTCACAAATGGAGATCGTTTTGTTGTGAGCGCCGGCGGAGATGACAGAAGGTATGACCGAGACAGCAGCAACACAGTTTACACATGACATGATGAAGCAGAGTGAAGTGACGCAGCCTTTTCTTTTCTGTCCCCTCTAGCCTCTTTGTGTGGAGGTGTGTCCACGCCCCACACTGAGGATCACACTAACACCATCCTGCCTCAAAGAGTCTGGGCGTCTCCTGGCATGACTCTCCAGAGAAAAAAAAAAAAAAAA
52275	9	160.07210984001	CATGCTGAACATCACAGAAAGGTCTAGAGAGTCAGGGAAGGAAAGAACACACATACACATCAGTGACCACTGTAGTAGTATGATAATTTACATTT	AGCTCCAAATGCAAATTGAAGATCACATAACACAAAAACCTTCCTATTGTAGACAACATAAGTAAGTGAGCCCTGTTGTTGTACCAGACTGTGTGTATCAAGGGTTGATGTACAATATTTAACCCACTGTTCCACTCCAACAAATCAAAAGCTCTGGACTGCCTGAATCCGTTGTAATATAATGTCAAGGCATGTTTTCTCCAATGAATTGAGGAACATAACAACTGTACACAACTTTCAGAGCAAAGTTTGCTTAAAAATGCACTGAATTTATACCAAGTTGTTGATATGTTTTTGCATCATTTCCACATTTTTCAGACATGT
52440	24	150.355064849479	CATGCATTTCCATAGTTTGAATTATTATGTCAGGATCTAAAAATAAAGGTTTACTGAAGGAGTTTGACAGACAGAAGCCGCCTGCTGTGTCTGTG	GGGGGGGGATGATGATGATGGATGCTACGTCTGTCACTCATCGCTGCCATGACACAGATGTGTCAGATGGAGATGCTGAGATCTTTGGAGTTCACTTGAACTCCGCGAAGTTACTTTCCGCTGGCAGAACGTGTGTGGGTGTGCATGTGTGTACATGTGGATTTATGTGATATGGTGTACGCACAGACACAGCAGGCGGCTTCTGTCTGTCAAACTCCTTCAGTAAACCTTTATTTTTAGATCCTGACATAATAATTCAAACTATGGAAa
52481	10	13.7122160809316	CATGCCTTACCTAACAGCAGTGAAACTGAAATACTACCTGATCTGTTAAATCAGCCTGCATAGCTAATAGGGCTGCACGATTTTAGGCAAAATGA	CCGCTTCTGAATGAATGGAAACACTGGTTAATCTTACAAAATAACACCTTGTTCACTCTTTTTGACTAACTTTTGGTGAAATGCCCAAGTTACATGCACAGCAGTAACTTAGTAGAAGACTGAAAGCACAGAAAGACTGAAGACTGACTAGTTAGCTTTTACTGTAGCCTGTATGCGAGATGTTCAAGGGTTCAGTATAATTATCATTTTGCCTAAAATCGTGCAGCCCTATTAGCTATGCAGGCTGATTTAACAGATCAGGTAGTATTTCAGTTTCACTGCTGTTAGGTAAGGCATGCt
52644	17	137.286743078632	CATGCATCACTTTGAGGCTCTATCAAATCCATCTGCCGGGGAGTATTATTTGAGACATACTCCTTATCCTCTCCTTTCAAGAGCTGCTCTTTGCA	TTCTTCATGAAGAAACTTTCGGAGGCCTACAGACATCAAAACTTCCTGATGACATCGATGATCTGAAGAGGCGTCGTCCTAACAATGGCCCTTTTCATTAATTGCACAATAAGTGTAAAAACTTGCCCAGTGGTAGATTCGACGGTATCCCTGCAGCACCTATACAACGGTTAGATAGGTTAAATGGCTTTCAGCTCTCAGACATCTATTCGCTCCTCGTCCTATTCTGTGTTGCCAGACAAGCCCGGATCTCCTTTTCTCTACCTGTTAAGATGTTAAACAGTCGCTGGTTTGCTGCTCCGCCGGCGCTTTGATCCTTTCATGACCTGGTCATGCTAAGAAAGAAAAAATGCAAAGAGCAGCTCTTGAAAGGAGAGGATAAGGAGTATGTCTCAAATA…
52735	7	125.692721494211	CATGCTACAGTTCTGTCTTTAAGTATTAAATGCAAAAATCATCCAGAAAAGACAAGAGATTTAAGCCCAAGACTATTAAATTATATAGTGATGCA	TGGTTTTGGTTCCTCTATTTTCAGCTCTGCATCGACTTTGATAGCTTCAGCTGTTCAGGATGAGCCTAAAACCACACCTCCGGTTTCTCCTAAAATGCAGCCTGCGAAGGAGACCAAACCAACTTCTGCCTCAAAGTCAGAGCAAGACAAGAAACAGCAGCAACCTCAGCAGGCAAAGGCTCAACCAGCAGGGCAGGGCAAAGTGGAAAAATCAGAGACTCCAAAGGTAGCAGCAGCCCCCCAGGGTGCTCCTAAAGCAGACAAGTCCACTTGTCCAATCTGCAAGATGGTGCTCAACGTGGGCTCAAAGGATGCTCCCAACTACAACAGCTGCACTGACTGCAAAAGCATTGTCTGTAATCAATGTGGATTTAACCCCATGCCAAACGTTAAAGAGGT…
52778	18	123.502475418293	CATGCTTTTATCACCAAATAGTGTTAGCGGCAAACCAAGCATCTGTAGGCTGAGCTAATCTTCTTTGCCTCAGCGCTGAAAGGTATCCTCCACTC	CTTGATTAGAGTTGTGTGTCTGAGGCGTTGACAGCATCTCCTCCTTCATCCCCGGAGCGCCAGCAGTAAGCCTCACTGTGTGATGTTTAGGCCCAAATGCTACCTCGTGATATCCTGGTGAAAATACATCTGGATTTGGTTGAAATCGTCTTAGATATTCAATATGTGCTTTGCATTCAAATATCAGTCTATTCATGCTGTTGAAGTGATTATATGCAACTAAGACCTGTCAATCAAACGTGGCCCAGTTTGAATTGGGTCTGGACACCTCTAAAACTTTTTCTTTGATCCCTTATCTGGGTGTGGTGTTTCATTTTCCCACCAGCACATACATATAAAGTTGCACACAAGGGCAGACACCTAATGTTTTACAAGTATACTTGGAATCAGCAGTAATTG…
52822	24	70.8047123751619	CATGCACCCACCCTGCCTGCCGACAGCCCCCGACCCCTCAAGCTACGCTCCATCCTGGACATGAGCCCCTTCACCGTCACCGACCACACCCCCAT	GTGTACCAAAATATATAGCAAAACTGGTAATTTGGTTCCATTAATTGTAAAGGACAGCTCTGACACTGTTAAAAATCTCCCCTTCATCATCTGAAAAACAGCTTCTTCACAGAGGTAAAACCTTAAACCTTCTTTCGTTAGACTCAGACTCCACATGAACTGACTGTGTCGATCTTCTCCCAACATGACACCTGTTCTGTAGTTGAGGTTAGTTTGAATCAGTAGCTCTTCTGCTGAAGAGACTGTCTGTTATTGCTCAGTGGAAGGATAAAGGAAGTGCAGCACAGCGATTAGGCCAGGCCATGCAGATTATACAGGGTAAATCCTGGGATCCTCGAGCCCATGCAACACCAGACAGTGTGTACATGTGTTTGTGCGATGCTAGTCAACCTCAGACGG…
52933	1	8.28084922340691	CATGCCACTGTTTCTACTGCCCTGCCGTCTATTTCTGGTCTCCTTATAACACATTTCTGCATCGTCTGTCATAATGTCAGCCTTTCAACTAACAG	TTTAAGGGAGTCAGCTCAGCTCCTGCGCTAGCCGAAGGTCTCTGCCACGGTCATCCATGCTATTCGCCCGGCTGTGGAGACAGTGGAGGACTTTGTGCGTTTTGGACACGCCGCAATTATGTGTCCTCAAAGTATTTGTCTGGTTATTGATGCGTATCTGGGACACGTCACAACCCTAGACCCTAAAATCATTAATTTCCTTGCATTCCACAGTTGAGCATATGAAAGCCCTGCATAGATAGCTCTGAGCGCACTGTGGTTTTGGCCTTGCATGAAGGAGCTTTCACAGTTTAAGAAAAGCAGCTACTTTGTAATAACGGGAGCCTTCTATGTAAAGCAAGAACTGGAGATGACCCTCACTGGTGCCCTTTGATACACATCGTGCCACATTTGTCCTTT…
53081	2	159.302885684361	CATGCTTTTTATGTTTTATATAAAGCACTATATAAAGCACTTTGAATTACCTTGTTGGAATGATGGATTTTAAGTGTATGCTTGTAAAAGTGAAA	GTTTTTTTTTTATTGGTATTGCTCAAACAACAATGCAAAAATGTAAATCAAACACTGAATGACTTCAAGCAGTCCGTATAGTGTGCTTTCCAATTTAACAAACTGTGGATTTGATTGCTCCTGGGTTGTGACTGTGGTTTAGATCAGATGTGCTCTTATGTAATTCCACTTTTACAAGCATACACTTAAAATCCATCATTCCAACAAGGTAATTCAAAGTGCTTTATATAGTGCTTTATATAAAACATAAAAAGCATg
53163	22	55.0027723716949	CATGCCTGTTAGAAGCTGTGTGAAGAAGTTTGGAAAAAGAATCTCTGGCATCTGACACAACCAGTGGACAGTGAGTCGTACAAGTAGCGTCACAG	ATACACACACACACAACACAGGCATGTGGTGAGCCTCAGAGCAGCAGATACACACTTCTGGAAACTTTTTCCTTCCTCACATACGCCATGGTTCAGCTTTCTGTATTTAGCCTAATTATAGTTGTTAAATGTATCTTTCAAAAATAAATACTGTAAAAAT
53165	21	68.6950197681397	CATGCATGTGAACTGTTTCCTTCTGTTAATGCTATCAAAGTGACTGCCAAAGACTGTGTTCACACAGAGCAGGCTGAATGGGAAAGTGGTAGGAT	AGTGACCCCCAGTTTTTCATATCTTGCCACAAGCAGAGCAGAGCAATAAATTAAAAAAAACAGAGCTAAACCCAGTGTATTCTCACATTCACACACCTGGCTGAGTGAAAGGTAAAGATGCTAGTGGGCAACTTTCCATTCTAAACATGTACAGAGAGTCAAAACCCAAATATACTGTTGTCTTAAAGGTGTTATGTCTACCCTCCCACCAGATAGTGGATATGTTGCAGATGTCTGCCAACCAAGAAAACAAGACATGTATCTGTTGGACTATTTTAATGTTTAAGGATATCCTTAGATAAACAGTGTGAATCTGCTAATGTGGATGCATGTTGATTTCATTTAGATCCTACCACTTTCCCATTCAGCCTGCTCTGTGTGAACACAGTCTTTGGCAGT…
53239	15	58.8100100927268	CATGCCCTATCTGCTCAGGAGGGAAGGGCCGTCTGTTTGTCTGTAATTAAACTCTTTCCTTAGTGACACGCCCCGCTGTTTATGTTTGCAGTAGC	GTTTACACTGCGAAAGGTTAAAGCGAGCACTTCCTACTCGCCCACTGGAGCCCCCTTGAATGTTTAATCGCGCTGAGTTGTTGCCGAGGTCATGCCGTCCTCAGATCACATTTCCAGCCTGCCACAGCTTCACTGTGCTACATGTCGCCTCACTGCGTGCGTGCCGTCACACAGTTATCCCTTGTGGCATTCCGGACCCGTCCCAAGGATCCACTACAAGCTGCACTAAATCACTGCCTGAAGGAGACCACCCTGCGTGAGAATCTTTAAAGAGAACTCTCATAAACAGTAACCTATGAGAAAGTGACAAATATACTTTGTGGAAAATGACAACCACTGAATGAATGCAAAGTATGTTCTTCCTCGTGAAGGTTGTGATGCCCCAATTATTATACAACT…
53343	13	114.360242329475	CATGCATGTGTGCTGATGTGCATTGCCCACCAGTGATGATGATTGGAGAGAAATCTGGGAGATAGCTCTGACGCTTGCATCACTTCAGCCACAAA	CAAAGTAACAAAGAAAATGCTGCACCTATTGTTTTGTATAACCCCGTAAACACGGCCCCTCTGAAAAGAGAGCTTGTTCCCAGTTTTCCTTTCATTAGGTTCGGTCGGTTAGTCTATAATTGCTTGAATTGTTCAAACTCAGAATTATCTTGAATAGTAGCTTGCTTCAAGACAATTCTGTTTCTGTCTTGTCACATCAAGTATAAGTTAATACAAGATGGCAAGAGTTGTTCAATTAGACACTGAAACATACATCACTATCATCTGTTTGTCTCCCTTCTTTCTTTACAGTCTGTCTCTGTTCATTCCACTCTCTACAGGAGTTGTTTTGCAGCCCTAGCTGTGGAAATGGGGGAGCTATAAAGCTTGCAAGATCAGTGCTGCTCCAGCCTGCAGGAG…
53421	16	148.325830141761	CATGCCTCCGTTGCACTTAGACTCCCATCTCTTTGCTCATTTATGGATTAGCTGGAAGTAGCAAGAAGTCAGACACTGCCTAGATGAGCCATAAC	TAGCCTAGGACAGAAAAGGTGACAAAGGAGGAGAGGTGGAAGTGATCGATATGTTTGTGCAAAGGGCAGAGGACTGCCGAGACACAACAGTGGAAGTCATGAGTGAAGCAGTCCCTCAAGGGGACGGGAGGCTCGGCCAATGTAGAGACACAACAAATGAGCAAATGGTAACAGAGACATGGCTGATGAGCAGGAGGAGCACTGGGAGTGTGGGGGCGCTACAAAATGACAGGAAATATTTGTTATGAACAAACTGTAGGCCATTTGAACACCAGCGCAGACTTCCAGTAACTGAGAAAAGACAAAATGTAAAGAAATATGTTTGCCAGAAGGAATTGAAGTTGGTCCAGTTCTATTCTAAGAGAGGAAGCGAACATGACATGTGGCTTTAATGCTTTC…
53462	2	248.249231540347	CATGCCGATAAAATAAAAGAATATAATACAATATTTATAGTTTCTCTCAAAAAGTTCGTTCTTTTTCAGCGATTGTGCCATTTACATCATAGCCT	AAAAAAAAAAAATTGAGGCTTTGTCAAGTGGTAGACGAGACACAACTGCCTCCATAGGTGTCTTGCCATTTCTTTTCTACACAGGAGTGATGGTCCTATTTCTAAGTGGATGACTGGACATAAATCCAGCCTCCATCGTCACACCACTAATGCCATTTGGTGTGTTTAAACACTGCCTGTACCAGAATCCCCTGTACAACAACAACTGAGGTCTGTTTACAATATGAGGTCTCTTGAATCAGTTTGGCTGCTGCACACTGAAACCAAATACATTCCCAATGAGAACCACAGGAGGAGCGAGTAACGTCATCCAATATTCCCATGTTCATCTTGGATGTAATGTTTTAGAATGATACATTCACACTTGAAAAGTAACAAAAAAGTTAAAAAAAAA
53537	19	22.0034224703632	CATGCTTTATTTTTAAAAAAAGAGAATTATTTAAGCTGTTGCTGTCTGATGCAAGACAAAAACAACATGCTATGCTTCAGAAAATAATTTCACAC	TGTGTGTGTGTGTGTTAGGCCTGATCCACTGCCTTGTGCTGTTTAATACGCTGGATCTGAAGCCATTGCGATAAACAGGTTGTGTACAGAACGAAAAAGGTGGAAATCCAAAAGTTTAAGCATCTATTTTTTATATTTAGGTGATTTTGATTGGG
53630	2	217.224955860531	CATGCATGTGTGTACACTTAAGAGTGTGCGTTTTTGCCTGTATGTAGATTTATATTTACATGCTGAATGCTTAATAATCAGGCAAACGTATAATG	GAGAGAGAGAGAGAGGCATTCAGGTGTGCGTGCATTTTGCATTTTAAAAGCTTACTAAAGAGCATTATACGTTTGCCTGATTATTAAGCATTCAGCATGTAAATATAAATCTACATACAGGCAAAAACGCACACTCTTAAGTGTACACACATGCATG
53921	19	154.844681325128	CATGCACAGAGAAACATGCGACTTCTGTGTGAACCTCCTGCAGCTTCGGTGTCTGAACCTCACATGACTGCGGGGTCATGAGACGGGTCGTCCTC	CTTGGAAACCTTCTCAAAATGTCAGCAGGCTGCGTTTTATTAAGCCTGCCTGGTCTGGATGCAAGGTTAATATATAAGCGTTTTAAAAATTACCATATACTTTGCTTTTAATTAAAATGAAAGATCCGGGCATGGTGCATTGTTGATTTCTGGTGAGTGTTTGCGACAGCAGGACGGTGCATGTGGGACTGAGTCAAAATAAACAATGGCTGTGCTTTCAACGGAGCTCCTTGGCAGGGATATTTCAAACTAATTTATTGTGGGTTTTTCTGATTACACTGATACAGACTCATCCTTTAACATTCAGCAACCTGCAGCCGACTGCTCTCTGATTTACCGAAAACGTCCTCAGCTTTAGGAGAATTTATAATTTTTTCATGGAGTTTAATGCGACTGCTA…
54226	16	97.902155499024	CATGCTCAGATTGTGACCTCCAAAAGTCAATGATCATCTCGTTGGTTTTGTCCACGTTGAGCAGCAGTTTGTGCTTTCTGCACCAGCCCTCTAGG	ACGTGTGCTTAGTCTGTGTTGGCGAGCTGGCAGATGTACTGACTGACATCTTTAACATCTCCCTCAGTCATGCCATTGTCCCCAGATGCTTCAAAACATCCACCATAGTTCCAGTGGCAAAGAAGTCAGTTGTTTCCTGTCTGAATGACTATCGTCCCGTTGCACTGACGATTGTGACAAGCAATCTGTTGTCACAGCAAGCCTCCCTGCATTGCTTGACCCCCTTCAATTCGCTGACCGTCCCAACCGCTCCACAGAAGAATCCAGAATCCTGTACGTTGATTTCAGCTCAGCGTTTAATACCAACATCCCCCAGATACTAATGGAGAAACTCCTCCTACTCGGCCTGGATACCGCCACATGTCTCTGGGTCCTGGACTTTCTGACCAACAGACCCCA…
54233	18	103.081512832451	CATGCATTTCTTGCCCTGTATACCTGCCTGCCTTTTGATCTCTGTTCATCTTTCAAGGATCTTTCATCTACATGGTTAAAATACCTCTATGGTCA	GAATTACTCCAATATTACAAAACCTCTTGTTAAGCCGTAGTTTTACAGCATTTGAGCCATTGAGTCATAGGTGAGCTGGTGTGCTTGAGCTGCTGTGATTAACACATTCTAGAGAAAGTAATAATGTACAGCTGCAGTTAAGCCTTTTTAAGATAAGAAGGGATTATTTTCATGCCACAAAAAGGCTTCAAAATATGCCACTTTGAATCACAGAGATGAGTTTTTAGGGGTCAAATCGGTGACCATAGAGGTATTTTAACCATGTAGATGAAAGATCCTTGAAAGATGAACAGAGATCAAAAGGCAGGCAGGTATACAGGGCAAGAAa
54471	2	65.8313368289923	CATGCCACTGACATCAAATGAGCGTGATAAGCTTTGAGACTGGCCAGGTGTTCACAATTGCTGCTGACATCTTGCATGTCCCTCAAGTGTTTTGC	AGAACCTCCCACAAAAACATGCTGAGGTTAACTGATAACTCAGAATTGTCAGTAGGTGTGAATGTGAGTGTGATTGTTTGTCTCTATGTATAGTCCTGTGATAGACTGGTGACCTGTCCAGGGTGTCCTCTGACTTCACCCTCAGTCAGCTGGGATAGACTCCAGCCCTCCGCAACCCTAATGAGGACTAAGCGGTGTATAGATAACGAATGGATGAGATGTTAAGAGGTAAAATTTCTCAGGAAAACAGGTAGTGCAATACAGAATGCTGGCATAGTAACAGGTCATAACAGAATCTTATGTATCTATAAAGATAATGGTGATTATCAGTACCACTGTTTCTGACCTCTGGGGAACTTTGTTAGAGTTTGTTCATTTTCAAAGTATCCTGGGGAAAAG…
54560	20	10.2253547400907	CATGCAGACTGCTTTACAAACATTTGTGAAAGAATGGCTCGCTCTCAGGAGCTCAGTGAATTCCAGCGTGGAACTGTGATAGGATGCCACCTGTG	CTGGCAAGCACCAAACCCAGACTGGTCCATCAGATTGCCAGATGGAGAAGCACGATTGGTCACTTCAGAGAAGGCGTCTCCACTGCTCTAGTGGTGGCGTGCTTTACACCACTGCATCCCACGCTTTGCATTGCACTTGGTGATGTATGACTTGGATGCAGCTGTTCGGCCATGGAAACCCATTCCATGAAGCTCTCTGCTGAAGCACTGTTCTTGAGCTAATCTGAAGGCCACATGAAGTTTGAAGGTCTGTAGCGATTGACTCTGCAGAAAGTTGGCCACCTCTTGGCACTATGCACCTCAGCATCCGCTGACCCCGCTCTGTCAGTTTACGTGGCCTACCACTTGGTGGCTGAGTTGCTGTCGTTCCCACACACTTCCACTTTCTTATAATACAGC…
54602	2	159.303085684361	CATGCATCAGCAATTGGTTTACCCACAAGCTGTTCACCTGAACATCAGCTGCCAAAATCTGTCTGCCTCCGGGTACATGCGCGCAAATTTCCACA	CTCCCCCTCGACTCCCCTCCCTCCAGCCAGCCTCTGTGCCTCTCAACTAAATGAGCAGCGTGTCAAATGGAAGGAGGATTTACCCTTCCTTTAACTGGATAAGAGAATGAATTCACAGCACCATGATGCAATGAATGGATGAACCCACCTGCACTCCTGCAGCGTGGCTGCTGAATCGACAGATATGTCACCTGTGTCTGACTTTGCACGATCTTCATGTTCCAAAGCACGAATCCAGGGTTCACTGAGTACCATGTTAGCCTTTAACAGGATATAGTGTAAAAGAACAGCCATACAAAAAAAAAAA
54776	21	164.050200588437	CATGCAATTCTGATGAACTGGATAATGTGGAACTGGTTATAAACTGGAACTGGCTCTAGATCCCCATCCCCACAGAGAAGATGGTAAACAGTGGC	TAACTTCTCTCAGGATCTTGGTTATCTTTTAAAAAAAAAACATATTCAAAACTGGCATAGTGACCTTATCAGCCACTGCCATGTTGGAGCCTCTGATCTACTTTCATTATCAGGCATATTCAGTGAGGTACAAACTGGTACACTCCAGAGGTTTACGATATTTAATAAAGGTTAGATTTACAGAATAATGTTTACCTAAAAAACGAAATGAACAAATACTAATCAATGTTTTCAGTGTGGTGTTTTGAAAAGCCAGCCTTACAAAGACAACTTTCATTCTTCAGTGTTATTTCCGTACCTTATTCAAATAATTGTTTTTGAACAACTAAAAGGACACTTAACTGAGTCAGGTTTAGGCTGTTAGTGCCCCTATAGAGCCTCCTAAAATAAATATCCTGA…
54833	13	13.754673430919	CATGCTTGTCATACCGCTGCAACAGATCTAACTACGGGAAATTATGTCAAGTCCTGCTGAGCAAATGTGAACAGTCAGCCCTGAGCTGTACATGT	TTTTTTTTTCTTTTTTTTAAACAGCATTTGAAAGTTCAGTCATTGACAAATACAGTCATTTGTAATCAGTTCAGGTTTTCACAGATGAACAGAACGTGTGGTGTTTTGGTTTGTTTCTCTGGTGAAAATACAGTGTTTGAAGCAGATGCATGAAGCTTTAATAAAAATGCCTGTTAAATAATATCACAAGCATGTTAAAAACACAGTCAGCTGGATTTTGTGTCAAAATTATGTAGTTTCCACATGTGGCTAGTTTCCAAAGTAAAGCAGTTGGGGGGAGCCGCTGTGTAGCGCTGACATGTTCAGAACTGCTGTTTACAGTTGTGTTTATGCTCTCTCTAATCACTGAATGGAAGGTTAATGTTCCTCAACTGTGCATTTCCTAACAGGGGGGAGGTC…
54889	5	83.1917235100934	CATGCTTCGTGGAAGTGTCGGCTGACATTGTATTCTTTAAAAACTGCAACGGTGTCATTGCAAATAGGACATACAGCCTTTGAACGGACTTCAGC	TATATATCTGTCCGACTCCATCTCTTTCCTGCACCCGAGCCTCAAAGAGAGAAATCTTAACAGGTTCAACTATGGTCTTGGCTTTAAAAATAGGAGTTCTCTTTTGATTCCTACTAACTTATGTCTTTTTGGATATTAAATATTCGACATTTGTTCACCACCTATTCTGGAGCGAACAGTAATGACCCTTTAGTACAGGGATGGGCAAACTACGGCCCTTTGGGCTTTTCAATCCGGTCTGCGAAATAATTTGGTCAATATTAGAATTGACGAAATTACAGTAAAGACCACATTCATTTGGCCTTCACCTGCAGAACCCGGCGTTTCTGTTGACCCCACTAGATGGCGAACTCCAGACACAAGTGACCTTTGTTGGTTTATTCTCTCTTCTTCCACTTT…
54961	4	63.174215362928	CATGCATACCTGTGCATTTTTGAGTTTGTTTTTTGTCACTGGAAGTGGGGGTTTGTCGTTCTCACTTCGCTTACATATGCTTCACATAAATGGCT	GTTTCCTGAGATGATTAATACTGTTACTGTTATGAAAATAAAACTGAATTAAATTGCATAGTAGAGTCAGCATTTTACACAAATAAAACATGCTATGTGAAAAAACTGGTGCTTTTCTTCAGCAATAACACGCCACAGCTGGTATGTGGGATTTTATATGCAAACCAGTAGGTGGCTGTTTTGACATGGCTCAAAACAAAATCTCCTCTGATCTATAGGAATTATGGAGGCGCCACATTCTTTATTAAACCCAGAAAATTTCACCCCCATATAATCTTTATTCCTTATAATACAGTCAAAGCACCACCAAGCAGTTCCTGTGTGAGTTTCATTATCTTCTCCATAGTCATACCTTCCTGCCTGAGTCTCTTCTGTGCTTGTGCCGTTGTTATTCTCCTT…
54973	4	47.1414692959288	CATGCACAGTAAAATGTTAGCACTGGTTTTAGCCTTTCAGAATATGTATTAGAAACAATGTGGAACAGTTATAGGAAAAAAGAAACAGGAAAGAA	GAACCATAAATGCACATTCATAGCAGATTTCTCACCCTTGAAGGAAAAGTTGTTTTGAGCCTTTCTGCTCTGCCGTAACTTGGCTTTGTTGAATATGTATGTATATATTTTGTTGGCTGTGTGTTGCCATTTGTGTTTACAGTGTTTTTCATGCTCATTTATTACCATACATCAGAGAGTAAACACCACAGGGAAGATGCCAGAATGTCAAGCATATGTGCAGGGAAAGGGAAAAAGCGATGGATAACTGCTTGAAATTTAGACAATTAGTGTTTGACATTTGCTCATAACAATATTTCATGGATGTGTGCTTGTGCAGCCAGGACTGCGAGGAAACCACGTGAAACAAGCGTGGAATTGGATTCTGTGAATAATTAAGTGAACTGAGTGGGTTTATGT…
54985	20	94.1193739351247	CATGCCAACAGCCAGCTGACTGCTGCAGCCACAGCTACTTTCCCTGCCGCTGTGGAAATGCTTCTCATTCTGAGGGACACGAGGGGAAGACAAAG	GTTGCAGTACAGTAGAAATGAAGTCAAACTGCAACACTGCTGGAAGTCTTCCCACTTCGATTTAAGAATTTACAAGCCCGCAAATCAGGGGTTAACTATAACATACGAGAAGACAATCAGGATCCTAATGCAACCTCCAAATAGTTTAACCTTTAGCTACTTTGTCTGAGAAGTGGACAGAATTGGATGGAAGTCAACGTGAAATAAAGGAAACTTATTCTTGAAAACCCAACTAACTGTGTGATATTGTTTGCCAGCTGTGGGATGATGGTGCTACATTTTCCACTAATACACAAAAGTTAAATAAAACATCTGCCTTTATGTCATTTTAAAGTCACAGTGTTTCAGATTGTCTTTGATATGTCAAAAAAATCCTTTTACACTGTTTATGTTAGTATC…
55002	8	75.2590841565697	CATGCTCTGTACGCAGGAGCATTTCACTGAATTACTGGCTGAAAAAAAAGCACGTACACTATATGCTTCACCTTTGATGAGAGATGAGAGTTATT	GTTGGATTCCCCCAAGGAGAAATCGATTGCCACGCGCCTCGCTGTTCCCCAGACCTCTGCTTCCCCATGCTTTTCTCTGTGACACCATGCTGTGGGGAACCGTAACTCACTGTGCCCTTGGTCGGGGCTTAAGCGGATTGTGGGTCAGGAAGTCTTCCCTTTGGCATGATGCACTGTATCCCAGCTAAAATAAATTCTCCACTGAAGAGCATTAACAGCAAGCGGCCTCTTGCTCTTGTCTGCTGAGGACTAGCAAGGGCTTAGAAGAAGACAAAGGCACAGAGGGGGTGCAAAAGGAAAATACGAGTTTCTTTGATTTTCATCGACTGAGGACCTCCGAGTCTTTTGAAAGTGTTTAACACTCACTACTTCTGGGTTACATGGATTCTGTGTTGTTGC…
55012	15	19.7805216420011	CATGCATGTGGAGATAACGTGCATTTACACACATTATCAAAAAGGAAAGCAAATACCTGTAGAGATCTCACTGTCCTACAAGTCCTCATAAGCTT	AGAGATGTTTGGTGCATGTGTACACTAAGCTGTGCAATTTTGCTTTCAGGTATAGTTGCAGAGCAGCACTCAGGTATCTGCGCTGCACATTATCACGAAGCTTAATGCAACGCAGGAGGCGATGACGCACTAGGCACAATACGCTGTGTATCCTTTGGAACAAACAAAAACAGCAGACTGGAAAAAGCACAGCTGCCAGTTGCTTTCATGTCGAAAATAAGGCCTGCATTAGGAAAGCAGTTTCGAGCTCTCATCTTCCTCAAATTGCCAGTGCTGGGCAGGCCATGTGCTGCCAACTTAATGCCCTGATTAGCATGGGAAATACAAAACCTTTTTTTTGTTGTTGTTGAGGGGAACAAAGGCCCATGACAAACACCCACCTTCAAGCCATCAGGATTT…
55118	4	172.096001478838	CATGCCATGGCTACATACCGCACAATGCCCAGTAACTGCTAGCTGCTGACCCGTTAGTCAGCCGGAGCAAAGCAGCGGAGTGACGACCGGAGCGC	CTCTCTCTCTGGAAATGGCATTGTGGCTATTGGCGTTGATGCTAACTTAGCTAGTTAGCTTCCCGTGCTAGGTAGCAGGACCGATGGTTGTGACTGAACCGACTAGCTAGCTTTGAGCACAATACTAGCTTACATTAGCGAGGAGGTAAACTCGCGTTATGAGACTCACTTAACAGCAACGTCGCTGTTCTATCATCGTCTACGTTGGACTCGAGGGGACATCGGTTTTGTACAGAAGGAACCAGCGGGATAGTTTGGCTAACGCTAGCTCATTTAAGGCGCTAACATGCTGCGGTAGTTTTGTTGCGCTCCAGTCGTCACTCCGCTGCTTTGCTCCGGCAGACTAACGGGTCAGCAGCTAGCAGTTACTGGGCATTGTGCGGTATGTAGCCATGGCAT…
55171	20	123.563191439666	CATGCAAACAAGTCATCTCACAGTTAGAGGAAATAACTCGGTATTTAACGCTTCGGGGAATTTCCCGCTGCAGCTTCTCAGCGGGAACATCGCTG	AAGCACTTTAGTCGCTTAAAGCTCATAATTTTAACCCGAACAGCTGCTCCTGTCAGGTGTTTCTTGAATAAATCCTGCTGACACGCTGAGAGACTCAACGGAAGCCAACTGATTTCTTCGCTCGACCTGCAGGTTCGGCTTAAATGACATAACGCGGGGTTTTATTTCCACGGTTTCCTTGTTCTTACATTTCAGTCAGGAGGCAGAGCCAGTTGCTGTTCCTCTGAATAACTGAAGGGCGCTTTAAAGGAGAGATGTGCAGAGAAGCTCTCCTGCTTCGTAATCTTCCCCGAAACATCGCTCTCTGTCATGTAAATGCTGTGTGAGGTGACCAGTGACAGATTTCTGCCGTTTCCCGACGCTGCAAACGCGCGAGTTGTCTGTGGAAACGGCGCAGAT…
55205	4	6.01791224279949	CATGCTTGCCTTTAGTAAATTCCAGCTGCATTTGACACTAAATTTCTGTTTGAAACTGATACAAAGATCAGCAAATATAATTCACTCCATGCACC	TGAAATAATAGCTAGTAGCAGCCACAATGAGCCACTTATAGAAATAAGGTAGAAATATACTTTAAAACTCCTCTCCGTTGTTTATTAAAGCCCTATAAAATTGTTTTGTGAATCAAAATGACATATTTAGATGTTTTTCCCCATGAACATAATTATTTCCTGCCTTAATACAGTACAATTCAACCATGGCTTCCTTTAAAATGTGCAGATCTATGAGGTCCCTACCTCTTTCTGCCACAGTTCTGACATACACAATGCAAGTAGTAATATTGGAGTAATGCAGCCGTACATGACTCTAAAGAAGAATAATGATAGAGAAAGTCCCATTATGCGTGTGAACAGGACTGACTCCTGAGGTTTGTTATGTTTTTGAGACCATCATCAGTTTCATGGCAATGA…
55217	23	13.8137453722115	CATGCCATTAGCAGATTTCTACAAAACCCTGCCCATGCCGGGTGAGGATGCCATGGAGTATTGGATCAGGTTGAATAAGACAGTGGATGTGGCAG	TGGCAATCCACTGACGTTGGCCAAGTGGTGGGGTAAACCCTGTACAGGTTGCCAGTCCATCACATGACTTGATGAAATGGTAACGCCAACTAAAACAGCTCTGTTGCCAAATTCATATCACAAGGTGGATTTTACAAACCCACCTTAACACTAACTCAATTCCAGAATGCCTGTTTGCTTGAATTTTTGGCAAGTTTTGTTTGCCAGTGATGGTCGGGTTCATGGGGCAAATTCTTAAGCCAAATCAGTTTGCATTTCTAACCAAATAAGGCATTTACATGCAGTCCAAATCTTAATTTTTTTGTACAGCTGCTGGCTAGAGCTTGCTACTGTAACGGGTGTGTGTGTGCGCCTCTGAAAATCTGACTTCACACCCGTTGTTATTGTCCTGCGTTGTGT…
55377	9	73.7516245741776	CATGCTATAATTTTTGGTAATATATCATAAGTCATGATGTCATCATGATTTTGAATAATGTTATCGCACATCGCAGATTTGTCATGCAGGCCAAC	AAGTGCCGGCTCAGCTGTTGTTTCCTCCGGGGTGCAGCAGCGATGCCCATCTCACCGCAGAGCTCCTTCAAAGCTGTCGTCTCCTCAGCCTTCAATGGATTTGAATGTTGATTTGGTTTGCTGCCGGCTTCATGAAGGGCAGCCAATGGAGAGGAGACAGAGCGAGACAGGAAACACTAATCAAAAAATGGGCATTGATATACTCCGACATGCAGGCCAAGACTGATTTGACATTTAAAGCGAGTAATCAGCTGAGCAACTTCCTTCAGTGAATAGCTATTTATCCTGTGGTGAGCCTCAATTTCAATCCAACAGGTAGATCACTGTTCCACCTGCTTTGTCTCCTTCTAACAAGACTGACTGCTAAAGTAGAAATTATAATCGATTTTTCAGTGCATT…
55432	10	150.237425118469	CATGCAACAGATGTCACCAGTATCCCTGCACCCTGTGCCCACTGGACTTAAGACATCTAGAAACAAAACATTTGACCACAGTCTTTTATTTTGAC	GAAAGTAAAATGCTTTTTCTCCATCAACAGTGAATCTGATTAAACTTGTGAGACTCACATGAACTTTGTCGCTCCACATTGTCTTCTCTGCCATGTAAAATTGAAAATAAACTGGGAAAAGAGGCGAAAAATGCCCTGATAATCGGGTTCCACTGGCTTCACTCTGTTGTAAGTAATTTCCTTGTCTTTGTTGTAGCTGCTTTTGCATTTCTTTGCGGTAGTTTCCATCTGCACTTATGACTTTTTGGTGACTCGCAGTTTTTCCCCGTCGGGCGCATTACAGGCAACAAAGACGGTGACAGGTTAACTTGCACTTGACCCACATGTACACAGTTTGATTGACATCAAACACAGCCCCGTGATCACAGCCTTCCTTGCTTTCTTCAAAGCCATTGGATA…
55657	2	159.303185684361	CATGCCACAACAAGTTAAATGCATTAAATAACAAGGTAGTGCTGGAAATGGAAGCAGAATTCTAGTGCAGGGAAGGAAATTAGAAGCGTAACGAA	ATCACTGTGTGCTTAAGCTGACTGTTACTTTAATGTTTAACCTCTGTATCTGCAGATTTACAGTAAATATTGAATCACCATGTGTGTTACTTTTGCTTTCTTTCCCTTCACAGATCAGTGCTGTCAGGGCAGTAGTCCCCAACAAAAGCAACAATGAGATTGTGCTGGTGTTACAGCATTTTGAGAACTGCGTTGATAAGGCCGTGCAGGCTTTCTTAGAAGGTATGAGGATGTTGGCGTTTAAACTCAAAGCTTGGGAAGTTACTGTGATTATAGGATGTTCCCATCAAAGTATTGCATTTACACCTTATAAAGAGAAAGATTTAACAGAACTTATATTTGATGTTATGGTATTTTCGTTACGCTTCTAATTTCCTTCCCTGCACTAGAATTCTGCTT…
55699	5	16.2248438283502	CATGCCTGCTTTAACCATGTGTGTAAATAAAGAGAGTGAAAAGCATTCACTGCTCTTAAACTAGGACTTAAAAGTGTAGCACCATAAAACTTTCC	TGGGGGAAATTGAGGTGGATATTGAAATGCAATATGCTCCAGCCCGGCTGCCCACTCTCTGTTGCAATATTATTAAACCAACAGCGAGCTTGGCCTGTGTGAACCGTGAGTTGTCAGACTGTAGACAATGAATCCTCGCTTTCCCTTTAGCCAAAAGAAAACCTAACCTGAATTTCAATCTAACCTTCTGAGAACTGGAAAGGAGGACAAACAACTGGGTCATGCGAGGCCATATGTGCACACACACAGCACTCTTTTTCCACATCGACACACATCAACTAATTTTAGAACTTATCCGAAAAACAGCTAAATTGATTCTGACTGTTAATAATAAAAACAAGTCTATTTGTTCTTCTAACTATTGCCCTTGCTTTAAGACAGGTCAACATTTGTCAAAAC…
55716	17	75.6889521372428	CATGCTGCTGCTCAGCCATGCCTCTGTCAGACACATCAGGCTGCACTCTCTGTAGGCCTGCTGGTTTCTATCAAGGGCAGCCAGCTCACCAGTCG	AAACAATGGGACGAGTTGGCATTGTTCACCACATTCCAGATGGGTTGCGCCATAAGTACCATGGCTGCCGAGTGGGGGCTAAGCTCCGGGTGAAGCGGTGGAGGTACAAACCCGCTGTTCCCTCTGTGCTTATGGGGAATGTGAACTCTCTAACCAACACGACTGGTGAGCTGGCTGCCCTTGATAGAAACCAGCAGGCCTACAGAGAGTGCAGCCTGATGTGTCTGACAGAGGCATGGCTGAGCAGCAGCATG
55748	18	158.785604240794	CATGCAGAAAACGCCACGAGCCGTGCACGGTTTGATTCTCCGGCTAATAGATCAATAAAAGACATTAGTGACGGGCTAGCCCAGCGAGCAGCGCT	GGAGAGAGAGAGAGGAAAAGGGGAGGGCGAAAGAGCGAGTGAGCTTTATATCAGCGTTTAAGAGCCCATTAGGCAGCGTGAGACGGCTGGGCTGACACATTCTTGGCTGCCGCTTCGACAGCACGCAGCACTTTACAAGGACAGGGAGATGTGTAGCGCTCAACTCCCTTCCTCTCCTTCTCACCCCTTTCTCTCCTCTCAGCTTCCTGCCTCTCCTGACCATAATTTCACCGTCCCATCTCGTCCTCCTTATCCATTCCGCACACGCTTCCGACACACTGCTCAGCCTCCCTCAGATATTTCTCCCCGTTACTTTGCATTCGGTTTCATCTATCTGGATATCTCATTTTCATCTCGACTCACGAGGGCGATCCTCTGTTCCTCTCTTTTCAATTTCCC…
55920	4	116.110856811647	CATGCACACACACGCAGCTGTTGAGCACACAAAAAGGTAAGTTCAGGCCTGGAAATAACACCCTCATCATCGCTGCAACGGTCCTAATAATAATC	CGCCCCCCTCCAACGTTGACCTTTCGTCGGCCTGTCCGGTGCTCTGGCCCGTCTGGGGTCAAATGGATTTATGCAGCAGTCTGCCATTCAACTGACTCACCACTGAACCAGGAGAAGCTCCCCACCAGCTACTGCTGTTTGTGTATATGACCACCCACTATCATCATTAGCATCTGAGAGAGAAAGAGCACCGGTAGTGTGGATTATCACAGCCACGCGTGCTATTATCATAACAGTTACGATAGCTACGCCTTGTTGAATGGATAATCAGCAAGGTATTATGTGCTGGGATAATAGCACCATGTGAAAACTGGAGATGCACTCCCAGCTAACGTGCGTGCACAACCGTACCAATTATTATGAGCAGGGTTCATGCTGCATTTCGTTAAAGCTGTGTAC…
55946	18	158.785504240794	CATGCTTTACCCACACTACAGAATAATGAGTCACGATCATGTGTGTCTTCGTTGTTGCTATAGTAGTCCATCTGGGTTGTATGGAACACACGTGC	AAGAGATTAGCTGACAAATTGGTGCACATCATAACATCTCTCGTGGAAGAGGAGGCTGGCAGAAAGCCGACACGCTGGTTGTGTGACGACAAATGTGGAGAAGCTTCAGCTGCCCCGACATCACCGGTTGCCAAGGTGAGACGAGGCATCTGATGACAGTTTGAGGCTTGACAGAGGCCCCTCATGAGAATCTTTGTCGCCAGAGTGTGAGCATTTGGCCACGAGACACATCACCATAAAAGTCATACTGCTTCTTGCAAATCTCTGCTTCATTCTTAAGACTTCAAAGTCAATCCCACGCTCTATCTAACAAACTTCAACTCTCCTTTTCTGCCCTGTCAATTTTCTGTCAGCCTCGTAGCCGTTTTTTGTCAAGCAGCTCTGTGATAAAAATGCGAG…
56051	10	186.518848771066	CATGCAGCTTTAAACTACCTCCGTGAGCGGCCGATGTGGCAATTTGGTGCTCAGACAAGTACTGCTAATTTACAACCTGTACAAACACTGCCCTG	ATGTGCAGTTAATCATGACCGGGAGTCTCTGTCTGCTCATGTCAGTTGTTAGTGTCACATGCAGCTCCTCATATTAGATCTGGTTTCTATTTACTGGTATAATCCCCTGCCTGATCTAATTAGAGTGTGCACAGTGCATATTGTCAGTTTCTGCTTCTTCCCTTTATTTGCATACGTTTAAAGCATAAGGACGCTGGCCTAAGCTTATTTAAAGTGCAACAACTCCTACAATTTTTCACTTGGATAATCAGCACAAACAGCAAAACAGAAATGGGAGTTGGAGGCTGAGCCCTGCCCCACGCTGCCACTAACACTTTGCAGATATTTCAAGACCACCTCACCGAAACGTGGACAGCCATAGAAGCGCAGTCTTAAAATGCACACTTTCTCTTTCCTCGG…
56181	7	129.339889341307	CATGCAGGGTTTCCGTAGATGTGCATAGACGAACTGAAAGGTCAATATCAAAGGACTGAGGTCAGAATAAGACTTCAGAGAAAGTTTTAATTGCC	GTGTGTGTGTGTGTGTATAGGGGGTGGCGAATGGTAATGCCACTTTGGAGACTCAACACACCATTCAGACGCTGACCGAGGCCACGAGGAAGAGTCACGGTCAGCAGCAGCGTGTCAGAACAGATGTTGCTTCTTCTCCTGTGGTGTAACAAAACGGTAAGACGCCTCTGTTTACTCTACTGGTAGTTAGACTGTCACATAATGTAGGAAAGACTATATGAAGACAGTATTTGATTATTAAGTGAGTGTCTTGGTAGAGATGCTGAAGAGACGGTGACATGCCAAGAGAAAATAGGCCTTACCAATTAATTTTATTTGGCAATTAAAACTTTCTCTGAAGTCTTATTCTGACCTCAGTCCTTTGATATTGACCTTTCAGTTCGTCTGTGCACATCTACG…
56314	16	72.6282706397973	CATGCCCGATCATTCATATTTTTAAGTGATTCATATTTTCTAAAGGTCTACAAATTCAGATGACGTGGAAAATTATTAGCAGAAGAAGAAGCAAT	AGATTTCCTCTGGAGGTTTTCCAAGCACGTCTGCCTGGGAGGAGACCCTGGGGCAGACCCAGAACTCGTTGGAGGGATTATATGTCTCGTCTGGCCTGGGAACGCCTTGGGATCCCCCAGGAAGAGCTGGAAAGCAACGCAGGGGGGAGGGATGTCTGGAATGACCTGCTGCCTCCGCAACCCGGCTCCGGATAAGCGGAAGAAAATGGATGGATGCTATCAAATGAGAGAAAAATATTCCCCCAAAATAGCAAAAGTTTTGTTGTACTTTTCTAAAGAAGAACAATTATTGTTCTTTCTTTTTTTTACATTTTTACTTCGCACATAAAAAAGTACAGAACATATATAGATTAACCTAATTTCGACAATCTAAAGGAGATTGTTTTTCAGGGTTTTACA…
56399	9	224.640169389842	CATGCCTGATGGTAGGTTTGATGTTCCTGGGGTTAAAAAAGACCCGCCAGAGACAGTTCTAAACCAGTCATAAAAAAGGTCGAAAGCCAGGACCA	TTTTTTTTTACAGGGCTGCTTTGCTACCAGCGGCTTTTTATAGTGTCACCAACCGGCTCAAAGGAAATGACAAGCAGAGGTTTACTGAAATCAAATGGAATTTATTAAAGCTCAGCTAAACAGAGAAGTGTGGAAGTCAGCAGTGTATTGTTGGGTTGTTGGAGGTGGAGGAACAGGAGCTGCTACAGGAAGCTGCTGTAGCTAAACACCCTCAGATAGAAGAACAGATGAGTCCCACAGTGGAGACAACTTCCCTCCAGATGTTCCTCCAAACTCTGCTGTCAGAACAGAACTCTGAAGTAAAGCTGCTGTCAGTCTTACTGTTACAAAACACCAAGACTATATGTTGGACTGGTTCCAGACTGTCTTGGACTCTTTCTAGGAGTAGTTTAGGTTTAG…
56518	6	30.5170994277662	CATGCATATGCTTTATTACTGTGGAAATTGAACTGCAATTTACCAAGGAACTGTATTCCTCATGTAAATTCCCATATAAACACTGTAATAGACGT	TTAAGCAATAAGTATTTTGTACTGTTCTCACCCTCCTCCTTTCTTTCTGTCCATTTGTAATGTCAACATATGGGACTTTTTGTGTTGTTATCAAGTCCTAGTTTCTTCTATCGAAAGATTACAGCTATGTGAAAGGGCTTCTGGATAACAGAGTCTGTGCTGACAGTGTATACGTCTATTACAGTGTTTATATGGGAATTTACATGAGGAATACAGTTCCTTGGTAAATTGCAGTTCAATTTCCACAGTAATAAAGCATATGCATGa
56660	6	131.262250214009	CATGCTGACTGCAGGAATGTCCACCAGAGCTGTTGCCTGTGAATTGAATGTATGTTTCTTTACCATAAGCTGTCTCCAAAGGTGTTCAGAGAATT	ACAAGCATGCAGATGAGCTTCCCTGAGACGTTTCTGACAGTTTGTGCAGAAATGCTTTGGTTATGCAAACCAATTGTTGCAGCAGCTGTCCGGGTGGCTGGTCTCAGATGATCTTGGAGGTGAAGATGCTGGATGTGGAGGTCCTGGGCTGGTGTGATTACACGTGGTTTGTGGTTGTGAGGCTGGTTGGATCTACTGCCAAATTCTCTGAACACCTTTGGAGACAGCTTATGGTAAAGAAACATACATTCAATTCACAGGCAACAGCTCTGGTGGACATTCCTGCAGTCAGCa
57099	16	81.2717170947897	CATGCACAAAAATAATCTATTAAGCATTATTTTTTTGTTGTAACTGCACAAGTGTAATATTTTCAGTTTGAGATGCTTACATCTACAATTCAATT	CCACCCTATCAGGATGATTTCCACAATCCTAACAGCAACAACCTTAAGCCTAAGCCTTCCCTCTGCCCTTCACACACCACTTGTCCAGCCTATGAAAGTTTGAAGAGTGAGCCTCAAAGCCCAGACTCTAGTTTTGGCATCAGAAAAAAAGATGAAAAGGAAGATGAAAGGGACATGGGCATAGATGGGGAGCAGGTTTTGGATAATCACAACTCTCATTTTCTCATCCTCCCTCTACATCTTCCTTCCCAGATGTGCCCTCCGTCCTATTCTCCCATACTTTCTCATCCAGCCAGTGTAGTACAGATATCCCATGACAGCCAACAAGTGGATGCATCTGTGACAGGTGCTGGTGTTACCTCTGCACAGCTTATGGCTGGCGCAATTTGCAGGTCTTCT…
57111	9	65.3095908967771	CATGCTCCAGTGCATGTTAAGCTAAAGTGATCCGATGTACAAACCGGGACAATCCCACCATCACGGGCAACAGTGCTGAAGCACTAGTTTTATTC	GTAGGCAGTTAAATGAGCAACAAGGAGCCAAATCTGCTGAGCACAACTTGCCTCTGTTTCTCTCGTTCTTCTCCAAAGGAAAGAATTCCCATCAAGCTTTTAGCGAAAACATGTTCAGCGTCTGTTGCTGATGGCGTGGATCATTTCAAACTCAATGTCATATCAAGCGCTGAGACTTTGGCATAAACAGTAGAGTTAATGCACTTTCACATCATAAGCTAATATGATTTCAGAGATGGAGAGAGTGGAGGAAAGAAAGACAGAAAGGCAGCCATGGGGTATTAGTCTGACTGATTGTCTGCTTCGGTAGCCAGTGTGTCTGTGGTGGTGATGATCCTGGGCAACTCCACTTTCATGGCCAAAGACAGATGTCAGCAGTAGTGGCTTCGGCCCATACAG…
57384	5	131.427120398491	CATGCAACTCTGAGGGGAAAACAAATGAGTGGGTCTAGTGTTGACGAACAAAACATGATGATGACGAAGGGAAAGAAAATAAACTTTAGCCGTGA	AACCTGGACGTGGATCCAAAATAGAACTGGCTAACAGAAACTTAGATCAAATGAATATGAAAAGACATGAAACAGACCTTAATACCTTTTGTGAAATACACTTGTACTACTAGTACTTAAAGATAACAAATTCCTTTACCAAAGATTGCCAGAATTGTGCCCCCAGAATTTCTGTTTGTGATTCTCTTTGTTTCGTCAGGCCTCCCAGTGTCATCCAAAAAGGACAACACCTGCATGGAGTCAGCTGTCCCCATTGTGACTGACAGCTGTGGTGTTTATGGAACTTTTTATGTGGACCTCATGGGCAGCGGCCTCAAGACATTCAACAGTCCTGGACGTTGCCCTAAAAGGCCTCATGGTTTGCCCAGTCAGCAAGGAGCCGAGACTATCCAGATATTC…
57418	19	9.72065956742782	CATGCCTCCAAACCATCCCAGCGCTGCAGACCCCAAGAAAATGGTGGACCCTAACTTCTTGGCTTTCCTGCGAGCTGAAGGCATGGCTGAGAGTA	AAGGTTGGGGGCTCTCTTCATTAGCTCTATGGGGGAGTAGGAGCCAGAGAAGGTTTTGGGCGCCGCTCCAGGGGTGCCTGGAGCTGGTGGAGGCTGTTGTCCAAGAGCAGACATAGCGAGACCGGTGTGAGCATTGTACATGGAGAAGGGTCTTCCCTGAGTCACAGCATTACTATATCCTACAGGGCTGACTGGAAAAGCTCCAGTTGCCAGAGGCCGTGCTCCTGGGTAGGTGGTGGTCTCCAGGAGATGTTGGGAGGGTGCACTGCTGGGTCTTCTACCAAGAAACTCTCCCATCCTAGGGGACACAGTCTGGATGGTAGTGGGAGGTTGCTGCATCAGGCAGGGGTCCATAGTCAAACCCTGTGGCTGCATATAGAGGTCGTTGCGATGGCTGAA…
57599	8	58.7248177379549	CATGCTCTCACACACACACTAGTACACATTGAGGGAGTGTGACTCACTAAAAACACACCCATAAACACATAATACATGTGCAAATATAAAAAAAT	CAGTTTGCAGAGGCAGATAGGTAGCTAGGATAGGTATGTAGCTAAATCAACTGACACACAGGCACAAGGCCACAGTTACACATCAGCAAACTGGCTGATTCACAAAATCGATATCAACGCTTGTCACTTCCTTTTTTATTTTGATTATAGCTGCAAGCAAGTGAAAGAGAGTGGGCAGGGCGTAGGAGAACCGAAAGAATGAAAAAATGGAATAAAAATCTCTTGTCAGAAAAAGTAGTCAATACAACTACTGAATATGATAACTACACAAGTGTGCCCCCCCACCCCCTCTTCAAATCTCGCCTGTCTATCCATCACATTTATGAACTGTTCAGGAGATATTCAGCAGAGCATGATGGGAGTATTACTGTCTGAAGCCTCAGGGCGGAAGTGTCACTG…
57713	18	109.527888497017	CATGCTAAAGCAATATTGTTCTGTCATGATCAAAACAGCCAACTTACAGATATCCTTTCAGCTTTAAAGATGGACTCAGACAAGCAAGACAGTGG	TCGACTGTAATCTTCTGCTCACCGGATCTGCTCAGTTCATAATAACCCTCACCCTTACTGTGGGGACCTTCATCAACTTCCATGGCTGACGTTTCAAAATATGCTGACATGCCAGACCTGTCGCTTGCGTCTCTTGTTGAGTCTCCACCCTGGACTTTGACTCCCATTGAAGAAAAGTCAGAAGCAGCACCAATGCTGCTGAACTCCACCACCTCCACTGATGGCTGTTTCTCAGACACGGTGATTGGCTCACCATATGTAGGCTGAAGTGTGAGTGACCTTACGGGTTCTTTGGCTTGGTTTCGAACATCTGGAGGTACAAAGGATGGCATATCCATGGTGGGGCTCTCTGGTACAACTCGTTCACCAGCAAAAAACCCTTGGATCTGTGGCTCAAAA…
57779	14	113.201934436134	CATGCTAGCACTCTAAACAGTGAGTGGTAAGCTCCAGCACTGTCTGCGTTAACATGTTTGAACATGTAAGTACAGCTGCAGACAGCTGCTGCCAC	AGGACAACATGCTGACTCCAACTGGAATCGCATAATGTAGAAATGTAAATGCATTTGTATTTACTTTCATGGTAGCAGCAAGTGATCATATATTCATTCAAATGATGGGCAGAGGTGTATTTATAGAGAAGCTCTTTTTGGCACAGCCATGGAGGATGCTGGTTAAAACACAAACTCTGAATCAACAATGTTAACTATTTTAATTACACTGCTATAAATTCTTTAAGCGTCTATAACCGTGGCAGCAGCTGTCTGCAGCTGTACTTACATGTTCAAACATGTTAACGCAGACAGTGCTGGAGCTTACCAGTCACTGTTTAGAGTGCTAGCa
57789	24	138.311064648226	CATGCCTTCTTTTAAAAATATGTATCAAGGTGAGATACTTCATTTATCACGTCTTTTGACAGTACTTTTAAATTTTCGTTTTTCATTGTTGTTTA	TCGAACATAGGCACATCTACATAATATAATAAACCACAGCTTCATAAATTAAAAAAACAATGAACACACATACTGCATATGACTAATGTACACAATGAGCATCATAATTGTCTCTTCTGTTCCTTAGCTCATGCCTTAAATAACCTCTAGCTAAATTTTATAGCTGATAGCTAAATGTGACCGATTGAGGAATTGTGCAGTTTATAATCCAAATAGTCCTGATGATTAGTTTACATTATTAGTATAGTGATCAAAATTGTCATCAGTTGCACCCTTTTACAAACTACAACAGCATTTGTTTTTTTCTGCCTGAGTAGCTGGAACTGCGTCTGATAGGTTCAGATCCACAGCTCTGGGTGATATAGCTGGAAAGCAACGGCTTATTTTTAAATTCAGTCC…
57796	18	160.630841215649	CATGCTCTGATCGTCAGGCTTCAGCCCCTCAGGTTAAACATCTTCTCAGCAGACTGTTAAATGAACCTGCAGGTGAACGGAGCGTCGAGTAGAAG	ACACACACACACACACCACGCCCCCTCCTGTCGGGAACACCCTGCTGGCTGTGGATCATCTCTGCCTTCAGACGGCGCTCAGACGCACCGACACTCCGGACCTCGGTGCCTAATCACCGGACTGTGACTCCACCGCCTCCAGGTAAGACTCCATCGTTTCCCTCTTGGCATGTGGGGCTTGTTCGCTGATGTGTTTAATTTGCGGGAGGAGGGTAACGTCCGTCCACCATCACGACACCTCACGCACCAGTGGGACCAACACAGCCCACTTCGCAGCCGAAGTTAAGCGCGTTTGGACAGGTGCAATGCAGCAAAGAGCTCCTTCTACTCGACGCTCCGTTCACCTGCAGGTTCATTTAACAGTCTGCTGAGAAGATGTTTAACCTGAGGGGCTGAAGC…
57883	3	9.33532509001563	CATGCAGTAAATGGGAGGTGGACTGACATACCTCTGTATGAATGTATTTGATTTAAATGGAGAATCAACTGAAATACAAGCACAGTTATAAAGCT	TAGGGGCCACTGTTGAGCTGTATCTCGAGTTTAGTAGAAAAAATGAACACACACACCTGTTTTTCTGTATCTTAACACACACACTCGCACCTGTGTCCTGACCTGTTTTGAAGAGTCTGGCCCAGTTTTGAAGACCTGACTTTGAAGGTAACTTTGGGCAGAGACATGTATTAGCACAAACTCTGTAAAGGAGCCAGCATGGAGAGAGACTTGAACTTTTTGGTTCCCGGTTAGACAGGTGGGCAGCAGGGAGTTCACACAACGAGCTCCTTCAGCAAGGAAAACTCC
58063	16	124.203049680674	CATGCACAGTTTTAATAGCAAAGGTCCCCCATGAAAGTTTATGCAACTAAAAATACATATGTCCACACCTCCATTCAAACCAGCAGCTAGCTCTG	CACAGACTGAAAAATATTATCTATTTTCTGAGCTGTTATGAAGCTTGGAGTGTTGCCTTCTGTTGCCATCTTGGCAGTCCTAGTAGCTTCCTGCTAATCCTAAAATGGAGATGGAGCTGAGGCAGTCTATGTAACCATTTCTGGACTATGAACACAGAATACCCTCCAACGGTACCCACCTGTCATTCAAAGCAGAAATTCCCTCATTATACAGAACTTTAAGCCTTAATGACATCTAAACAGGGGAAATACAATAATATTCACATTATCACGAACAGGGAAATTAGCTCTAGAGACCAAATCTGTTTTTGTATTAGGCAGTAAACATGTTTATTTCTGCTTTAAAGTTGAGTATTTTAACACGGTGGTCGATTGGGATTGACTCACTTTTGGAATAAG…
58315	13	148.281932043722	CATGCAATAATTTAATGAAACGTTCTGCATAAAGCAGATTAAGGGGATAAAACCGAGCAGAAAAAACACTAAATGTATTAAAGAACGAACTAAAA	GTTTATACAATAAGCTCTAATCTGGGAGCACACTGTATTAAGGCTCCTCATATTAATGATACGTTTGACTCGACCTGTAAGAAATGCGCTAAAGTCTGGGCGAGTCTCGGCTTCTTTTTCTCCAACAGGGTTTGCAGACACGACTCCACGGCAGCATCTGTGGTTCCTGAATCTTCTGGGGTCTTATGCTCAGATTGTGAGTTTAAGAAGGCTTGACGCAACTCCTGCTGAAACACAAATTACACTTAATTAGGAATTTTAATATCAAACACAAGCTCAAATGCAGACCGGAGGGAAAAAAGAGAACACTGACCTTGAGAACAGCCTCTGATATGCCCTGTGACTCCAGCTCCTCCAGGAGTAACAGAAACTCCAGTTCTTTTTTGATGTTGGGAGAAA…
58540	2	244.216791601299	CATGCTATCTCAGTGAATGTTTGAGCATCCCTATAATGATGCATTACGCCGTACAAGGTTTGGACGTGTTGCAAGGCCAGAGACGTGCATCATAA	CATCCTGGTGCTGTGCTGTTTCATTAGGCTCTGATTATGGGGCCTGATGCAGAGTGACAGTGTGCAGATTGAGTTGCACAGCCACTCTAATTCTCTCTATTAATAACAACCCTCCACACTGCCGTCCTGAACCACATTTATTAATCACAATTTGTCATCTGTCCGATGCTCCACCCTCTCCTTCTCCCTTTCTCTTTCCCTCCCTCTCGTCGGTTGCGCTCGCCTCCTCCCTCCCAGCAGGGCCAGTTATCCCCTGCACCTCTCCACCTCCACCTCCTCCCACCCTCAACACCAGCTTCAGCTCAGAGACATGGTCCAGCATACAGAGGGATGTTCTCCCTCTCCTCACACACACATCCACTCTCCCACTCACTTTAACTGCACTCGGGAAGGAGTCTG…
58552	11	124.653317951548	CATGCTTTTGTACTCACGCATTCACAGGGAGAACATGCAAAGTCCAAGCACAAAGATCCCAGGCCGGGACACAAACCAGGGATCTTTTAGCTGCA	AGAGAGAGAGAGATACACAAAGCTACATTCATATATATGATACAAAGGCATAAAGGATACACACAAACCCTCACTCTCACTTTGCCCAGCATGGCAACTTTCCTGTATTTACAGCTTTTTCTTAACAAGTCCTCTCTCACTGTCTGGTCTTCAGTCCTCAGATATCAGATCAGTTTAAAAACACAACCAGACAAAGAAAGTGAAGCCTGCTGGTGGAGCGCTGCTTTCACAAACTTAGCTGGACCAGCCTCTCAGGCTAATGTCTATTCAAATAGTACATTTTATGAGACTGTCTTTTGGTTGGGCTGCACACTGGCTCGTGGTTAACACCGTCGCCTTGCAGCTAAAAGATCCCTGGTTTGTGTCCCGGCCTGGGATCTTTGTGCTTGGACTTTGCAT…
58642	23	43.9029246692697	CATGCCGCTCTGCTCTTATCTCAGACCACCCAGATTACAGAGCTGCCTTTCCAAAAAGAAAAGCTCCCCGCGAACCACAGAGAGCAAAACATCTG	TGATACTAATTTGCTGGATCTGAACATGTGCAGCGTTTTATTCTTGCTCAACTGCAGGATTAAGATAATTAAAACAGTTAAAACGATGCTTTTGTGTCATTTCAATCAGGTCGTCTGATCTTCGACAACTTGAAGAAGTCCATCGCCTACACTCTGACCAGTAACATCCCTGAGATCACCCCCTTCCTCCTGTTCATCATCGCCAGCATCCCTCTGCCTCTGGGAACCGTCACCATCCTCTGTATCGATCTGGGAACCGACATGGTAAAGATGCACATAGAACATTCTCGTTGGTTGATATTTCCAGAATATGACAGCACATCTGACCATCTGATTTATTTCCCGTCTCCAGGTTCCCGCCATCTCATTGGCTTACGAAGCAGCTGAGAGCGACATCAT…
58653	21	223.272012185685	CATGCTGTAAGCTGAAGGCTGAGGAGGAGGGAGGGGCATTGGCTTCAGAGGGATGCTCTTCCCTGAAACAGATCCTGAGATAAAAACATTCAAAA	AACTGACGCAGCTGCACATGATTGTTTCATTTTGTGCGGAAGAAGATTCAAAAACTGGCTTCGTAGTACAGGCCTCAGGTCATGTGAAGAATAACTGCCATTTGCCATGTCTCCAAACATAGCTCACATGCCTGTAGTGAGTCATCATTTGTTCTGTCACTACTGGCAGTGTGCGGGCCTCATTCTGTCTTAAGTCGCATTTTAAAGTTTAGCTAATGCTTCCTTTACACCAGAGCAGATAAAGAGCCAGATACCTTCATATGTTGATTTAATACGAAAGCGTGTTTTGTCATCATCTTTCAGCGGTGATGCAGCATCGTATGATGAAGGAGGCTCAGAGGGCCATGGCTCCCTGGATGGGAGGACAGCCG
58654	10	48.0463934567397	CATGCCGGTGTATACGATGCAATTTCACAAAAAGTTATGCATTTAGAGAACACGTGACATAGTTTATGAATATTGCACCTTATGTGACGTCCAGA	TAACTTTCTCTCGATTCCAGTAAGAAACCTCTTTTCATTTCTATTTGACGCTGTTTCCATACAGACCACACCATCAAACTAAGGGATATGGCACACTCAAATCTAATGCCTTCGGGGAAAAGAAGAGTTTCTACTGCTGCTGCATATTAAAGCCTTGCTATTTTCTGAGTGTGGCACGTCTTTATTCAATATCAGGGGCTCCACGGAGACGCATACGGCTTTAGGCTGGCAGCCGTGTGGTGAGAGTGTGAGTTGCTATCTGACTGACTGATCGTTTTTAATAATGCTCACCCCCCCATGCTCACATTTGTTCATATTTAACCAGGGAGATGTTAGAGTAGACCGGTGTTGCTGCGTTTTTCTGTTAACCTGAAATAAGGACAATGGTCATAATTTGTG…
58691	10	117.643023852883	CATGCTCGTTGTTTTTACATACATCTAACGTAAGTAACGTGAAGCTGTAAAACTGTAAATCAAAAATTTGTATTGTATACCAGCCAACGCTACAG	AAACAAACAAACAACTGAATTAATGATTACATAAATAGGCAAATATGTTCTGTCACCAATCTTGTAATTACAGTCATATAATTCAGGATGGTGTTGGAGATGTACCTTGTTTTGTTCAAATGGAACTCAGTGGGCGTCGTACCTGTTTTGGAGTTTACAGATAGAAGACGAAGGACTTATCCATCTTATATTTATCAGTTGTTGTGTCTTATAGTAGCTGCCTGTAGCGTTGGCTGGTATACAATACAAATGTTTGATTTACAGTTTTACAGCTTCACGTTACTTACGTTAGATGTATGTAAAAACAACGAGCATg
58692	9	27.3657779242866	CATGCTAACAAATAAAAAACAGTCAAATTAGGGTTTGTTGATGTGCTGCTATAGCAACGGTGCCATAAGGCTAGAATTCAGAATTTGTAGCAAAT	TGACATCCTTCATAATAAACATATACTTCAGAGCAGGACTTTCAATCAATTCAAAATCCTATTTAATAAGTCATATTTCATTCTACTCAAGCGTCATTTTATGGAATGTTTGTAGCCCAGGTGGTTAATGTACAGGCTGCATGTCTTTCGCTGTAATATCTGATCAGGTGGATCTAAGTTGTCAGTAATAATTGATGGTATAGTTTTGATGAGACACTGACAAAGACAAGGTAAATCCTCCTGTGCCATGCTGTGAGCTAATAGAGTTAATTGACCCAACAGGAGTGTCCAGACCTAATCCTACTGTTTACTTTCAACAAGAGCTCATGCCACTATAAGACATTCACTAGGACATGCAGATCTCCCTCTCCCACCTGCAAACAATTAAAACAAACCTGC…
58813	13	67.5511843729124	CATGCAGAATAACAGAATGACAATTCTTTCTGTTTTTAAGAAGTCCAGTTGATAAAAGTTGTAATTTCCCCATTTTTTTTTATAAGACAACACGT	TACATTAAAACTCAAGATTCGGCGCAGAGCTTCGTGACAGCGGCCGAGTGAAGGATGTAGCTGTACTCCTTCACTGCAGTTCTGTACCTCTGCCACCTGCTGCGACTCTTTAGGACAAATGTTTACATGCAGTAAACTCTCCATCCGACCCCCTTCACCCAAGCTCTTCCTGTTATTCAGAAAACTGTGCCAACACAAAGACCGAGCATCCAGCTTCCTTTACAGCAGGTTGATTCAAAACCCTCACACGACTACTGGCAGTGAGCTGTGTGGGCCAGTTTGACCATTTCTGGCTGTCATTCTGGAAGTTCCTCCTGTGTATTTAGTGAAACACAGTACAAAATAAATAAACCATACATCACATGACATGACATGATAATGATTTAAATATTCAGATCA…
58832	5	22.7585694229278	CATGCTCATTCTGCCTGTTTGTCGTCTGGATCCCTGCTGCCTTACGATCAGGGCTGGACGCCACCCGGACGGAAGCTCTTCAGGATTCCACTAAA	AAAAACAGAATTCGATGAGACCCATAAAGGCTGTGAAGTTCTGCCTGTCAGCCTGGCGTTAGTTTACTCTTTGACTTTAGTGTTTTCCATAAGTTTTCTAATGACTGGAACAGTTCCCTGCATTGGACACAACTTGATCATCTCATATAAACTGCTGTTCTGCATCAGCATCAGGAGTCAGGTTCAGAAACATCAACCCAGCCTTTGAGGACTCCAGTGTTTCCCCTTCATAAGTTAAACGGAACCTGTGGTTGTTGACAAATAAATATCCCTCAGCACGATAAACGACGATACATTCTTTGCACACACAAAACACAAACTGTCCTTCTGTTTCTCTGTAACAAACACTGTTCACATGTAGCTTTAGTGGAATCCTGAAGAGCTTCCGTCCGGGTGGCG…
58862	23	35.4037870139549	CATGCATGTTCCAGCATCAAAAGCAGAAGTGAGCACGCTGTGCAACAGAAATAACAGTCCTGGACACCCACTCTACCTCCCATTGGGTGATTATT	AAAAAAAAAAACAGATAGGACTGCATTGGCAATCGAGTTCATCTACCAATGGAATGAGGGGAACGCAGCTTTTTGCTCTCAGCCAAACTAATGCTATCATAATATACTATCATAATAATACTAATCATAATAATAATCATCCAATGGGAGGTAGAGTGGGTGTCCAGGACTGTTATTTCTGTTGCACAGCGTGCTCACTTCTGCTTTTGATGCTGGAACATGCATGTt
58880	14	5.47427039547712	CATGCCAGGCCTGCCCAACACCTTCCAGTACGGACCTGCTGTGTTTCCGGTAAGAAAACAGTCGTCTCTACGTGTTGACTAACTTAGCTGCTTCT	CTTGCAGATGCTGCAGCGCTTGGATGAAATATGCACTCCACACCGATAGGAAATCAATGGGCTCATTGTGAGAATCAGCACACGGTTATTGGTATGCAAGTATATAGAGCAGGACCTGCATGACCCTTCTAAACATGCCGTTTCAACATTGTTTAGTCCCTCACCAGTGCTGTATCCATGGGAACCGTAGCCACTAGCCTGCTGGAAGGGGGTGGCTGATGCATTGACGCCGACATTCACACCGTGCTGTTTTGACGAGGTAGGAGCCACCTGGGCAAAGACACAACCACGGAACGTAATCAAGTCAGCAAGTGGAATAAGTGGCGCTGCAAAACCAGAATACAAAGTAAAATCCAGTTCTCTGGAAGGCCAGGACATACATTTAAATCTCACAGTGGG…
58978	8	48.5593627476596	CATGCACGCACGGACAAAAGCACAGAGCCACAAGACGGAGATCAGGATGGAGTGGATAATGAAACTGCTTCTGACCCTGTCCACTTATGATCCAC	CTTGTGGATAGAACAGCCAGTCCGGGGTACTCAATGCCATATCTCTGGACGTGGCAGCACACTGATGATGTCATAAACCTGTTCCAGCCCCTCTAGATCATAGCTGACATTTTCACGGCTGACGGGACTCCGAGTGGGCCGAGCACCTCACATCAAGGAAGGGATTCCATTACTGCTCTTGTAACTCCTCATAACTCACATGCACGCACACAGTCTACAGTCAAACTCAAGTTAAGGTAGACTTGAGCTGGAGGACAACCACTGTGCATGTCTGAGGAGGTGTGTATCACTTCCAATGAGGACATTTGGGGTTTTCAGGGTCGAGGAGTGTGTGCTCAGTTGGTCTCCGTGGTGATAATCGCTAGGTGCGGCCACTGATTTATAGTCCCATCAACGGCC…
59046	22	7.06637171275618	CATGCCGAGGTGCTGGATTTTATACACCTGTGGCCATGGAAGTGATTGGAACACCTGATTCTGATTATTCAGATGGGTGAGCGAATACTCTTGGC	TTTCACACCTCTTACACGACCTGGGTCAGTTTAAAGTGTCCTGCAGGAAGCTAATAGGTAAAACAGATTATTGTTTTTTGCAGGTCAGCATAGAGAGAAAAGCAATAATATCACATTACAATCCTTTCTGCAGAATCATTCCCACTAGATGAGGTTGATGGCAACTTTGGTCACACGGTGAAGAACTGCCTGTTTTCCAAATCCATTCCAACCCCACTGAAAGGCCCATTAAGACTGGCAGCAGTTTCTAAGGTCATGATGTGAAATCATTGTCAGCATTGCAAATGTCACCTTCAAATATGACAAATTCATTTATATCTGAAATTCTCTCAACAGGATGTCATTGAGGAGATCTTAGATTTGGATATGGCTGTAACACAATCAGAAGATTTCCTTCGT…
59289	21	222.601297253244	CATGCACTCAACCGCTGACGAGTCATCTAGTACTGCTATTCTGGCTCCACTTATGCTCCAGAATTCATTTTTTTACGGTAAAAAATGGCTTCTCA	GGATGAAATAGTTTTCTACTGCTGACAAAACCACATCAAGTGTAACATTCACATGCGTTACCTTGTATGACTCTGAAAATGAAGAGACAACAGTGGAAATCATAGTTCTGTTTGCTAAAACCCTGGCGAGAATAATTAGAGACTGCTCGAGCATGTCCATGGACACGGTGCCTCCAGGGCAATTTTTGGCCTCATGTTCTGGAGCATGAAGCAGCCTGATGACTCAGGAGTCTGATATTCTTGTAAACAGAGTCAAGGAGCAACACGAATGCCAGACAATACGTCAGCAGTCGAGTGAATCAGCTCATTGTGCTTCTGAAGGGCCAACTTGCTCTGAAGTTGAACTGCAGCAGGCGTGTGGCTCCTGTCTGGTGCGAGTCCAGATCTCAGAGGAGCTTT…
59386	5	149.427605585034	CATGCTGATGAAGTGGTTCCCAAACATTTCTACACAAAGATCCCTCGAACAGATCCAGCTGAGTGTAGTTAAGCCACTTTAAATTGTATTCTGAC	CTCCTGGTATACAGTATAAGTAAGTGTGAGAATCAGTCCGGCTCGTCGTTAAACAGCTGTCTTCCCTCACATTCCTGCGGGTGTAACTGTTGTGTCCTGGTGTCCTCTTGTTTTCAGGGTCAGCTCAGTGAATACATGGACCAGTGCAGCAGCTTTGAATTGTGAGTACAAGCAGAGCAGTCATTCACTGAGGGGACTGTGCCAAACATTTATATTTGAATGGTTGGAAGTTAGCATCATGGACCTGTAAATAACTTTAATGATTTGATGGTTTTCGTGGTACTGTTTAAATTTTTTGTTAAGTATATGCACTAACAGAGCTTAGGCTGACCTAACCGTACTGCCGTAATGAATTAGAGATGCTTTCCAATAATATTCCCTCATTTGGTGTTTTGATGA…
59387	3	47.212459077784	CATGCTCCATTTTCTGGATAGGGTTGCACAGTAGCTGGGTGGTTAGCACTGTATCCTTGAAGCTAGAAGATCTCTGGTTTGCATCCCGTCTGGAA	AGTGTTGAATCTTTTTCATTGAGGCTGAAATGGATTTTGGACGAAGGCACTTGTGCGCCTCAGAGGGTCACGGTAACTGATACTCTTTCCTCTACAAGCCATAACAGGGTAGTGCCCTGTCCCCAAAATGTTAACTTTCTCTCCTTGGGACTAGAGGTACAAGAACAAACAGGTTTTAAAATTTGCAAAAAAACGCTACTTTTCAGTCAACCAATCACATATAAGGGGGTTGGGACTCATCACATAGGTAATCCAGCCAGAAAATCCATCCATCCGTTATTGATACACCACTTAATCCATATTAGGGTCCTGGAGGAGCTGGAGTCTATCCCAGCTGACTTAAGGTGAAGGCAGGTGACACCCTGGACAGGTCGCCAGTCTATCGCAGGGCTACATAAA…
59503	22	41.0925745903066	CATGCTGCATGTTTGGGAAAGTTAGTTTTACTCAGAACTTTTAGGAAAGAGCTTAGAGTCATTAGTGTACTATTATTAAACCTTTAAAACGCTTT	AAATGTGTACCATTGTTGCTGCTTGGTTCATCTATCCAGCAAACTTATCCACTTTAAGCTCTCTCTACAGCCTGAATGACCTTCTAACTGATGCCGTTCCATTTCTGTCTCATTTCAACAATCTAATTTAGGTATCCAACCACTGCAGCAGCATCTTCTCAGGTGACCTGTCTGATGGAACCCTCTCCCGCCCCAAGCTGCTGCAGACTGCCATCCTGCCGTCACCCTTCACTGCACACTGCAATAGCTACTGTCCATGCATCATATTATGCTAATAGAGAGTTCACAGGTCTTCTTATTGTTGTAGATCTGCCGCAACTCTGCATTGTGTTGTGTGCATAGTGCACACAGGGTCTCTCTTGCATAAACGGTTTCAGTGTCTTCCCAGGGAAAATGAGA…
59604	23	116.211500445895	CATGCATAGTCCTGACAGTGAAGCACGGAGGTGGTGATATGGAGCTGTATGAGTGGAAAAGACGTTCAGGAGATGATATTTATAGATTTCTAGGT	TGTCATCTTTGCCTCTTTTTGTGTCATTTTCGTCTCTTTTTGTGTCATCCTCGCTCGTGGTTGATGTGCTTTCTACTCACCACCAGCTTCTTGACCAGAGCTTCTCTCTCGGTCACCATCTCCCGGAGCTCTGCGATCAGGTGCAGGTCTTCAGGTCGACTCTCTCGGTTCCTCAGCTTCTCCTCCGTTCCCTCCAGCCTGAAAACAAACCGACACGTTTGAAGCGTTTCGTCGGGGAGGAAGCGGTGATTTGTTGCAGAGAGCGTCACACATGAGGAGACTTACAGGATCTGCAGAGCGGAGATCTTGTCTTTGAGGACCTCCTGGGCCTTGTTGAAGTCGGCCAACATGATCTGCGTCTCCCGGTGATGGATGATGCTCATCTCCCCCAGGTCTCTC…
59635	4	159.085821958848	CATGCATTCACAAACAGCGTCACGGCACACAGATAGTGTCTTGAGTGAGAGCATGTCTTTGTCTGTGAAGAGAAAAGGTCTTTCCAACAGTCCCC	CGTACCTCAGAAGGCTGCACTCTCTACTTCCCTCTCTGTGTGACAGTACATGTGATATACGCTGGCCAGCCTGTGGGTGTGCACGGTGTCGCCATAATGGAGTGGTAAAGCTGCAGGCGTTATAGATTGAGAGCGAGCGGACTCGTCCATGAATCTGCCCCTAACTGTTCTTCTGCCTTTGTGGCCCTAACGATCGGCTGGCTCCCCCTCTGTCACCGTATTTCCTCCATCTTAGTTTAGAAGCTGAGATATATCTCTCCATAAAGGCCGACACAAAGAGGGCTGGAGAGCCCGGCCTGCTCCCCAACACAAAAGACTCAGGCCTGCTGGTTGATAAAGGCTTATGGAGAGGAGAGGAGCTGATGGCCAGGGGACTGTTGGAAAGACCTTTTCTCTTCA…
59665	10	13.7120160809316	CATGCACAAATGAGTGAAACCACACACAGCTGTACTTACTGAAGACTCTGCGCTGTAAATACTAAACAGTACCATGTTAAATGTTAGAGATGAGC	GGCAGGACATACGCTGCACTGACACTGTGTCCTTGTTTTGCTGATCAAATCCATTAGCCACAGTTTCAGTGATTCACTTCCTAGTTTCTTCTGTCCCGCCCACAAGTGAACAGCTTGTTTTGGGTGTCCTTTTAGCAAATGCAGCTTCTCTAGTAAAGAGCTCTTACTGACAGTAACAGTCGAGGCCTCGCTTACTCTGAGCACTCTGAGTGGTTTGCAAAAGACCTTTTTATAGACACAAATCTTCAAAGCAGGTAAATTGTAGGAATTACAAGAGTCAAAGATACCCTACCACCACCTTTGATTCCATGCTCATAATTTTAAGCTCATATTTTTTTAAGCTCATATTTAATGTAGGGTATGTTGCTTTTTT
59684	24	50.1950999998105	CATGCACACTAACAAAATGCTCCCAGAGACGAGACTCAGAGAGCAAATCAAAAAACTGGAGAAGCAGAATGTGAAGCTGCAGACAGCAAATAAAG	TTTTTTTTCTTCTTTGGCGTTTTCTTCCTCTTTCTTGAGAAACTGTTTCATTGTTTCCTCCAAGTCTCGCTTTTCAAATTCCATATCCTCTTTGAGCTTCTCTAGATGGTTCAGCTGATTCTTCCACTCTTCCTCTCTCTGCTGGTGTTCGGTCTCCTGAACCAGCATCTGATCTTGGATGGTGGAGACCGTCACAGACAGAGAGTTGTTGACGTGGTTCAGCCTCTGGATTTCTTGGACTTTCTTTTGGTCTTGCAGCTGCTGCTCCTCCCTCACTTTTGCCCATGCCTGATCTATGTTCTCCTTCATGACTGTTTTTTACTTCCATCTCCTCTTTTTGCTTCTGGAGGATGCTGAGCTGATTGTCTTTCTGCAGTTCCTGGTGCTGCTTCTCCTCTC…
59793	6	128.654019063941	CATGCCCCAGTTGCACTGTGTCCATTTACAGTACACTGATTATGCATGTTTTCTGGCCATCATAACAAAATGACCACTCCCTGCTTGCCAAATTT	AAAAATTTCAGAGAATGCACCTGCAAAAAGCAAAAACCATACCTGATTAAAATTTGACTGCCATTCACATCAAAGTTGTCTTTTTGTGGTCTGCTCTTAGTACTCCATTTGTAATGGTCCTTAGATGCATTATGTGACATATGCCGAATCTCTTCCACTTTGTCAAAATGGTGAACTTTCAACTTGAATTTCATTGCGGGAAAGAGGAACCACAAAAGAGGAACTAAATTTGGCAAGCAGGGAGTGGTCATTTTGTTGTGATGGCCAGAAAACATGCATAATCAGTGTACTGTAAATGGACACAGTGCAACTGGGGCATGC
59831	8	72.8550779608142	CATGCCTGATTACTGCAGTCAAATCAGGGCTTGATATAGCTTCAGTATGTACAGCCTTTTTCAGTTAAAATGAGGGAGAACATGAGGCTCAGCTC	TTGCAGTTTGCAGAAGTCTGATTGAGGGTCTAAACTGTGTAGAAAACATGTGACTACTGTTACCTTCAGAATCACTTTGCCAACACTCAAAATATCTAGTTTTACTCTTGTTCTTTAAAAGCTACACAGAGGAGCTGAGCCTCATGTTCTCCCTCATTTTAACTAAAAAAGGCTGTACATACTGAAGCTATATCAAGCCCTGATTTGACTGCAGTAATCAGGCATg
59938	7	32.6464590595992	CATGCCTTCTCTAACTTTTTTGATATTTGACTTCTGACTTGTCTTTCTGCAGAGAGGGCGACATACGTGGGCCAGAGATTGTGTTTTGTGGTCTT	AAAAAAAAAGAGTCTTGCAGGGTCAAAGGTCAGACAGGAAGCTCCAATAGCAGGAACAGTTGTCTGGACTTACAGAATGACAGAATAAAAACAGGAGAAAAAAGATCTTCATGTATTCAGAGAAGAGTTTTAAGAATTGGCAGACAAGCTGCTCCTGCCTGATGACCGGTCAGTCCATTCTGAAGGATTAGCAATCTCAATGGGGTCAATCTGAGGAAAGACCACAAAACACAATCTCTGGCCCACGTATGTCGCCCTCTCTGCAGAAAGACAAGTC
60010	21	18.8676806709454	CATGCTGGACTGTTAATATGGTGTTATTTACACACTACCAGACACATAATCAGCAAAATAAGAAGTCATGGCTGAGCATTTCTATCTTATTATGG	AAATCCAGTCTAGACATTGTTAATGTGATAAATGACTATTCTATCTGGAAACAGCTGATTTTTAATGGAATATCTCCATAGGGGTACAGAGGAACATTTCCAGCAACCATCACTCCTGTGTTCTAATGCTACATTGTGTTAGCTAATGGTGTTGAAAGGCTCATTGATGATTAGAAAACCCTTGTGCAATTGTGTTAGATTAAAAGTGTGAGTTTTCATGTCTGGGTGACCCCAACCTTTCTAGTGGTAGTGTATATCTGAGAGTTGATACAACGCAAACAAGGATCTAGTCAGGAGAAAACAACCTGGATAAGAGCCATAAAACAAGTTCAAGTGTGAACTTGCTGCACCTTGAGCACACCAGCTCACCCACAGCTCTGCTTAAACACTGTACGACTT…
60031	5	22.2255591654776	CATGCCCATGTGGTCCACACATCACATGTGACCATATGACAACTGTTGGAATCTATATTATTGCAAGAACCAATCAGCTAAGTAAAGAGAAACAA	TGATGACAGAGGGGCTAATAATGATAAGGACAGGGCTTCAGGGGATTCTGCGGTGCTGGTGGCACATCTTTGATCATCTGAATTAACCAGCGGCACCAAAAGGTTGTAAAGGTTTTTTACTTGGTTCAGTGCAGAAATTTGAACTACAGGGTAAAGAGAAGGAACCTTTTCCAAAGAAAACTGCATGTTGGAACAACGTCAATTGCTGGGGTCCAAAGAAAAATGATAGAAACTGAAGGGATTCATGTGAATTTCCTGTGATTTAATAGCAGTGCTTTGAGATAAAAAATACATCATCTCATTCAAAAATAAAAGCTCTGCTGTTAAAAACCATTTATGCTGCTGGGTGACATGTTGTTTTGAAAGAAAATAGTCATGGCCTACTTTAATCTGAGTTGC…
60076	1	161.133083631342	CATGCTTTATATTTAAAACAAACCAAACTAAAATCTACAATGCCAACTGTAGCTTTTGTATGTAAATTCTCAACAACAACAACAAAAGAAGAAGA	TGCCAGGCATTTCTCTCCACCTTGCTCTTTCATCCTCTACATCATTTCTCGATCTGCCAGGTTTCACCGTCAAGTATTCATGATCCTTCAGCGTGTTTGACAGCACTGCGGCTAAATGCTGTCTACAGTAGAGGCTTAGTTATGTATGAAAGATTGAAAAGCACATTTCAAGTTGTAACATTAGCTGACTATAGCATTGAAATACTAAGAAAAAAGATACTGGTATGTGATATAACATCAGTCTCCAGCCTTGTTTGTTCATGACTAAATCCTTCAGTTGTCTGGCTTATCTTGTAAACCTTGCAGGGGTTAGAAAGCTCCAAGTCAGGATGGACAGCTCATCATGATGACTGAAAGGGTGTGAAGGGAGAACCTGACAAACTGAGATAAGGTGAAGGT…
60134	11	73.6397291483641	CATGCTGCAACAGTTTGATTGTCTCCTGTTCAGAGGGACTTCATCATGCAGACTGGAGATCCCACCGGGACAGGCCGTGGCGGAGAATCTGTTTA	ACATATACAGTTTTTCCTGACTCACCTGATATCCTGAAATGGGACAAAATCCTTGTCAACAAAGGCTTCATTGATTTTGGTCAAGATGTCCATGCCTTCTGTCACTTCCCCAAACACAGTATGAACGCCATCCAGATAGTCCAGGTTCTCTCCAGTTGTAATAAGGAACTAGGCCGAAGAAAACCAATAAAGTACATCATGTAACAACAGAAGCAGAAATGTCTGTATGTTTACAGCCATGATTTCATAATGAACGAAGGCATTTTCTGTGTTTTCTGGTCTGGAAGCTTTTCCAGCTTCACAGATCAAACAACACTCTGAATGTCAATCTTATTCACCTGAGAACCGTGTTGATCATTTCCATTGTTCACCATAGATACCGTCCCCCTCTTCCTGTGT…
60443	12	194.061405520774	CATGCTCATGTACGCACATACTGTCCGTGCTTCACACACAAACACACACCGAGTGATTGAGGGAGCAGTTGGATTCCTGTCTGCACTTAAAGTCC	ATTGAGTATCAGCAGAGCTTCAACAGCTGCTTGTAATTTCCTTGACACAGGTAAGTGATCAAAGAGTTGCTCAAGGATAATTTCATCCTGGACAAAAGAGAAAAACCTGAACTTTCAGGGTGGCCTGTCTCTTCAACAACTTACCCTCCAGCTGTTAAAGGACATGCTGGTCTTGGGAAGTGTCTTGAGAATTCCACAAAACCCACTGGGAACTGAGGAAGCGCACACCAACTTTGCAGCGAGGTTATTCATCAGGCCCTAATTCAAACACACAAATATATCTGGGCCTTCTGGTCAGACCACCTGACCTTCGACGCCATCGTAATGGTCTGCCTGACAGAGCCAAAACACACAGCCTGAGCAGCCCCGTGGGCCAGTCTGTGTTTTCTCAAACATGCA…
60634	2	210.228579310754	CATGCTGTGTGTTTTCACATCACTGATTGTTTTGATTTCCGTTTTATTTTCCTGAATCAATTAAGAGGACGGTCTGCTAACACAGTAAATTCATT	GTCTTTTCACTCTTCACTTGCAATTTAATTTTTCAAAATAAACTGTGATATTTTAATTATTATCCAAGAATGTAAGTCTCAAGGTTCATTTATTTTTCTCATGGTATGCCCTTTATCCCCCCCCCCCATTATAACACTATATTATTTAAAGTATGCCTTTACTTTCTTGTGCACCAGTTTCTCAAGCCAGTAAGGATTTATTTTTTTCTCCAAGGCCATAAAACAATTTAATAAGGTTGATCTTGCAGTCCATTGTCAGTCTACAAAACCTGTGACTCTCTCAGTTTGACACCGACATTGGTTCTAAATGATCGGTTGCAAATGCCCTGTAGCTGTTACATGTAAAAGAAACAGATACTATGATATGATGGCAAAATAGTGGAACCAGACGTGACAAAA…
60654	13	101.235753323599	CATGCATTTAGAGTACATGGGCTTTGAACACAGAGGGGATGTCAGCTTCAGACCTTCCTCCAAGAGAGCAGATTTGACTGAATAAACTGCCTCGA	ACGTCCAAGGGGCTCCTCTGATTCTCCTCCACACAGGGGTTTGTAATGAGATTAGTGAAGATCTGATTAGGAGGAAAAACATTTTAACTCTTGGAAGGTTGCGACTGTGAAGAATCCGAAGCTTTGCCTTGACACAACTCGCAACCTAAGCAGAAATCTTTTGACCCTGGGTTTAGATTCCACATCCTGGATCCTTGATGTTCACTAAGTGAGACTAGGTGTGCAGAGGTTTGTGGTGAGGATGGCAGGCACAGGGGGACGGCTGGCGTCACATTGATGGATTAGTCCTCTCATTGCTAGCTCCAGCGATTAGGTCAGCAGCCCAAGAGACAGCAACATGTTTGCTGTGAAATGCTGATGCTAGACTTACCTACAGATTGTAAGTCACTGCATCACTGC…
60688	11	73.6400291483641	CATGCTTTTCTGGTCAGTCTGACCCACAATTCTCTGCACAGTGGAAGACATGTATATATCAGGGTGTCTCATATGGGTGTAAACAAGCTTGAGTT	GCCGTGGTCTGATTAATCATGTTGTCTTTTGGCCTGGTAGGTGTTGCATCATTTCTAGAAAAGACAGTGTGATGCTTTGACTAACTTTGGGCCGTGGCATTCACGTGGATGCTACTTTGATATGTATCACCTATCTAAACATTGTTGCTGACCACATACACCTCTTCATGACAACCCTGATGGCTTGGTAGACTGTTTCAGCAAGACAATGCAACCTGCCACGATTGCAAAAATATGAAGGGATGGTTTGAAGAGCATGACAAAGAGCTCATGGTGTTGACTTGGCTCTAAATTCCCAAATCAATTATTTGTGGAGGCCCCTTTCTGCAACTAACAGGACTTCCTGTTTCAAACATTTTAGTGCCTGATATCAGTAGACATGATCAAAAGCCATATGGG…
60723	6	114.675048250223	CATGCCTCTCGACTCAGTAAAAAGACAAATTAGTGACAAATATGTGATGTCTGGATGCAGTTATGCTGCTTTTTTCTTGAACAGTGAAACAAGTA	ACCCAGACAATTTCATGTTTTCCATGAAAACTCACACTTTTGTTCATATGCTAGCATAATTGCACAAGGGGTTTCTAACCATCAATTAGCCTTTCAACACCATTAGCTAACACAATGTAGCATTAGAACAAAGGACTAATGGTTGCTGGAGATGTTCCTCTGCACCCCTATGATATTCCAATAAAAATCATCCGTTTCCAGCTAGAATAATCATTTACCACATTAACAGTGTCTAGACTGTATTTCTGATTCATTTAATGCTATCTTCATTGAAACAATGCCTTTCTTTCAAAAATAAGTACATTTCTAAATGACCACAAACTTTAGTATAGTGTATATACTGAAGTAAAAACAAAGACTTCGCCTCTGCACATCAATTCTGCAGAAAATAAAAGGACA…
60727	9	162.747346669792	CATGCACAGATCTATTATCTTGCCTCTTCTCCATCCATACACCATTTTATCCTCTGTAGGGTTGTAGGCAGACTGGAGTCTATCCCAGGTGAATT	CCAACTATTTTGACAAATGATTATTAGATTCAAGTGTTTTTTGAGAAAAAGGCCAACTTGGACTGATTTCAAGCATTTCTTTACTCCTTTGTGAAAGTAAATTGATTATCTTTGGGTTGTGGCAAAAACAAGATATTTTGGTTTTGGAAAAAGTGATCGACATTTTTCACCATTTTCTAACATTTTATACAGCAACTAATCTATTAATCAAGAAAATGATCAGCAGATGAATCCACATTTAAAATAATTCTTAGTTGCAGCTCTAATAAGTGATGTGACTATTCCTGAACACTAGTCTAATAAGCTAATAATTCTGGGTTCAAATCTAGGCCTTTCTGTGTAGAGTTTACTTGTCCTCCCTGTATTCTTTGGTTTCTCTGGCTTCCTCCCACAAGTCCA…
60759	9	38.5769364428342	CATGCACATGTACATGAATGCCTAGACCAAAAGTTTCAGTGCAGAAGATTGTATTATAATGAGATGATCAGTGTTATTCACCTCACCTGTCAGCG	TGTGTGCTCTTTATTTAAATTGCCTGCACTGTTTTGGATTTTTTCAGTTACTTTTTCTCTGCTGTATTTTGTGTTTTAACTTTGCCCGTAAAACATTTTGAATAGCCTCTGTGTCTGGTGAGGTGCTATATGCATATACTTGATTGCTGCAAGGAGAGATTTGTTGTAACTGTAGTTTTCTCATGATTGATTTTCCACTTGGAGACCTGGATAATTAATTTGATTCATCAGTGTAAGACACCAGTAGTAAAATCTCACATTGGAATTGAATATTTGAGCATACAGGTAGGTTTATGACCCGAGAATAGGCCCCACTCTCCGCTTGCATGACCGTAATGTGCTAATGTGGGCTGAGAACTTTCCACATTATGCCCAGGCTCATTCACCACCTCACTAACA…
60819	2	30.3910861858666	CATGCTTGAGGAGGTATGCATCATGTGTTACACAACAACGTTAAGTAACTTAACAAGCGGCGTTCAACTAACGCTGCACATTCGAGACACTTCTG	GTAAGTTTTTCAGCTGCCAGCTCTCCTGCCTGCCTCTGCCTCACATTCACAGTGTTATTGACTCAGAGAGGAGCTTGCATAGTGGACGGCCGGTAGTCAGTGAGTCAGTCAGTCACTGAGGCAGTCGATTAACAGAGCAGCCGAGTGTCTAACAAGGCTGAGACGAGGAGGAATAATAATCAACCTCCTTGTTGCTTCTTTTGTAAAACTTTTTTTTCCCTGAGAGAGGAGGTAGTTTTGAGAGCGTGACAGGGAGGCAGAGGAGACCAGATCTTCGCTTTTTGCTCGACAACCATGCTGCTTCTGGACGAATCCGAGTCATTCGCAGGTAGGTAACAGCGTCGTCAGCAAATAGGCGAACGTTGCCGCACAGCTGCAGGAGATGCAATGCACAGATGC…
60860	23	101.52841340106	CATGCAGCATCCAATGGAGAGAGCATATGGTGACACTGATGTGGGATCCAGGGTTAGAATATATTTGTTACACCAGTGCATTTGTGTGTTTAATG	AAAAAAATTAAAAAAACATTCCAGACGCCATGCACAAACACATTGATTACATGAATACTTCTGAACAAACTAACTAGACACTGGTGTGCACAATGCAAGATGCAAATGTCTGTATTGCCTCTTACATTTCCACAATAATTGTATGTATTATGGGTGCAAATGGAAACATACATTAAACACACAAATGCACTGGTGTAACAAATATATTCTAACCCTGGATCCCACATCAGTGTCACCATATGCTCTCTCCATTAGATGCTGCATG
60901	15	68.4772058356449	CATGCGTGCACATTTGCAGGAAAGGCTACTGGAGTGAATACACAGAAGCACTTAAGACTGCTTCTCTCATATCTTGGGGCACAATGGCTGTTCAA	GTGGCATGCAAAGATCAGACCACTTAGTTTGCTTTCGATCGATACAAGGGGACACCCAGTCCAGTAGTGAGGCCAAGGGGATATGAGGCACTGGAGTAAACAGCCTGCTGTCACATGGAAGTAATGTTAACTTTGCCCTGGATGTGGCCCTCTTTTAATGCAGCTCAGTGAAACAAATCTATGGGTCTGAAGATATTTGGGCTTCGTGTGTATTGAACGCTTGGCCTAGCTTTGAACAGCCATTGTGCCCCAAGATATGAGAGAAGCAGTCTTAAGTGCTTCTGTGTATTCACTCCAGTAGCCTTTCCTGCAAGTGTGCACGCATGa
60910	18	8.71205068760588	CATGCCGGTTCTGGACCTGATCGACGCCATCCAGCCTGGATCCATCAGATACGACCTGCTGAAGACAGAAGACCTAACAGACGAGGAGAAACTCA	GAAAGTCGTTGGTATTCATGATTTTTCTGAAGAACTGATCAATATTGTGATGCACCTAACAGCTTTGTTTCCATTTTTCCACAGTTCCGAAGTGCGGTGAAAACAACTTGCGTAGGAACAGAACTCGGACGTAAGTCGAAGACTCCCTGTACATCCAGATACCTGCAGCTGAATGTCTTCTACCTTCAGAGATAAACTGATCTGTACAGATGAACTGAGGTGTTATTGTTGAAAATGAACTTATTTTCTGAGGAAATTTCAAGTTATTCACAATGTTTTGTAAGAAGACGGTTCATTAAATGTTAATGTACTTTTTTGCACTAAAAACAAAACATTTGAAGTTGTGGTTATTTATAGGTTATTATGCTGTGATTCTACTGGTCATTTGACGTCTAGTTG…
61093	8	165.064820924584	CATGCGTTTGTTTCCGCACGGAGAACGCAAACATTCACTGCATCAAGAGTGATTTAATTAGAATTATAAGCGGGGAAAATAACAAAACAAGGGTG	AATGCTGTAAAAAATGTGCCTGTGACAATTTATTTAGCCCGTCACCGAAAAACAAAAATCCAGTGTCAAACGTTGACCAAACTTTATCAGTCTGTGCAGCAGGCAGCGGTATAATTTGGTTGTTTTTCGAGGGATATACTGTAAACTGTAGGACTTGTTCTTATACCTTATCTCAGGCGGACAGGGCTGGCGGTTAGTTAGAGCTGAATTGTGCTGTATATCGCTGCCAACACAGGCTGTATTGTAAATGTCAGATCCACAGCCTTTCAGGTCTCGTCTCTTTTCATCTCCATCACGTGTCCGTAAAAATGAACACGTCCTACCTGGTGATGTTCTTGTGAAATTTTCTTTCAGCAGCATTTGTCATCATTTTGATATCTTGTTTTGTTTGTGTGTTGT…
61136	3	51.4866267174366	CATGCCAGTATTCAAAGGGTCTTCAAAATATCTTCAAACTCAGTAAATCACATTAGAATATATGTTTCTGTTTTTGCATTAGGTCCATCCAGTGT	GTACATGCAGAATTACAACAAATTCACTTACCCGTGTTAAAGTCCAGTTTGGCCACCTGCAGAGCGTAGGCTTCGCACTCTTTCTTGCTGAAGCTGAAAATGATGACAGGCTGGAAGTTCCTCTCCATGATCATCTTCACTATCTTGAACACACTGGATGGACCTAATGCAAAAACAGAAACATATATTCTAATGTGATTTACTGAGTTTGAAGATATTTTGAAGACCCTTTGAATACTGGCAt
61172	19	46.0226858765259	CATGCTGCTAATGTGTACTCCGCTCATGTAATCTCTGTAGTTTTAACTTTTTATGTGCATTACTGTCTTTCTGTCTGACATAAACACTCCTTAAA	TTTCTCCTATACACTGATTTTGTCATCCTCCTCCCACGAGTCTCATTCAGTCATTCCCGAGTGTGTTTCTGTTCCTTCCACTTCTATTCTTGTGAGAGCCAGATCTCATTTAAGGAGGACATTTTTGCAGTGTTTGGTGGTGTGGATAAGACAAGTAGTGATGCAGATTAATTCCTGACATTCCCATTAATGTTTCTCTACTGAAACATCTGTACACATGCAGCAGTTTAACAAGCAATATCTACTCCAGTTGCAGCTTTACCATCGCCAGGTGGAAAACTGCGTCACCTCCAACTGACAAACACATTCTGCACCCAAAAAAAAGAGAACAGTTTAAAAAGCAGCTCTGTCATTGGCTGAGGTAATGAGAGGCGATGACACCTTGACCTTTTCTAGCTA…
61174	15	122.152442214639	CATGCCATCCATTAAAGTGTTGCATTCATTTTTTTATCGCCACACAGATCTTCCGTTAGGGTTACAGACACTTTGAAGCGGTGTTTTGATTACTC	AACACACGAAGGGCACTGCAGTTACTTTTCTTTTTCTACAGAATGAATCACAGCAGATGGACTGAACACAATCTGATAAACCGTGACAACAAATGAGCCTGTGAAGAATTTTAGCTGACAGAGTAATCAAAACACCGCTTCAAAGTGTCTGTAACCCTAACGGAAGATCTGTGTGGCGATAAAAAAATGAATGCAACACTTTACTGGATGGCATG
61353	7	104.745310013017	CATGCCTTCAAAGCTGCAGTGAGTTTTGGGTTTCAGAGAGTTAACAGTTTTTCATGTTGCGAAAAGATACTCGTGTTAAAACCTGTTAATCAGTA	CTGCAGTTGTTCTGACTGCATCTCTGTCTGCTCCACAGGATGCTGTGACTGGCTGTTGAAGGCCGGGTTGTAGCTGTTCTGGTACTGGCTGGCCGCGTTCAAAGCCTCGGTCTCATTAGCTGGCGGGACTGGGGCATTAAGGTTGAACACCTGAGGGACGAACAAAGGCCACATTGTGATGAAGGCAGAACCAGAGGAAAGGTCACAGGCTCATTAGTAGTAAAGTCCATTACTCACTATTTCCTGGATAGAGCCGCTCTACTGCAAACCCACACGACTGCAATGTGAGAGGACGCTTAAGGACCTAACCAGAGATTCCTAACTGAAGTCATTAATGCATTTTTGTTTGCACTCCACCGACAGAGATGCACACTATGTGCTGCAACCAGCTGTTTTATC…
61412	14	97.1063557742354	CATGCTACACAACTCAGAGAGGATGGATAGGATACTTAGTCCATTTGTTGTCCCCCCCGTGGCGTCAGTAGAGACAGTTATGTTAAATACGACCA	GAAACAGGGATCAGCCTCCACTTTGTTAGACCTCGCTGTGCTCTGGGTGTTGTTTATTAGGTTGACTATTGATTGCAAAGCTCACTATGGATGTAAACAAGTCAATAGTGTTTTATTGCAGTTTTTTTCAGCTTTGACTCCAGAGAGAGATACAGAGCGAGACAGGTTGAGATGAAAAACAATAATTCAGTCGACCCATGATTAGGCTTCTCGTAGAGCCACACATTTTGCTTCTGACTGGTGTATCTTGATGGAAAGTATCAGTCCCTTGAGGCTGAACTAAGCTTCAGTGCAACAAACAACGAAAACACTTCACAGGCTTTTGTGAACAGGCTGTTACACCTATGATCTCCATCCCGAACAACACCATGTGGAAGAATCCAGCAATGTGGCATGACT…
61470	2	202.17318880295	CATGCCTGATAGGAAAATGCTACCTGGCCACTGCAGGAGCATGAGAGCCAGATAAATAAAATAGCCTCCAGGCTCGCTGTGGCAGGAAATAGAAT	GTCTGAAATTCAAAACCGACCATGCAACAAGATGCATTCTTATGAGGGGGGGAAAAAACCTTAAAGCTTCTGGGTCTGCTGTTATCTCTATCAGGATTCTGCCTCTTGCCAAATGCGGAGCGCTGCCTGGTACGGTGTGTTTTCTCCCCCTTCCTTTCAAGATAATAACTTTAATGTGGGCCCAGAATTACATTTTGCCTTCCTTAAACATGGCGGTAATCTCTGACTCCTGCTGTTATTGAATTAGGGTGTGGGTTCATGCGGGATGGAGGGATGAGGGTGGGTAAAGATAAGGGGCCTGGCTCCTAGCCTGTTACAGCACACAAGATGTGATATGCCATGGCAGCGCGCGGATATTGGGTGCAGGACAGATCAGACAATGCAGTGGAAAAAGTAAAG…
61699	8	131.0516653341	CATGCACAAAACACACACACTCATCTGAGTGCTTCTCACTGGAGGGAGGGAGTAGAGATCTCACTGCACACAAACACACTCAAGGGGCTTCACTT	CAGGCTGCAGCTATAGCATCCAACAATGAGATGATCTCAAAAGTCCAGAAGTCCATTAACCTTTACCACTGACAGTGACCACTGATTGCTCTGATGTGGACATAATAATTAAAGGTACCTCTGTCGCTCAACGTTTATTTCACCTCCTCTTTTCTCTCAGTTGGATTTTAACAGCTGGATGTAGGACGAGATAGGATCTTGCAAACTGAAGAAGATGTGCACTTCTGTCCATCTCCAGTGGAAATGCCCTTGCTTGTCAGCTCCTCGCTGCAACATACTTGTCTTGCACTTCCCTTCTTTGATTTCAGTGTGACTCTCCACAAAGCACAACATCGCTCCACAGAGCAGGGATTCATGTGAGCTCTTTGACTGGACTCTAATACTGAACCCACTGAGACA…
61886	11	23.3446965376747	CATGCTAAATGTTGCACGTTTGGTCTTTTTAACGTACATTAGTGAATATGTCACTAAGTTATTATCACTCGTAGTGATTTAATTTCCTCATGCCG	CTGTTGCAGCGGTTTTGCAATTTGCAGTCGGTCCCTGTTCACTCCATAGACATCAATGTTATTTGTGCAGCTGGAAAGACAGCTACTTTGTTAAGACTGGGCTTGTAGCACATTGTCTACATTACAACGATGGGAAAGAGGCATCGTTTATGTTTTGACAACGTATATTAAATGAGTTATTGATGCCAGAAGTCCGAATCTGTGAATACTTTACCGAACTGTATAACCTCCTCTGCTAACTAACGCTCATGACACTGGACAAGGAAAATGTTAGCTTGGTTTAGCATTACAGGTGACTAACTCGCCAAACAAACAACTACATCAACACTTTTTATTAAATCACAACGGCATGAGGAAATTAAATCACTACGAGTGATAATAACTTAGTGACATATTCAC…
61929	9	199.27945094655	CATGCAGAACTGAAGTCGGAATGGAAATGAGCTTCTATGAGAAATAAAATATGAAGCATTAAATATATTTAGAACACAGCGGTCTTTATTATGTG	AGGATCCTACTACAAATCGACCACTGCAGCCTAATCCATGAGAAATGATACAAGGAACAATTGATTAAAATGTTTGGGTGTGTCTGAGTCCAATCTATTCCCAACGCCCGCTACATATTTAGGTCACGCGATTCTGTATCTGTACATAACGTACACATGCATAAAACACGCCTGTGCTCCCGGCAAGGTCATTTTTTTGAAAGATTTCATCCATCAGAAATGATCTGACTGAGCAGCCTTGGCAGAGTACTGCGCTCTCTGAGTGTTTTTCTTGTTTGTTATGTGCTTGATGACCGGTCCATAGAAAATTGTCTTTCTTGAATCCGGTCCGCGGTGCAAAAAAGGTTGGAGACCACTAATGCACAGCTGGCAGAGAGGAATGTAGGAAAATTTACTTCC…
62142	19	100.767386004488	CATGCCAGTCTCTCACATATGCATTCCAGCACCTTCTAATTCATTGCAGCCCTGTTTTTCTGTGATTCTTGGTTGACTCTTGATCCTCCTGACTA	ATTTTGTTGCTTTCATAGAATTGTAGGTCTGTTGGAAATATGACAAAATCTGCAGGGTAAAAATATATACATACAGCAACTTCTGTTATCAGTTTTGGTGATGTAGACAGCTGTATTAATCAAATTTTCTTCGAAGCATGGCCTCTTAATTTCTCATGGCTTATTATTGACTATAGTGGCTCCTGTGTGTTAGTTTAATTAGGGCTGATTTGATGCACTCATTAGACTCAACCACAAACAGTACAGTGGGACAGTCTGAGGAGGTCAGCAAGTATCTAAAACAACAAAATCACTCAATTGAAAAAGTCGAGAAAATCACTTGGAGCCATTTCAAAACAGCTACCAAAATGATTTGAGCAAAACATAAGTATGAAATGCATCGTATAGTTATGAAACTGC…
62370	7	86.0855099155371	CATGCCCTTCTTGGTCTTAACACAATCTTTGGAGGTTTGCACATATTGGGACTATTAGGAAGTTAATTGTGTGTTTATGATTTTTGCCTTATGTG	TGTGAAAATTGTTAATGTGCTGACTGCCAAAGCTGTTGGCACATTAACACTAAAATCACCATTAAAGTGTCAGTGGGGAATCAAGGGCTACGTAGCATTTAGCATGTTGGACACATAACCACTGTATATTTACACCATGTTCATCAGACTTACAGGTCAGGAAGTCAACAACTATGACACATTGCAACATCACCTCTTGTAAGCAGTTTTTAGTAATGGAAGACATTTGGTGGATATGTTGGCTATGGAAATGTGGTTTGTGTTGGGTCTAAAACCTGGAAGAGTTAAAGGACAGGCTGTTATACATGTCAGCTCTGAGCCTGGCCCACTCAGACATCCTCTGGACGGAGCTTTTCTCACGGGTGAGGATGCGAGCAACTTTGTTCAGCTTCTCTTCGT…
62430	24	170.839761274132	CATGCTAGTTTCACCTCCCACTCATACCCAACACTCCCACACCCACAAACAACCGGCAGACGAACTCCAACCTTGCTTCCATCAAACTTTAGTTT	TGATAGCTTTTAGACACTAAAAGATACATCGGCTCCATGTATTGGTCATTGTACTAATACTAATAATCATTCTGGATATAGACCCCTACTGCAGAGATCCAGATGCACAATGGAGGCATGTAAATTAGCACTGAAATGCTAAATAGATGCTCAACTTAACATTCTTCAGCAGCACGGTTCAATTTCACTGAAGATTGTAAATTGTGTGTCATCTTCTGCTTTTTATTCAACCTAGATGTTTTTGTAAGCTGTGCTTTCTGCCTGTATGTGGTGACAAATGCAGTTTATGTCCATTTATTCAGTCTGTCGAAATACATTCTGGGAAATGGACTGGAGCAAACTACTGAAAAGGACATGACAAGTGGAGCAAATGCGGGTTCGCCAAAGGTGTAAATTACA…
62476	19	46.7620051273683	CATGCAATGGGTTTTTTAGCATTTTCATTTGTTGGAAATAGCTGCAATAGCTCACTGGAGGGCAGTAAAATGAACTAAAACCAAAGAAACAAATT	ACTTACTCTATTCTCCTGTTCCAGGCTTCATTCTTTTTTAGCTGTATTAATGAATATTTTTATATCAACAGTTGGTTAAATTACCTACAAACCCCAGAAGATTTGCTCCTGAACCCCTAAATAATCCATAAGTTGCTTTCAAATTTGAGGGTTGTGACCTCCATCAGCATCAGCACCCCCAAGTCTGAGGTTCTTTGCTAAAAACCTGTGGATTGCTCCCTCTGGGTTGGGGGGAACTTGTGCCCCAAGTGAAAGAGTTCAAGCATCTTGGGATCTTGTTCATGAGTGATGAGAAAATGGAGCATGAGATGGACATACAGAGTGGTGAAGCCTCAGCAGCAATGTGGGTAATAAACCAGACTGTCGGGGTGAAGAGGGAGCGGATTCAGACGCTGAAGC…
62641	2	86.2185917790292	CATGCCCAGACATGTTCAGACTATGCCCTATTATTTTGTGAGATTTCATGCATAATATACCATTATGTGTTGTTATGTTTCTAACATATTTTAAC	TGTATGTCAATTATGGGTCACTTTAATCTGACCCAGCAGCACAAGAGGAGTGGCTCTCAGAGCCCCCCAATGTTCTTGTAATCCCTGTTTGTGATCAGTTATATGATGATATACAAAAAGTACGACAGAATATCTAATTATGGCAAATGCTATCAAACTGAAGAATAGAGTTAAGACATGTGTATGAACTACATAATAATGAAGGTCCTACTAATCACCT
62867	8	58.1912737411127	CATGCTCCCCCCGAGAGCGCTCTGTATTATCCCACAGCCATCTTGTAAGATCCGTCTGAGCAGATGGCCTCTCCTCAGGAAACTCTGATGAGAGC	ACATTATGTTACTGTTTAGATTTTTCTGTGATGAAGTACTGAGGATGGAACTCTCACCCCCTGCTGCTGCCCCATCTGGCCCCTCAGTGTAACTCTCGACCACAGTCGCTACGGATACGGCGACCCAGTCACCTCTGCCCAGGGTTCTCATAACATCCATGGCAACCCATTTGTCAGCTGGCCAACCAACCAGCCTTTACAACCCAGTGAGTATGTTTGCATATGCTGACTGCTTTGTTCTCGGTCACTAGCACTAATTCAGACTTCTTCATCAGCAACTTCAGTTTCTTCATCAGAAAACCGCTCCATAATCAGCGTCAAAAACCTTATGGAAACTAAATAGAGTGTAATCCTGGAGCTCCAACTGAGCCCATCGTACAGTAGGAAGTTCATGACATC…
62884	4	31.6775978639955	CATGCTTATATTTTCTTTTTAAGTAAAGTGCTGTCAACCTTCGGCAACACAGTCTGTTGATTTTCCCATTATTTTCACAAGCCGAGCAACATTAG	TTTTTTGAAAAGTATATCAGTTTTGACACTGAAATCAACTACAGGGTTGGCATGAAAATTTGTAGCTGACCGTAGCACTAGTCATCATTCATGTGAACGCTGCTTGTGATAGCTTTCGTTATCTGGACCTGGCTGAAGACGTGGCTGAACTGTGCTGCGTATGTGACTCACACTGGCTCTCGCTGCCATTTTCCAGTTATTGCAAGGAGAGGGAGGGAGCTCACATCGACTGCCCGGCTGGTGAGATGCTCTCAGATGAAAGTTAGTGCCAGATTTCATGTACTAGCGAGACTGGCAGGGTGTTGATGAAGATGAAGGTCAGCGAGAGGCCACCAGCCACTGAGGCTCAGATAGGAGACAATGAGACAAAGTAAAAGATGTTCGGGAACAAGACAGAAG…
62897	1	177.084527147143	CATGCTCCTTTGGGATTTTTGCTCAGTTTCCAAGTAAACAAAATCCACAAAAGCATCATTTATCTTCTTGAGAGCGAATCGGTTTCTGCAGAGTC	CGGATGTCCATGCGTTTTTTCTGATAAAATGTGTCTCATTTCCTGCAGAACTCATGTAGGCTGGACCATGTGGACCATTCACGGTTCTTCTATGTACATTTTTTGAGGAGTTTTGGGTCAAAGGCTTGGATTTGTTTTCTTTAAAATGTTAGTTTCTTCCACAGCAGTTTAAAGCCTGTAAATCTCCAAAGCAGCAGCTCTTTATGAGTGGTTTAATTTACGTACTCCGAAGTCTGAGCTGCTCTAGCTGCTTTTTTAGGAATGCTGAGCAGGAAGTGAAGTGTGTATGTGAGCGCACATCCATCCAGGAAAACATAGTTCTTCACCCGGGGGAACGTGAGTCATCTTTGACCTCTGACCTTTTCAAAATCAGCCAACCAATCACGTTTCAGCTGAGCC…
63059	21	54.6605568551502	CATGCATTTTTTTAATTTTTATTATTATTTTTGGCTTCCCCTGTTTGACTGGTTTTGCGATCTGCCAACTGGTGATTGGCCAAAACTGTGCAGGG	AGGGTTAAAGTTTGGATTTTGTCACAACTCCAGTGGCAAAATATACGCACACCATTCGCGGGTTGATTTAACCCAAGAATAGGTAATTTATTAAAGTTACTTACTTATTTTTTTAGAGTATTTTTAACTGTCAGAGATTTTCTGTTCTCAGCCTGCTTGTCAGTCTAACAATACCTTGGCAGCGATAGTAGCCGGTGTCATCCTGTTTCTCTGGCCATCATCAGGGTGTGATGGCCCAGCATAGCCTTGGGAGCCTGGCGACGCTTCGCCCTCCCTCAGCCTGTCAAGAGGTTCCTTTCTCCTTTGGACTGCCGCTGCAGCGACGGGCTGCTCATACTGACCTGCTTTAGACCAATCCTGAGGAGGTGAGCAGAATTAATAAACAGGAAGAAGTGGGTA…
63122	4	65.4575022742493	CATGCCCATAAAAGCGCCAGGTTCAGGCTGCGATGGCTTTAATTAACGACTTAATTGCGCACGGTGAAAGTTAAGGGAGCGCATTGTTTGCAACA	CCCCCCCTGGAGGAAGGGGAGAGGAGTTTTATGAATCGCCGAGCTGCGCATTATTGCAGGAGGTGTAACGCTGAGGTTTAAACTGTTGCAAACAATGCGCTCCCTTAACTTTCACCGTGCGCAATTAAGTCGTTAATTAAAGCCATCGCAGCCTGAACC
63298	2	162.413681009692	CATGCAAGTGTATCAAATGTTGTTTTTAGTCATGACTATAGCTGTCAAATGAAAGCGATAGAGTAAAAAGTGCAATATTTCTGTCTGCAAGTGGC	CTGCTTTCACATTCCGCGTTAAGTGTGTATTAGGGTGAGTTAAAGAACAAAATTAAATTTGATGTCAAAAAGGAAGAAATGGTTGGAACACATTAAGCAGCGGCAGAGGAGGCTGCTCATTTCACATGTCTCCAGGCGCACACTGCGAACCCACTGTGAACGGTAATCAAATGAAAGTTCTAGCAAGGTCCAGGACAGTTAAAGTAGACAGAGCAGAATGACAAATTCCACCAAATTTCAGGTTTCAGATAAGCCATTCAAGTCACATTTGCTCAAGTTATGTACTGTACTTTACTAGAATATTTCCATTACGTGCCACTTGCAGACAGAAATATTGCGCTTTTTACTCTATCGC
63345	21	106.167781099145	CATGCCACATGCGGGGCATTTCCAGCTGTGATCCGGTGTGTTTACCTGGAGAGGGCTGCAGCTCATTTGCATAAAGTAGACTGGACTTGTACTTT	CGATTTGCTTTATTGAAAATCGATTTTCTCATCAACATCCGCCACCAGCGCCTGCCTGCTGGGCTCCCGTAGTTCAGAGTGCGCGCCCCCGTATCCCCCGCGCTTGATACACAAAACATGGCGGCGAGCGGTGCAGATCTAAAGGCGCGTGTCCACTAGATGCTATTTTCCCGCACGGCAACTCCCCGCATCTGAAAATCACACGGACGGCGGGCGGTCACTAGCGGACCACAACATGGTCACATGACAGCGCTGACCAACAGCAGGCCGCTACGTGGTGACGTCACCGAGCTTTCAGCTGGGCAGTCCTGCAGATGAGTCGGATAAACACAGCGGCTCGGCCGCAAACTTTCCCTTTTATTTCAAAAACACGTCAGCGAAAAGTATTTCTGAAAGCAT…
63371	21	154.421447769929	CATGCTGGGAAAGGCTCTAGAATTATAAATCCCAAAAAGGACAAGTGCAAAGTCCTATACTTTGATTTTAAGACTAAAATTGTGCCAACATGGCC	CACAGTAGTCTTTTTCATCTGCCCTTCACCTCTGCATCTTGCAGACATAAAATCCTCCATTCTTTAGAAACGACTTGGTATGAGACATAAAAACAGATTTCACTTAATTTTGTTCCTACTGTCATCGCACACTATGAGGTCTGGCCATGTTGGCACAATTTTAGTCTTAAAATCAAAGTATAGGACTTTGCACTTGTCCTTTTTGGGATTTATAATTCTAGAGCCTTTCCCa
63384	12	132.857220895875	CATGCCAAGACGCATGGCTGCAGTCATCAGAAACAATGGTCATGCAATCAAGTACTAACTCCTGTGTGGATCATGTGACTGAAACGGTCAGAAAA	AATCTGCAATTCTTGAACTACGTATTATCTTGTTAAATACTAGCAGACTGGGACTTTGTCTGAGAGCTAGAACATGGAGTGAATGGAGTGTATATGTTCTTCCATCAATAGCTATGGCATTGTACTGCCAAAAACAGTGCCTTTAAGCATTCCATGCTTTCTTTTCTGACCGTTTCAGTCACATGATCCACACAGGAGTTAGTACTTGATTGCATGACCATTGTTTCTGATGACTGCAGCCATGCGTCTTGGCATGGa
63545	6	97.7198446889213	CATGCCTTCCCTCTATTTTTGATAGCTTCTGTCAACACTTAAAAGGTTTTCAAGTGTAGTGATGACATGTTTTTCAGACATCATCCAAGAAACAT	AGCATCCCACCTGCTGCTGTGCTGGAGGTCACACGCTCCGTTTCACAGTGATTGCCCAGAGAGGCTACGTTTGTTGCTGAATTATTAAGCAGAAAGGGGGGAGAGTAGGAGGTTTCAGTGCACTCATTGATTAAATTCCCTGACAGCAGTCGCAATTTTTACCAAGCAAAGGTAAATGTTTCTTGGATGATGTCTGAAAAACATGTCATCACTACACTTGAAAACCTTTTAAGTGTTGACAGAAGCCATCAAAAATAGAGGGAAGg
63584	18	108.427664801205	CATGCCGTCTGCTGTCTGATAGTTTTTCTCATTGTAGTCTTCGATAAAGTCTTTTCCCCATGTCAGATTGTGGTGAGACTCTTTCTCAGTCACTG	TAATATTTTTTATGCCAAACATTTACTGGACTGATTTAAACATTAAAATCACTCCTTTCTAATCCTCGGCTGTACGTTCAAACCTGAGGCCTGAAATAGAAACACACAAGTATCTGATTGAAGGAACTACTGCAGAGTCCTGGTTCCAGAACATGATGATGGAATTATAGACAAACTTTAACAAAAGCTGCCTGAGAGTTTACGGGTTTTTATGTTAGATTTCTTCAGTAATTTAATGCGAGTTATCAGCAAAAATCAAGTGTTCATTTGATGAACTTCATTTCCTAAAACATCCAGAATTGGAGCTCATATCTTTAGCAGCTGTAAAGTTTCTGCTCCTTCAAAGTTCACAACACAATGAATGAATTCCTAAAACATTCTCAATGCTGGAGAGCGTTT…
63609	4	167.641459417669	CATGCAGTTCCAACTCGTGCCGTACTCGAGTTGCAGTGTCGAAAGTGATATGGCAATGTTACCAGGTCCGCCATACTAAGACTGCATTGTAACTT	TCCATTCAGCCACCATCAACAAATCAGTGATTAAAATCTGGATTATAAAGCAACTGTCATCCACTGTGGAATAAATAGACATCCTCCTACAAATGCTACATAAAAAACCGAAGTCACTATCGGCAGTGTGTATACAGTTTGGAATATTTTGGTTAGCAGTCCACAGTCCAGTATATGCAGTCAGATATTTACCAGAACCAGCCTAGCAGCACTATAGCTGTAGTTCACTTAATAAAAGAAGTGCAACAAATGGATGAAAGTCTTTCTGAATCAGTCACATTACCAGGAGCCAACACAGAATGTAATACATTCATTTTATAGCTGATAGCTAAAGCTGTTTTTACATTCTAACAGGAACAACAGAAGTGTTGTGCTGTACATCCTCTGTTCACCGCTAAC…
63696	9	34.6651208188549	CATGCTCACATTACAGTACTAATGAGGCCACCAGCGGCAGATTTGTTCAAGTCTAACAAGGTGGATGGCGAGCCGACCAGTTGCCTTCCATCACA	CCATCATAGTGAGGTTGCGCATTCCTAGTAGGCTAACAAACCTGGCAGGTGTCGTTAAAATCACCCCGAGCCAGATAAATTACCATCTTTCTCATTTTCAGTGCTCTACTGTACATGCTGAAAATACTAAGGTATAAAAATCAAGCGTCAGACTCAACAAATCTGTTTTACATTTAATTGATTCGTGCCATTTCTGCATTCCACTCATCACGCAAAGCTGTTAAAGCTGGAAAATAACAGGATTTCTGAAGAATAATCTGCATCCGTAAAGCACCTAATCCAGAAATGCCTGCAAAGCCACGTGAAGTGTGTAGCCGCTCGCCCTGTTCAAACAAATTAATGAATGCATTCTGCTAAGTGACTATAGATTCATTGGGAAAATGTGATGGAAGGCAACTG…
63985	14	188.834006516834	CATGCTTTTCCTCTGCAGGTGGAGTCGCTCAGAGGTCATATAAGCTGCTACTGCTTGTCAGTTGTTGTTTTTTAGGACTTTAAAGGGATGAGATT	GTTGCAGGTGAGCTGGTGTTAGCAAGCTGCAGTGAGCAGTTGAGGTGGACAAAGAGGGTATGGATCTGTTCACTTTAAAGGAAGCAACAGAGTTACATCCAATGTATTTTAAGGTACGGCATTACGAAATAATATGCATGTTTATACACTGCTGTTCAAAAGTTTGGGGTCATCCATGCAATTTCATGTTTTCCATGAAGACTCATACTTTTATTCATGTGCTAACATAATTGCACAAGGGCTTTCTCATCATCAGTTAGCCTTTCAACATCATTAGCTAACACAATGTAGCATTAGAACACAGGAGTGATGGTTGCTGGAAAAGTTCCTCTGTACCTCTATGGAGATATTCCATTAAAAATCAGCTGTTTCCAGCTAGAATAGTCATTTACCACATTA…
64052	3	80.9602193810379	CATGCATAAATACACACACACTTTGGGAGACCATATAAATACATGCCCAAAAGTAGAAATTCAGTGTGTCAAGTGTGAATAGACCTGTAATCACT	TAACTATGTCAACAAGTGAAGACTATGTCAGCTGCCTGCTACGGTCACATGATTGCAATCCTACTACAAATTGACCACTGCGGACCATGAATTGTTTAAAGATTTCATCCGTCAGAAATCATACGACTGGGCAGCCTTGTTTTCAGATGCTATTGTATTTTTCATCTGCTCTTTGCTAGAGGGGTTGTGTTGCTCTACCATTTCTTAAAACACCTCAAAGATGTTTTATTGGATTGTGAGATACTTGGTCAGATAATAGCTTTCATGCTGGAATATTCCTCTTTTGCCAAGCCTCTGCAGACTGGGAGTCATCTCGTCAGCCAGTATTTTGGTTTATCCAAAAACATTCATTGTGTCATCTATAAATGCTCTTTACCCAACAGCTTTTGCATTCATGCA…
64105	22	51.0095146067564	CATGCATTGTCTTTCTGTATTCTACAGTTCCTACTTGCATATTCTGCCTCGTAGTGTAGTTTCCCGTGTTACACTGTGTGTGCATGTGTCTTCTC	TTCTTTTCTTCTTTTCTCTTGCACAAGAGTGCAGTTATTGAGGTACAACTGGTGAGATTAGTTATATGCCAGTTTCATTACTCGGTTTATCATCAGGTGATTCATTCAATCATTCAAACCTCATGCCTTTGTTTACACACAGCTGCACCTGGATGCTCCCAGTGGTAAGACTGGAGATCCCTGAGGACATAAGGAGAAGGAAGAGGAAGAGGGGATGCAGAGCTGGTGTCATGGGGTATTCAGAGACCCAGGTGCAGACAGAGAGAACACCATATATTAAAAAAAAGAAGTTTAACTGTTTATTTACCCCATATTAAATATGAGAGAGATGCAATTGCTGAAGGGAGAACTAGGGGAGATTAACACAGGGGAACTGGAATGGAGTGCAATAGCAGTGAC…
64157	20	140.340868483053	CATGCTCATAGAACTACTATTTGTCATAAATTCAGTTGTAGCTGCTTTACAATGGAAACAAAGGCTGAAAGGGATGATTACAAAAACGTTGCCAC	CTTGGGTCATTTCTGACCTTCCCTGAAAATTTCATTCAAATTCGTTTATCCGTTTTTGAATAATGATGCAAAAGGACAAACAGATTGACAAACCAATACCCATCGTCACATAACTCTGCCGTGTTATATTAGGCTTTTAATTAATATATTAAATTACATTAAATGGAATTCAATGCAGGAACTCGTGGCAACATTTTTGTAATCATCCCTTTCCGCCTTTGTTTCCATTGTAAAGCAGCTACAACTGAATTTATGACAAATAGTAGTTCTATGAGCATG
64239	17	49.9026585925167	CATGCCTTCCTTCAACTGCATTCATTAACTGTATGTGAAGAAGGCTGGCCACAAATTATACACTGTCAATCGCAACCATCGCTGACACATATCCA	CTTTTTTTTGACCATATTCATTAAGCTCCTGCAGGAACCAGACCATGGAAGGAGAGAATAGGAAGACAGAAAAGAAGAACAGAGGGAACAGGATATTAAACCACACCCTGCATGTGCTCCAGCCAGACAGAACAGACAGACGGACTGAGCTGTCCTTCCCTGTCTTTTATTTGTAAAACTTACAGGCCTCCTTACTATGATGCATCAGAAGCTGGAAAACATCAAATGATTTGTATCTTTGGTTATTTGCTAGCTGATATCAATAGCTTGTAAATGCAAATGCTTTGTGTTCAGTTTTATGAGCTACAGGAAGAATGTTACAGAATGCATACAAATGAAGAGAAGCAGTGGATATGTGTCAGCGATGGTTGCGATTGACAGTGTATAATTTGTGGCCAG…
64337	2	237.007934330657	CATGCTCTGTTTTAAGCTTCACTATAAAACATATAGCTGTAAAACATTTTTCAAGACATGACAGTGTATAATAGTGAGGATTTACACTGGGAGGC	GGAACAGACTCAGTGCAGTTTTTTGTAATAGGGAGCCTATGAGTGAACACTAAAATCTTGTTGATTGAATCCTGCAGTGATGCAGTTTAAAGGAGGCTTTTATGTGATGATTGTAGATACATGTAGCGATCCACAGCCCTCCACAGTGTTAAAGAAGAGAAAGGTAGTGGCACAAACATCGTGTCTGTGTCAAGCTCATGGTCATGTATTGCAGCAACACGCTCGCATCACATTAGCAAACAGCGATGCTTAGTAGAGTTTTGAAAGTGTTCACATTTACTGTGCATTTGCTATTGTCAAAACTGCATGAACTAAAATCGTAACTAGTGATAACATATGCAGTACAGGAAGAAATATTTGTTTTCTTTAGAACGTCAGTCTTTGAGTCTAACTTTTGAC…
64431	12	58.1957017421481	CATGCACCTCTTTCATAAAGTACCATCTGCTGGACAAAAGAGGAAACAGCATTCTGTGCGTGATATCCATCTCCACCTGCTTACACCTGCACATT	TCCTTTAACGTTTTAAGGGAAGTGAAAACCTAAGCCCAGATTGTGATTGCGTGACCTCACTGCTCTGCCCATGTCAAACAATAGCAAAAGCAGCAGGTGCCAACATTAGCTCAGCTGACAGTTTTGTGCCCCCTTGGAGATTATTCAGCCCAACATTGTCTCCAATGGGCCGAGAAGCAAGACGCCCAAAAAACTGAGTGCTGCCTCTCCCATCAATGCTCAGCTTGTTTGAGCAAATAATCACTGCAGTAGCCCGCGGTCCTCTGGGGACAGCCTGAACAATCCAACAGCCTGGGAGGGAACCGACTCTGATTTTCCCCTAAGCCTGCTCATCAGTTATTATTATGTAATTGCAAATGGGGATCCGATGGGTGTGTCCAAAGATTTGCATCACTGTCA…
64455	14	34.3493889928512	CATGCCCTTCCTCTCCCTCCCAGTTTTCTGTTTTCTCTCCACTAATGAACAAAGGCTACAAAGCTCACCAAAAAAATAAAAGATAATAATAATCT	CACCACCTCAGGCGGTAGAACTTTGCCTTTCGGCTTACGGTACTGTCCATCTCATGCTTCATTTTCTCGTTACTTGTGAACAAGAATGTGAGATACTCAAACTCCTTTGCTTGGGGCACTCACCTTCAACCCAGAGGGGGCAATCCATTGGTTCCATGGCCTTAGACTTGTAGATACTAACTCTCATTTTGGCCACTTTATAATCAGCTGGAGTGCTTGCTGACGGTCACAGCCTGATGGAAGCAAATGAAACACGTCATCTGCAAAAAGCACAGATGTGACTCTGACGTTCCCAAGTCGCTTCGCCTTGAAATCCTGACCATGAATCTCACAAACAGGATTGGAGGCAAAGGGCAACCTTGGTTCAGTCCAACACCCACCGGAAATGTGTTTGACTTT…
64467	23	23.083546534159	CATGCAAATGCAGCTGCCACGTTTGTTACTCAACCACTGTTTGCATTTCGATTTGCTGCTAGCAACGTTAGCATTGTAGCTATGGTGTTAAGTAC	CTTGAAAACAGCCCTAAAAGACGTTCTACAGAGGCGTTTCTTATAGTCAGAATGCAAATTTTCGGCCTGTGAGCTCTTGCAGTCTCTCATATCTTCTCAGGTTTCGAGCCTGTTTTCAGTTCTGGGATCTAGTCCTTTCTGTGTGGAGTTATGGTCATGCTGATCTGAACCGCTGCACTCATGAAGACAGGCTGTTTCCACATTAGAGCAGAAAGTCTAAGGTTCTGCGTTACATAGTCCATGTTGGTTCAGGCAGTTTTTACCATCCTGGAACTCCCTGTAGTGCTGTACTTAACACCATAGCTACAATGCTAACGTTGCTAGCAGCAAATCGAAATGCAAACAGTGGTTGAGTAACAAACGTGGCAGCTGCATTTg
64527	12	6.67761909340627	CATGCCAAGGAAGGCTTCTCAGGTTATTAGCGCCATATTTCTATGCAAATGTCTGTTTCGAAGGCTCAAAGCGTAGAACAGGCTGAGCATTCGAT	TGTGTTTGCATGTTTGTGTGTTTAACAAGTGTTATAGCATTCCAGGAAGTTGGGAATTGTCTTTTTCAATGCTCTAGGATGGCCAAGATAACACGTCGCAAAGCGAAAACCCAGATGCAAACACAGGCCAAAAATATACCTTAAAGGCGATGAGGAACAATACATGACAAACCCTGAGGGAAGCTAAATAAACTACAAAACCCATGCAGAGATCGGATTCAATAGCGCTTGTTGCAAGACTGCATCTATCACAACTGGCTTTCAGAGAGAGAGTTTCACTAAAACAAACTGCACTGCGAAAAGTAGGACTTCAATCTTGATAATCACAGATGCAGCATGAAGCCTTGGCCCGTGAAGTATGTCATATTATTATCACCAGAAAATAGCCTGATCCAATAA…
64559	19	41.7516554645807	CATGCTAAAATATGTTCAGTTGGCACAATAACTTACTGCAGTTTATGTGTTAGCTTGTTAACATTTAACATATTAGTATGACAGTGGTAGCAAGT	AAAAGAGAAAAAAAAACGCTTTGGCATAAGATCAGTGGTAAATATTCTCAATATTTTAGAGTTTGTGTTCATCTGAGTGGTGCTCATCAATAGTTGAACAGCAAGAGCCATTAATGCAAACAAGGTTGGAGTTTCAATTCTCAGTAAAGGCAGACTTACTTAACAAGCAAAGTGCAAAGTCAGTTAATTTCCTGCTTTTACAGCAGCTCTGTTTGCGAGTCGCAATTTCAGTGAGATCAAATGTGAAGCAGTAATGCTCATTATAAACCAGAACACAGTGTTTTGAGATGAAAAATGAAGGCACAACTTTGTTGTTTTTAGATCTTCACCACTAATGGGGCAATAAAATGCAGTGTGGCCTAAGGACAGCAACAGAATAAATTAAAAGAGTATTCCCTC…
64699	9	212.141690699653	CATGCATTCTTTCGCTTCATATGTTTATATGGTGAGAATACACACGCCCACCTAATTCACATTCAGCTTGTGAATTTTCAGTCTTAATATTTGTC	AACCTTCACTCTGCTTCATTACACGCAGAGTTGCAAAAGGTCATAAGCAGTAAACTGAGAACAGTAAGGAGGCAAACTGTGCATGACAAAAAAAAGGCTTGTAGGTGCGATTGTGTTCCACGTTTGTTTCTATAAGAAGAGTGTCAGTTTATGATGTACACTTAGAAAAACAAGCCATCTACACAAGGACAGAACAGGAGAAAAGACTCATATTTGCATGTACGACCTGCTCAAACACCAACCTCTGAACTGTCGAATCATGCTCTGGTGCTTTTCCACGGCGTCCTGCAGGATTTTCTCTGCAGGGTCCATTTTCCAGCGCCACTCTGTGCCCACAGGGTTGGTGTGATGTCTGTTAGTGGGACAGACATGGATGTTACACCTCACAACATCCACCTT…
65024	11	39.3587961759243	CATGCCACATACCCAGAACACATCCTCCACATTTTCCCATATGCTACCTCAAATTTCTTAATAAATTCCTATATTGTGAAGGCATCTAAAGCTGC	ACGCGCGCTGGCTTGGCTCCGGTTGTGGGAATCGGACATTTCAAATCGATTTAAACGCACCTTAACAACACAAGACAGCCGAGATCAATCCAAGAAGGACGCCACATAAACAGCACGTCACTGTATCCACAAAGTAAGTTTGCATAAACGCCCCCCTCTCCAGCCTCCAGGAAACCTCGCTGAGAAACGCAATTCACCGCCTGTAAATTGCAAAGAGGGGGAATCCTCGAACTTCGATGTTGTTTCTCGTCCTATAATTTCATAACAAAAGCGCCCCCAAAGTGTGGTGAAGAGCGGAGGGTGGGAATCTGTCGCTGCTTCAGCGTTACGCAGGAACTGTGTCCATCCTCATGTCAGGGAAGCGGCAGCCTTTTTGGTGAGCTCCTCAGTGCGCATCAC…
65120	12	37.7293435033215	CATGCTTTCATCAGTCTTATGCATTTCTATGAATGGACCCACGACTGTGTCTGCTGCAGAGGCCCTGTGAAAACACCTGAGCAGGTGGTAAGAAG	CTCACACCTGACAGAAACAACAACATGCGCTCTTTACTAGTCAAACAGAAGTTACTAATGCTACATAACTGCGGAAAATATGCTCTCCAAGTAGACAAAAGTAACTCCAAAAGCATCACAGCACGGAAGAGATATGTGCCATGTTAGTTTTTTACTTCCTTCTTACCACCTGCTCGGGTGTTTTCACAGGGCCTCTGCAGCAGACACAGTCGTGGGTCCATTCATAGAAATGCATAAGACTGATGAAAGCATGATG
65196	12	137.118975111713	CATGCACTAGGTGCAAGGCAGAGTTTCCAGTTCATCTGACCTGCATATCTTTAAATTATAATCAGGAAACTCCTGCAGTGTCTGTCATGCTTGCC	CCATTACATCCCATTCAGGAAGCAGAATGACATGTGGACATCCACATCCCAACTAAATTAACAGTTTTCCTCTAAAATCTGTAGTACATTCAAGTTGCATCGCTCATTTCCCGTTGAGAAGTCCAGCACCCGTTACGGCAGCACATGCTGCAAACTAGGGCAACGCACACAGCTCCAGCTCTGCAGTGTGAGGCTGGCACTTAATGATTATGCAGAAAAAGGCACACAGTACATCCTGTATCTGTCCTGTGCTTTGAGACATCTTGTCACGCTCTTTTGCTGGCTTGAAGTCTCTCCTTGTGTCCTCATTAGAGGCAACAAAAGGTCACGGGGAAGGAGGAGACAAACTT
65230	21	54.6610568551502	CATGCTCATTACAATATTTGTTTTCATTTGCATGTATATGGAGATATTTTCTAAAAAAGATGGTCATGGTGACTGTTATGACCCAACTGCTAGGG	CTTATGACTTGAATCATCATGTGTTGTGTCTCAAGAAATGAGTGTTTTGAGGCACCAGTTTTATTTAGTTAATTCTGTGCAATAGTCATTTGTTTGTATTAGTTTCTGTTGTTTGGTGTGGGTCTTGCTACTGTGCTTGAATTTGGATGAGTTTGGTTACTTTGCTTTTGTTTAGTGAGTTTTAAAACTCTGTTAGCCTTTGTTTGGGTTTTTTTTTAA
65464	4	31.6774978639955	CATGCTTGGAATCATTAACATCAGATATAATCTGTGTAACTTCGCAGGCGAAAACGGAGAACAGATACTTCTGTGAAATGTGGCTGCCTTATCCT	GAGCTCTAATGGCTGTGAATGAAAACACATGGTAATCTTTGGGTCTAAGGCAAAAAAAGGGTCTGTTTGGTATGGCAACAAAAGTAAAAATAACGCAGGTTGCAAATGCACAGACCATTTTCATACCGAGTGGTTCGGCATTCATCTTCATTACAGCAATCAATACAGCAAGATGGATTTTTCAGCAATTCCTGCAAAGCCATTATGTATTGTTTCAGTGATCAATATCTCGCTCTGTAAACATGGAGATGGAAAGGGTGGTTGTTACATGAAAAGAGTATTACTGAGGCCTTTTGGTGATGCAGAGGCCTGGATTATCAGCTTAAATAGAGTTGGAGGGAACATCCACTTCTAAAGTATCTTTGAGCAAGGCATTGTAATGATTTATCCGTGGCAGCT…
65510	10	102.908486973959	CATGCTAATAGGCTTGCTGTAATTACCTCTTTCGAGGCTCTCTCCTCATTTCTCAGACCGCAGCCGCACAATGCCAATGTTATTTTTAGATGGCA	GAGAATAGAATAAAGGGGGCCGAAAAAGACGGAGGGAGTGTTATGAGAGAGAGAACAGTCATTCCTCTGGCTGACACATTCACACAGCCGCTAAAACTTCCTTGGGACGAAGCAAGAACAGGCCGTTACAAAAGGACATGACACAGAAGGCTACAGAGCGACAATAGAGGTTCGAGGAAGGAACAGGGGAGAAAAGTGAAAAAGTAAAAACATGTGGGTGGCCACAGGGTAGAGAAGAGGAGGGTAAAGGTAGAAAGGAGCGGGGATGAAGGAGAGCAAGGCAGCAGAATGTTTGCTGATATCCCATTTTCCACAGCGGAGATGAAAGAGAGAAAGAGGGGATTAGAAAAGAGTGGGCAGAGAAGACGAATGAGCTGGTGATATCGAAAGAGAGTGGGG…
65538	22	14.1831886676765	CATGCATGTGAAAAAATATGCATCTGTATGGCACTTTAAAAGTCGTAGGTTTGCTCGTCTGGATTCCTCTAGTATCTCATTCCACTGTGTGTGTC	GTATTTGTGCCTGTCTTCTTCCACCAAAGCTCTCTGCCTCTGGACAGGGTCCTCCAGACGCCGCATGGCCTCTGCGAGTTTAATACTGATTTCCTGCTCGGCACGCTTCAGCTGCACCCGTAACGCCTCCTGGTTCTGGAGCTGAGAGGACACACACAGTGGAATGAGATGTTAGAGGAATCCAGACGAGCAAACCTACGACTTTTAAAGTGCCATACAGATGCATATTTTTTCACATGCATg
65596	21	194.536409514167	CATGCTGAATGCACGGTTTGTTTAATAGAACCAAATTTGCATGTACCAATTGCTCATATAGATTTATGTAGAATTTTATTTTAAACGGCATCAGA	TCTTTTTTTGTAGTCTGTCAAGTCTGTCAAAGGTGTTCAGTGAAGAGCTGGATTTTTTTAGTGCTCTCTTAAAGACTGAGAGGGGTTCTGCAGATAGAACAGAGTTTGGTAACTCGTTCCACCACTGGGGAACCATAGAATGAAGAGTTTAGCTATCGACCTTTGGCCCTGTTGTGGTGTTTGTATCAGGAGTTTTCACAGACGTTTTTATTGTAGTTTTGTATGCAAGTGTTGGAGTTTGGAATTTTATGCAGGTAGCAACCTCAAGCCATCTGTTTGTAGTCACCTCAATGAGCCATAAGTTCAAACTGCCCCATGAATACGTCCATATGTCATTGTAATTGTAGAATTTCTCTTCTTAAATAAATCACCGGGTTAGCCAAACTAAAAATTGCTCAT…
65887	9	94.5901042101989	CATGCATCAGCGCTTAGAGCAAGCCATTAATCAGGGTAGGAATGATTGTTTTGAGACTTGGCCAGCCGACCTAGCGGGGGGAAATTATTAATCAG	CAGTTGCTGTGGAGGTTTACATTCTTGCCTCGCTCAGCACAACATTTATGTGAAGCGGCTTAAGAAACTTTGAAAAACCCACACGAGTTTAACAGCCCTGATGCTCGCTAAGCCCTTCGAGGTGAAATCACACCTGTACCAGGCAAATTTAAATCAAGCAGACCTGCAAATTCCTGACTTGTTTGTAGCCATTTCTGATTAATAATTTCCCCCTGCTAGGTC
65895	3	109.465220796832	CATGCTTTTATGCTTGTGCCAAATTTCTGCACGTATTCATGAATGACAGCTCCGTGTGAATTCTCTGGGATAGAAGGCAGCACGGTCATTTCTCC	TTTGCTGACTTCTCAGCTCAAATATATCCATTTAAAAAAAAAAACAACAGATGCCAATATACAATCAAAGCCATGCACAATGTGGAATTAGCCATACCTTACTGCTTTTATAGTTGCAATGCACAGATATTTTGTGAGGACAGGGGTACTGCTTGTAGATTTAACTGTAGAAATCAATCATGCATTGAAAACATCCAATAGAAAGTGACTCAGTTGTTATCACTTGATTGCACAGTTGATTGAGAGGATTTTCCTCAGTCCCAGAGAGTATCTCCAACACCCACTGATCACTGGAAAGCAGTCTGGTGCCATAGCGCGCTATTTGTCTTTGTTATCGCTAGCTTGCAAAGGATCAACCATGACTGTTGTCCCTGGTTTCATTTAAGCCAGCTGAGGATG…
65949	21	16.0117118427941	CATGCCTACAGGTGCCTACGTGATTACTTTATTATTTCATTTCTCCTCTATAAAAATCTAGGGTGATTTGGAATTTGCAGGTGAAAACTGAGCTA	CATAAGTTTGTATTGCAGTGAAAAATGAGTAAAAATGTATCAAGAGCAAAGAAACGTTCAGAGTTTGAACCTACAGACATGAAAATGCAGCTGAACCAACAGCATTTCTTTGGTACAAAGGCATAAAAAACATTCTCTTTTAAGAAAAGTAGCTCAGTTTTCACCTGCAAATTCCAAATCACCCTAGATTTTTATAGAGGAGAAATGAAATAATAAAGTAATCACGTAGGCACCTGTAGGCATGACa
65952	3	97.5813573651174	CATGCTTTCACTTACTTGAAGTTTTTGTAGAGTTGAAAGGGCTCTGTTTGGACGTCTGGTTGCATTTTGGTATATTAGATGCATTTCTTTACTGT	ACATGGACATCCTCCCCTGAACCCCAGGAGGACTGGTTCTTCCACACCAGGTCTGCAGGAGGTTTGGGGCTAACACCAGCATCACATGCCCAAATCTACACAAAGCAAACACGAGGCCCCACAATCATTCTCACATTCAACACTATTTTACATTAAGTGACTAAGAACATGCACAGCATCATTAAAATCGCAACATGGCATCTCTGCACCACTGCTAACTCAGTTTGCTATTCAACTACTAGGAGGCATTAAACAAAATGATTATTTCTGATGCTTGATCAAAAACTAAATTCAAAATTTCCCCATTAAAAATGATTGCTATGATTTTAGACTGCATATCACGTATTAAACTTAAAAAGTAGATTCCTAATGGAAGCGAGTAGCAGGTTGAAAATTTAA…
66223	13	28.9150943358686	CATGCAATATCTTAATTAGGCAATCCACACAAAGGTGGTATTTACACTAATGAGCCAAAATGTTGATCACGTCTTCCCGCTTTGCTGCTGAGCCT	TTTTTTTTTTTAACATCCCAACTGGTGCTTCCTCCAAGCACAGTTACAGAAACTTAGCCAAACTAACCAGTTAATCCTTTGAAACCATCTTTCTCTTGTAACACTGGAATTACAGAGTGCACTGATGTGCTGAAACATTTTGACTGTTTACAGCTGAAGTGAAACTGGTATTCTCATATGAGCAGCCCTAGTAGTCAACAGGTTTGATGCAGGACAAAAGATGTAAAGACTGTCGCCACAGCTGTACGGATGGGTTGGTGCAATTCAGAAGCTGCGAGGCTCACAGTTAGCGTCGGTGGTCAAACTGACAGTGGTTAATCATGAACCGGATTGTTAGGTGATGTGCTGGAACAATTCTGATTCCTGGCTGCTCCAACCAACTTACTTCTTGTAGTTCTT…
66235	17	74.6212047831184	CATGCTGTTGTTTAATTTACGGATACCCGCAAACTGGCCGAGTAAATGCATTCACCGTGTGCATCCAGGTAGCATATCTCTACAGATAGAGACAG	CAAAAACGCGTGCTAGCATCCCTAATGCCCAAATCTTTACACTTCAAAAACACAATTATGCTAATGCCAGGAATCATTTGCCATTCCAACTCTGATTTAATGCGGCCTTTTAGTGGGGAAAGCTAATTAGAGGCTTTAATTAACATGTGCGACACAAACTGAAGAGAAGTGTGAAGGAGCCTGTCGATCACGGAGCAGCACAGCGAGAGCGATGGAACAGGGAGAGCAAAGAAGAGAAGTCTGAAAGCTATGCAAATGAGGCGAGGGTGCGCCACAGGGAGGCGTGGATCTCTGCCGCTACAACGCTTTCTGTAAATATCACCGTGACCCGTAGACAGAGTGGAGTCATCTCATTAACACAGACTGGAAGGTGTCACCAGAGCTCAGCCTGCCAGGGTC…
66353	15	102.374610066486	CATGCTGATGATTATAAAACAGCAGCAAACGTTAATTATTTCTGCTGTACCATTTGGAAAACAAACTACAAGGAATTTCCATCTGGTTCTGGATT	GCTATCGTAATGTTTTCACTCACAGCACACAGCTGTTTTCAGCAAAAAAGGTCCAAAAGCTCATTGAAGACTGTCTGCTCAGAGGCAGTCAACAGATGAAAGGCAGTGAGGATCTGGTAAATGTAGCTGAGTGGTAAGAGCTGGATATTTCCTTCAGGAGGACAAAACCAGAGCTGACAGAGTGAATATTGGACTTACATTTGCCACCTGGATACAAACACTAGTTTCGGATGTGCACAACAGCAAATCCTTGCCAATAATTTTTACATATCAGCTTATAAGGTTATATGTCCATTTTTTTT
66360	16	137.100695572233	CATGCTCACAATCAATAGCTTTGGTGTGCCTTCTCTGCTTCAGTTAGCTGTCTTATCACAGTACTAACTCTCAGCATTAAACTTCCCCATTCACT	ACATTTAAACGGGTGCTGTGTGGCTGCGTTGGCACGGGGCTGCACCTACAGGACGCAGCGCACTTCATAGCTGTGGCTGCTGCACGCCTCGTAGTCCGGGGGAAGCAAAACAACAAAAAAAAAGAACCCGCACCGTGGCAGCTTCCTGGCCTCAGTTTTGCTTATGTGTTTATTTGGAGTCATGTTTTAGCTCAAACGGGGAAGTTGATGTCCAATGAGGCGGTTATGAAACCCAGGAAAACTGTACTACGCACTTTTCTGCTCTGCTTTTCTGAAGAGGCACGCCCACTCCTGAGCAATGTGGATGCCCCGTGCTGTTAAATTCATAGACTTTATCCATTGATGCACGCATTCCACTGTCTGTTGGTCAGGATTTAAGCAGATGCCTCCTGTGATTTA…
66448	21	90.6968413369416	CATGCAAAACAATGGCAGTATTGTAATTAGAAATGTCCGAGTTGTTCATCCAAATCCTCCCTCTGTTAAATTGTGAGGATAAGATCACCTTCAAA	CAATATCATCTCTCTTTTCTTCATTCTTTTTCCTCCTGCTATCAAGAGTCCCTTCCTTTTTATGCTGAGTAAGACCCCATGCCTGTCAAGTGTCAAGCCACACCAAATGAAAGGATGTAGGGAGGGCAGAGGAGCGAGTAGAAAATGAAAGACCGAAAAGCCCAAGAAGAGCAGTGTGGGGAGGTTGTCATACACTATGACTGGAGATGAAAGGGAGATGAGTACAGGAGAGACCCCAATTTTTATTACCTCCTGCACCCCTCCTCCTCTGTATGGCAGAGCAGAATGTAGGTCTGCGTTTGCCTACAGCCATCAGCAACAATCAGTTCTGCCCCAGTTACTGACGCATCTCACTGACTAAACACACACACATGCGTCACAACATGCAGAAATGCACAC…
66476	4	136.888220752907	CATGCTTATGTGTGTGCAGTACAGGATAGACCAGAGCCAAATGATGATTGCTTTGACTGCTTGTTGCACCAAATCAGAAGGTAATAATGTCTTTC	GCTGCTGAAATGCAACTTTTTGGTAAAATGCCATGTTAACAATGGCAGACTTCTTCTACTCTAGTATAGTACTGTGGTAGACGTGTGTTTGCAATAGACTGCCCCCTGCAGTTCTCTGGTGCTGATTCCACCCGTCTCATTTCTGCGCATCACGTTCGTGCAGAAAGCATAATCCACGCTTTAGAGGGCGATGTGATGACTTGCTTTACTGGTGGAGAGCGGCGTTCTGCTCCTCACTTGCATCATTTAAACTGAAGCACAGCGCTGCAAAGGAAATGAAACGGGGAGAAAGAGGTTGAAAGACACACAGCGAGCGAGACAGAATCAGAGGGCAAAGAGATTAGCAAGGGAGAAAAAATGGGAGAGGTACACAACAGATATTGCAAGGAAAAGAAAAGA…
66479	16	190.522082678864	CATGCATGGTGGAAGTTTTTCACTTTATCGTTCAGCTATTTCTCCCTGAAACCACTGACATGTTACCCAAATACAAGTTCATGCTGGTTATTTAC	CCCATAGAAGCAATCCAGTTACTTCTAGAGTGAGGTATTAACTTGACCTATCATGTTTCTGTCTCAAAACTGTATAGCTGAATTCGTCAAAACACTGCAACTTGCTATAGGTGAGCTGGTGTACTGAGCTGTAATGAGAGTAAGTTTAGACAGAAACCTCACAGATCTGCACATTCTAGATGTAGAGTTACTTCTAAGGCATTTTAAGGCAACAGGGGATGTTTTTAATGAAAAACCTTCTAAATACGTAGCTTTGATACAGATTTTAGTGGTTTAGCTCAACACAAGGAGCCATACATCTTTCCAAAAGCTGTGTTTATCTGTTTTTCAGTCCACTTTTGGACTATGAGATGAGATATTGGAAAATATATGGAATGAGCTCTTTGACACTGTAGTCAT…
66613	23	42.8382731463112	CATGCTATCTATAATGGCACTTTAACAACAACTATATCTGAATTTGCTGTAAACAAACATCATTTATCAAAACTACAGCCCCCATGAGGCTTCGA	TGAGGAGGCTTTAACAAGCTCACACAGGCCCAGTAAAACACTACATTTTGACTTGCTTAAAGGATTGGGTTGGACATTTTCGTCCATCCAGTAAATATGAAGTTATAGTCAGCTGCTCGTTAGCTCAGTGCAGCATAATGGCTGAAAAAAGGTGGAAACAGCTCGTCAGATTGCACCTACTAGCACCTGTAAAGCTAATTCCTAATTTTGCGAGTGTAAAAATGACAAGTCTTATGTGGATTATTTCTTAGCTGACCTCCCGAAAAGAAGCTGATGAAACAAACTTTGTAATATTCCTTTCAGCTAAATGCTACTTCCACATAACCACAGTGCTTTGACACGGCGGCCTCACCCTATTCTAAATGAAAACAGCTACCCACATAAAAAATATTGCATTCC…
66656	10	109.945808834762	CATGCCGTTTAAAATCTACGCTCACCCCCCACTCATGCACAGAGCTAAACGGGCCAACGAAGTGGTTAAAGCAGAAGTCATATATGTTGCCCTGG	CAAAAGGGGGAAACGACGCCAAGCTTTGGTTTTCCTCCAGCAATTGCAATGGAGATGGGCTCCCCAGACACTTGCTGGGCTCTGCAAAGTGGTCCTACGCTGTACAAAGTGTCTGCTTTGCCAGAGGCACAGGATGGAACTTCTAAGCACAAACAAAATCAACTAAACACCTAGTGAGGCTTGCTCATAATTTGAACAAAGCATATTATTCATTCACTTTATCAATTCCTTGTGTAGATGGTATTATTAATCCAATTCCCCAGTGAGATTTGAGCTGTTGTTTGTTCATGCTTCGCTACAGAATGACTGTACTAGTAAGTGAATCATTAGGAAGCATCACTTTGGCCCAGATTTGACAAAGAGGCTGGGAAGGTGCACATTAGCCAACGGAAAAGGTTA…
66683	11	53.8286929321833	CATGCACTGGGGCTATCTGTAGTCTAGGTTGAGAGTCAGCACTTCAAGCCTCAGACTTAGAACTGATAAATGTTGCTGGAAAGAGGGATATCTGG	CATCCATCCATTTTCTTCCACTTATCCAGGATCAGGTTGTGGTGGCAGCAGGCTAAGTAGGTCATTCCAGATATCCCTCTTTCCAGCAACATTTATCAGTTCTAAGTCTGAGGCTTGAAGTGCTGACTCTCAACCTAGACTACAGATAGCCCCAGTGCATG
66697	24	1.10239563838405	CATGCCCTGGGGAGTGGCCACGCCCCCTGAAGACAAGGCGGCTCAGTGACGTCACGTTGGTCACTGCTCATTTTTATAAAGTTGAGATTGATGCA	GTGTCTCCTATGCATCAATCTCAACTTTATAAAAATGAGCAGTGACCAACGTGACGTCACTGAGCCGCCTTGTCTTCAGGGGGCGTGGCCACTCCCCATGGCATG
66737	2	60.1322390276739	CATGCCAGGACTAAAACCAAGTCATGAAGTCCCGAGATCTCTCAGCAGACCTCTGTGGTAAATTTGTGGAGAGTCCTCAGTCAGGGCAAGAGTGT	TTTTTTTTTAACATCCAACCAGTGTTACCTGGTCTCCTAGCGTAGATGTTCCATTTGGATGAAAATTTCGGGTTCACTATCTTCTTAAATAGTCTCATACCAAAATTACAGCTATGAGAAAGGATATTTGGATTTGATGTGTGTTACTCTGGTGTGTGTTTCATGTTCACCAGACATAGTGCTTAGAGTTCTGTCCAAAAAGTAAAAATTTAGTTCAGTTCACATAATCTTCTCTTCATGCTCTGGATTTTTTTGAATGCCTTTGACAAAGTTGAAGAGGGCTCACTCTTACCGATGGAGTGGTAGTAAGATGCTCGTCCTTTCGGCATGTTCTTCATCTCTGCAGAGAACTGCTGAAGCTTTGTTAATGTTGTGTTCTTGTTCTCCTTCCAAACCAAG…
66750	15	90.5345707722417	CATGCAAAAACTTGGTTCTTACCTGAGTTTATTTCCTTCTGATTGGACAAGCATATCATAGCCCGAATAACACATCTTGTAGACTACTCAGCAAT	CACTCAGCTGAGGGTCGTGAAAGAGAACAGAGAGGAGCTTAGAGTGACCTGAACTTCCAGTAAAACAGTGCAGCAGGGAAGAAACTGGTGTTGCATTTCTGGCATGTGCATACGGAGCCTGTGACTCGGGTCGCTGGACCTGTGTCCTTAAAGGCAAATTCCAGCAAAGTCATCATTTGGAAGAAAAATAACATGCTTCATAAATTGCTGAGTAGTCTACAAGATGTGTTATTCGGGCAATGATATGCTTGTCCAATCAGAAGGAAATAAACTCAGGTAAGAACCAAGTTTTTGCATG
66776	8	87.6284950574304	CATGCCTCTGCTTATTGCCCGGCCCATATGTGCACACTGGGAAGCTGCTGTGCAGCGGAGCGCATCGCCTTGTCAACTGGTGATGTATGCGAGTG	CAAATTTTACATTCTGTCCGGCTTTTTTTTATTAACATACTTGTTGGTATGTGACGGCTTCAGTAGGACTGTCCTCTGCTCCCACACTGAACGTCCTCAGCTAAAGGTACAGAACTGCATTCACCCGCCAGATGCACCAATGTATCATTGCCCTCCTGAGATGGACTTTGTTGCTCTGTTGCTATTAGCCAAGACTGCCCACAGACAGACTCTCTCCTCCTCCGTCCTGATCCTCCTACACGTCATCTGCTGCATCTCTGGACTGTGTATCTCATTCTGCTTCCCAACTCACCCACAACACAACACA
66923	8	102.167746618354	CATGCATACAACCGTAAGTCTACGATATCATCACCTAATTTTACTTTTAAAAACTCTCAGCACTCTTTTATGTCCTGGAGGTACCTTTTTTGTTT	TGCTGGAGGGCCTGCTCTCTGGGGCCTGGACGTCCTCCCTGATAAAACAAGGTCACGCCGGTCTTAATTAGAAGATTCTCTGATCTCAGATTAATTCACGGCTGCTCGAAATGGTTTTTCACACAATACCTTATTTCATTTGCGACCTCCTTCTCATAGCGACGCTTGTGGCAGCAGCAGATCAGGAGCCAGATGAGAAGCAGGAGCAGGAGTAACAGCAGCAGAGCACCGATCACTGCACCAACTATGACGCCCACTTTATTGGTAGCTGGAAGAGAGGATGTTATGTTTATAGATCAAACTGCTCTCCTGCTTTACAGTCATTAATTCCAGCTCCAACAAGAGGCTTATATGTGATTTTGTGTTAAAGACTGCAGCAAATGCAGTAGCAAAACAAAA…
67034	19	53.9868947688712	CATGCCATAAAACCAAAACAATGAGCTGAAAGAACATTTTATAGAACACAGAATGGTTGAAGGGACCATAGATTTGACTGGGGATTCTTAGTCAC	GAACAGAAGAGAGATTTCCATACCTGCTGCATCGCAAATCCAATTCCACACTGTCAAAAAATAGAAGAGACACTCTTAAAAGCTGTTAGAATAATTAAAAAAAATAATACCAGATTAAAAGTTTACATGTAAGGTGAAAGCAGCCACTTGTAGTGACTAAGAGTCCCCAGTCAAATCTATGGTCCCTTCAACCATTCTGTGTTCTATAAAATGTTCTTTCAGCTCATTGTTTTGGTTTTATGGCATG
67050	15	11.7680962846197	CATGCACAGATCAACCCATCATACAGGTCACAGAGGTGAAAAAAATCTATATGGGGCTCGTTCCAGGTAAATCCTTTACGCTTCATGCCATAACT	GTTGGGATTGGATAAAAATTCCTTTTAACTAGTGGAATTCAGCTCATTTAAAATGCTGATATGATTTAATAGTAGTAGAGAGGATTATTTCTCATCCCGGTGGATTTCAGGAAGGAAGCTCAGACCAACCTGTGATGTCTCGTGATATTTCTCTTCTCTGTTACTGGCAGCAGTTGAAAACAAAGATCATTATCCTCCACAGGCTCATAGTCTCTGTCTGTTACTGTGCCCCCGCTGCCTTTGCACAGCATACTGTATTCCCTATTTAGTCAGCAATAACCTTACAGATGCACTTGCATCCACGCTTGTACATTCACATGGCTGGCAGATGGCACAGAAAGCTTTCCATCAGCATTATAGGGCCAGAGAATGTGTTATTGGTCAGCATCCAATACTCAG…
67053	15	12.3016315261327	CATGCTGGTAAATGTATGCTGGCAGATCGGATGAGATGGAACAGCTGTTCTTACCCGGAGTGAATGGGACTGGACACGGTGTTGTGGCTGTGGTC	GCTCATTTCATTGTCTGACCGCTGCAAAATCATAGTAAGAGATTTACTGGATGTTTCTGGATGTTATTTATTGTGTCTTTTTGTCTTGACTGTGGACAGTCTTGACAAATGTAGAACTAGAGGCTGTTAAAGCTCATCGTTTCATACCATGCATGACAAAAGAGTCAAGAAAAAAGATGGGAGGGACACGTCTACTCAATGATTTATCTGTTGTCGATCTTTCTCATCTCCTCCATCTTATCTTTACTCCTTTTTATCTTTACGCTCCTGCTCCTTTCTTCACCTTACCCTTCTCTTAAATCACTTATTATTCCTCTTCTCTTCACCTCCATCTTTGGGTCCTCTTCTCCTCAGCACCTTGCCGTGACCAGAGACTACAGTTCGGAGTGTATGCGCCGC…
67270	20	42.955721869698	CATGCAAGATAGCTATATCCCATGGACTTCAAAAGTCCCTCAGTTATATATCGACCCCTCTGTAATTTTACCACTTTGCAAAGTTGGACTGGACC	AAAAAAAGTACAGTGTCGAGATATAAAGCTTTAAAGAAGACACAGAAACGGCAGTCAGTGAACTAACAGGTTTACAGGTAGCGACCGGTAAATTGGCAGATACTCGCTCAGCTTGTGTTTCAAATAGGACGAACTCAAATCCTGAACGGACTGAATACAGAATAACGAGCGTTGACGCGGCAGCTGGTTGACATGTGGCCTCAGTCCGGTCACGTTGCTGTCTGTCTGTCTGGTAGAATGTAAAGAACCACTTACTTGCTGGGAAGACAACACTGCTGAAGCTCCTCCATGGTCTCACCACCAGTCCGTGATGCTCTCAGCCTGACGCCGCATACAGGAAGCAGGAAGAGATCTCCCGCGCTAAAGGCCCCTGTGCTAGTAATCCCTGGTCTCCGCCTG…
67273	21	25.0729868087232	CATGCTTTTCTTCTCCCTTTCCAATCTAGTTTTGCAAGTTGGAAATGCAAACAAGATCAACAACAATATCACAAAAAAAAGAATGAAAATCTCTC	TCTGTGGACGTGTCATGTTCAGCTCTTCCATTCTGTCAGTCTCCCCTCAGAGCTCTGAGCTGCTGAATTTTCTGTTTCTGCAGACAAAGTGACATAGATGAGCTCGTCCCTCTGAGCGGCGGTTAATCCTTTTTGTCTGCAAAAACAATGAGTGTGAAATTGCTCCGTGCACGAATGTCTTCAGGCAGACTTTAATCATGTTACAGGCCCACGTTATCCGAAGGGAATTTAAATCTGCGTGTGCTGCCTCTGTGTCTGAAACAGAAGATCATATTTAATGTGTTAATTAAGGGCAGATTTATGCAAATGAGAGAATTCTATTCTACTTCCCTGTAAGGCTCCTTCTTTATTCCATGTTCGGAGATATTTCAGGGTGTTTCCCAAAGAAATTAATTATTA…
67324	9	128.961765335981	CATGCAGTTGTTGGGATTCATAGAAGATCTGCACGCAGCTTAGAAGTTGGATCATGGTGTTAGACAGCAGGGGGCTCTTTGATTTACAGATCAGG	AAAAGGAAACAGAGGCCCAAAGAAGTGTAACAGTTGTGGCTCTTCTTAATTTAAAGCCTCGATGCCACTGAATGGGTCCAGTTGGCCTATAAAACCAGTCCCTTCAAATAGCAGATTCTTTAGGCTTGACAGAAGTTTTGTGAGGAAAAGTTCAATGAGACACTTAGACACACACGCACACACAGCAGGGGGGGG
67366	4	147.755224840586	CATGCTCTGTAAAAAAGTCAGCTTTAATGGGAACTTCCAGTTTTTACAGCCCTTCTAAGCATTATTGTTCAGTTGTGGTGAGTTATGCCCGGAAG	TATGTAGCGGATGGCAAGAATTGATTTGACTCAGAAACACCCCCACAATTTAGTCAATTGTTCCTTGTATCATTTCTGACCGATAAGTCTGCTGATAAGTCGATTTGTAGTAGGATCACAACCATGTGATCGTCAGCAGACAGCTGATGTACTGTTCACTTGTTGTCATGGTTACAGTGCCACCATGCTGCTATCTTGCAATGATACAGAAATCTTTAACAAATTCGTTAACAAGTCCCAGACTGTAAGCTACATCACTGCCAAAATCTAACCACTTGGTCCTTGTGTCATTTCTGACCTTCCCTGAAAATTTCATCCAAATGGGTTTTTGAGTAAAGTTGCCAACAGACAGACGGACAAATGTACGCCGATCATCACAGCACTCCATCACGTACCTTG…
67422	19	100.766986004488	CATGCCAAAATGTTGGGTAAGACACTGAACCTGAAGTTGCTTCCGAGCAACTTGCACAGCAGCTCTGTCACCATCGGTGAGTCAACTGGTGAAAG	CACATTTGACTGTTGTCAGGATTTAGTGTGGATTTCTGGTAAATGGTTTGCGCTTATATAGCACTTTTCTTCCACATCTAGCACTCAAGGTGCTTTATAACGTGTTTCTCTTTCACCAGTTGACTCACCAATGGTGACAGAGCTGCTGTGCAAGTTGCTCGGAAGCAACTTCAGGTTCAGTGTCTTACCCAACATTTTGGCa
67609	14	85.3113063791277	CATGCTCTAAAAACCCAAGGAACTTCAATTATGACATTTTTTTGTTTGAAGGATTGAAGAGACTTGACTTGGCTTAATTAATTAGTCAGTCTTAC	TGTCGACTCTAAGGATGCGCAGTAAAATTATTTGTGTTAACTCAGATAATATGCTTATTGTATTGTGTACCATTTTAATAAATATTTTTAAATTGCTGCTGTGAAATTTAGATTTTGTCTTTGTATTATATTAAATCCACATTTTTAAAAATTTTGACAGCTCCAGTTTGACACAATTGCATGAGAGTGAGCCTTACTTTTGAACGCTTAAACGTATACAAGCATCTATACTACACCTGTTTCACATTTACTTTCCTTTAAATTTACATAGACCAATCTTCACAGTCTTATGACACTGCTGTGAAATGGTCTATCTGCACCCCTTATCATTCGATTATACGTGAAAAAAAATCCTTGTTGCATAATACGAATCTTCTGTAAAACTTGCCATTTCCAGAA…
67852	24	122.888330882146	CATGCAGACAGACAGATGGGCTCTCAGACCGACACAGACGTGCTGTGACAAACACGACAAACTGAAGCACCAAAATAAAGTGAGACGGGAACTGA	AACTGGTGTTTGGCCTGAGTCTCCAAGATGTCAGGAAGCAGCATTTCCTAACATGTTTTTTAAAAATGTCTCAACAGTAAATAATTGCTAGGTGTCGGGTCCCAGCCTCACAACCTGCAGCACCAAAACGACTTAACGAGTGAAACCTTTAAACGTGTGAGCTTGTTTCTCAAGCAGCAGCATCAGTTCCCGTCTCACTTTATTTTGGTGCTTCAGTTTGTCGTGTTTGTCACAGCACGTCTGTGTCGGTCTGAGAGCCCATCTGTCTGTCTGCATGGAa
68065	20	127.78863433707	CATGCTGCCCTCTTGTGAGATGAATAAAATGTCCGTGCGCCTCAGAGCGAAAGCTAATTTAGCTGAAATGTCCATGCAGACCAGTCTTAGGTTTG	TCTTAGTATTAACTCATCACTAATTCATAACTCTCCAATAGACACTGCTTAGATACATGGGATGGCAGAGGAGGAAGGAAGGGGAATATGATGGGTGCTCAGAGGAAGAACAAGACAGAAAGAAACACAGAAAAGGTGAGCGGAGCAGATCTTGCTTAGTGCTGCACAAACCCAAGACTGGTCTGCATGGACATTTCAGCTAAATTAGCTTTCGCTCTGAGGCGCACGGACATTTTATTCATCTCACAAGAGGGCAGCATg
68148	23	19.9156448708247	CATGCTTTACACAGATATACTGACAGTTATTCTCATGTCTGGTACATACTTGATATGTCTCTACAAAGTCAGATGAAGCCTCGCACCCTCGGGGG	AGAATTATTTGCTTTGTCTCAGTAGCAAATATGTCTTCAGTTCTTTCAGCAAACTCCCACACACACACACCGCCCAGGGATATTTTTGTTGGGGAATGTGGCATAAAAGGCTCCGATATGAAGCCAGAAGGTTAAAGGACACTAAAGAGTTTGAACTGCAGGTCCGTTTGTCCAACTTCAACCAAAATCCTCTGACTGTTCCACCTTTCCCAGCCTTCAGATGTAACGTTTTAGATGTGTACTATATCCCAAATACTGTTTGACCAGTGTCTCTGCTATCTTTTTCCATTCTTAACTGATTCACTACTGAGGAAAAATGATATTTAAAGCATAGACTGCTCTGGTGGTTTGGCATATACAGTAAAGCACATCACCTTTCCTGTAAGGATGACTACTGCT…
68162	13	2.54319820539044	CATGCAATGTCTCCTCAGATGTTGGGTTAAGGTGCATGAACTTTGTCTTTCCAGCATTCAGGAGGAGTCCAATCTGTCTTGTTTCTCGCTCTCCC	TCTTTATTGCTGATTTCACATGTGAACAATTCCCATTTTTTCCTAGTCACCATGAAGAAGTACTCCCAGAACTTGCATTCGCAGGTGACATTGCCCACCTGGAAAACACTCTCAGTGAAGCACAAGACCTTCTGCATCAGGGAGAGCGAGAAACAAGACAGATTGGACTCCTCCTGAATGCTGGAAAGACAAAGTTCATGCACCTTAACCCAACATCTGAGGAGACATTGCATGAc
68182	16	109.755761578298	CATGCCCTCCAGGCCTGCACTATTAAGTGTGTAGTCTGCCTTCCGTTTGCCTTAGCAGCTCTCTAACTTTACAAAACAGATGAGTCAAGTGATAT	CACGTTTTCTGAAAGAAGAATGTAGCACATTGCAATTGAGGAATTAGTACCTCTTAATGCTGAAGTCAGGACTGTGATGCTAAAACATACTAAAACAATCTCTGAATCTTTACAGGGTTTATACCTGATTTTCATTGAAGTGACTGTCAAGTAATGAAGCTAAAAGAGTTGTTTAGAGTTGTTGGACTGGTTCAGGTGGGGAAGGTTGTAATTTCTCTCGGAGTGTTCCTTAGCTGCTTGGCCAGAAAAATCTCTAGCTCCACAAAACACTGCACCCTCAGGCTAATGTATTTCTGCAACTGCTACTTCACAGTGAGCTGGACACCAAACAGAGAAATAGTTAAATATGAAAACCAGTCGACTGTATGCAAAAATGTACCCGTATGTTTGCGTAGCTGC…
68379	12	33.3115133894034	CATGCCCTGAGAGCATTCTGTCAAATGTAATGCAATTAGAGAGGGGGGTTAACACCGCCAAACGGGCGTGAGGAAGGCTAATCAACTCTCTGAGT	TCCAACTTTCTCAACAAGACATCACTTCCAGGCACATGTCCACAAAGAACCCTGAAATGGAAGAACTGGACTGGTCAGCTCAGAGCCCTGACCTGACCTCATTCTACACCTTTGGGATAAACTGGAATGCTGACTGAGCCAGACCTTATCACCTAAGATCAGCGACTGACCTCACAAATGCTCCAGTGGCTAAATGATATCAAACCCCTGCAGCCAAAATTTGGTGAAAAATTTTGCCAAAGAGGCTGTTAGGGAAGTCCAGTTCTTCTGGTATAGGCTTGAAATTTAAGCTGTTGGAATGTTCAGGAGTTCACATTCTTTTGCATATAATATGTGGCTTACTATGTACTTTTGTCAAAGTTTGCACATAAGTGAAGTCAATGAGAAGAAATTGTAGCA…
68522	18	1.74544569397783	CATGCCAAGATTTATTCTATTGAATCAAGACTTCAGTATAATGGGGTTGTTTCATGCACGTGAAGTGCACGTTGTGGCTTTGACTAAATGAATCT	CATTTCCTGTCATGAACACAGAAACAGCTGATGTTGTTAATAACCTTTAATAGTTACATCATCTCTGTACATTTACAAACTTTAATTACATAATTATTCCGTTTCAAACTAAAACCAGTGACCGACGGGTTCATGGCACCGACTATAAAAGAACCAGAGTTGGACCTGAAAACACTGATGGGATAAAAACGGATCTAAAGTGTTTTAATGCCGCTCTGCTCCGCTGGAATGATTCTGCGCTGATCTGGGTTCAGTCTGAACCGGGTCCACTGTGCTTCTGGACCTCAGAAAGGTTCTGGTGTTTGTGCAGTTAGAGTCCGGCTGGTTTGGGTTTGGCAGCGTTTGGACTCAGCAGTTGGTGCCCAGACCGGCCCAGTGGTCCGGAACCATCAGGAAGTA…
68676	12	114.108876327297	CATGCATGTATCAAAAAGTAAGACATCAGAGTAGACTTGCGACAAACATGGCCAGTGGGTTTGGAGTTTATGAAGCAGCCAGCTGGCTTCAATAC	GACTAGGTAGACGTGTGTTTGCGATACACTGCCCCCTGCAGTTTGGGAGCAGATGCCGCATGGAGTATAAAATCACACACGGTCTCACGAGCGGATTTCCAAGTGTCTCATTTCCATGTGGCTCGTTCGTGCGTAAAGCATAACCCAGCCTGAAGACTCCAAGTTGTTGACCCATCCTCCAAACTCCCCAAATTCCAGGTTCTCCTGGACCTGTTGAAACATTAATGACAATCTGATATAGAAATCTCTTCCGTGGGTTGCGAAACAAAGTTAGATGAGTGATAATGTTTTTCAGTCTTTGTGTCCTCAGTAACTCAATCATGGCAATAAACTCTGAAAGGCAACAACTATGACTCAACCACAAAATAAAAACACTGGCCCCGCTGGCAATCTTGCAAA…
68723	16	116.15944596809	CATGCTTGTGTGTGTGCGTGTGTGCGTGTGTGTGAAAGAGAGTACCTATGTTTGTGTGTGTTTTAGTGTGCATAAGTGAGAGGAGAGAGATTAAC	GTTAGCTTATGCTAGGAGAGGTGTCTGCTGTGAGTCTTTCCCTTTCAAATCCTTAAATGTTGAAATGTGTTTGATGGGGTAAACTCCAGTCTGTCCATATACCACCCACAATCTTAAAGTACTTATTTAACTCCATGAATAAAGCTTAAAACAGTCTTACTCAGGTCCATTACTTTTCCCTATGACCGCTTTCCTTCTTTTGTCCGTCCATCTCTCCTCCTGTGCAGTGTTACAACCCTTCAATTTCTCTCCTGCCTCGCAATCTCTTCACATCCCTATTTCCATTCACTGGGTCTAAGTCTCTGCCATTAAATTCCTCTCAAATCCCTGCTCTTGCACTTGGTTTCCTCCCCCTCCCTCCTTAGTATTTTCTGCCAGCATTCCCAGTTCTCCTTCACG…
68747	24	74.1059642804875	CATGCCCTGAAAGTTTGCTCAAACTAAATATCTTTGTTTAACAGCATTACTTTTTCCAAGAAATAGCTACAATAGCAGCATGACCTATGAGGGAT	CTGCATGCAGAAGTGACATATTGACCTGAGGATGTCACAAGACAAAGAGAGAGCATCCAGAGTGGAAACGAGTCATTCTAAGGGGTATAAATATGCTCAGTAAATTCAGTGGTCACTAGATTTTGGCATGTTTGTCATATAAGAAGGCATTTTGGCTTGATGGTAGCATTAGAAGAAAAAA
68950	8	45.8928188122927	CATGCTCCATATGCACTCCTGATATTTGGAGCTTTCTTCTTTTTTCAACGCTGGGTCATCCCAGACCTGTTGACAGAAATCCTTGCAGACTTCAG	TGTCTGCCAGCTGACAATTGTCTAGACCAAGACAGACGGAGGAGAGTCCTCCATCTACAATCTGCTGGTTTTCTGAGATTGCAAGCTGAACAGAAGAATGCAGAGAACATAGGAAGACGATGCCAGCTGCTGGATTCAGGAGCCAGTTCAACAGCATCTTGATATGCATATTATGTCACATTTTGAACTTTTACTTGTAATTGTCTTCTCAGTAATTTTCCTCATATGGTCATGTTTATTTTAGCTCCTGTCGTGCTTTCTCTGCTCATTTTCTCTGTCGCCTGTTCTGTTAGTTAATCAGTATTTATTGTCCATGTTTTTCCTCTTTCAGCTGTCAGTTCATCTGCATTGTTTATCTGTGTTCTTCTCTCACGTTGCTCTGTGCCATTGTTTTCAAGC…
69084	6	107.422518111524	CATGCAGTCTACAATTTACCATTCAATACATCTATTAGTGAAGGGGTTATGAACACATTAAACCCCAATTATTACATAATGAAGTTATTATTCTC	ACTCCACCAAGGAGCGTGGCGGAGTTACGCAATGAGGGTCTGTTTTTTTGTCTGTTGTTACTCAAAAATGGATGCACAGATTTGGATGTAATTTTCATGGAAGGTCAGAAATGACACAAGGACCAAATGATTAGATTTTAGCAGTGATGCGGCTTATAGTCTGGATTCATCGATTTGTTAAAGATTTCCGTGTCATTGTGAGATAGTGGCACGGCGTCACTGCAACTATGACAACAAGTGAAAACTATGTCAGCTGCCTGCTGACGATGACATGATTGCGATCCTACTACAAATCGACCGCTGCGGATCACAGATTATTTAAACATTTCATCCTTCAGAAATCATACAATGACTGAGCAGCCTTGGTGGAGTACTGCGCTCTCTGAGTGCTTTTCTTAT…
69100	14	28.4331724441839	CATGCTCTCTGCTCCAACTCTAATGTTTTATTGTTCTGCTTCTGAAAACTTACAATGCGAGTCTATTCACTCCAGAACTACCTCGTCCCTCTGAG	CTCAGCATGTTTTTGGATGGAGAAAACCCATGCACGCACAGGGAGAACGTGCAAACTCCACACAGAAAGATCTCAGGTCCAGGCCGGGATAGAAACCAGGGATCTTCTAGCTGTGAGGCAACAGTGCTAACCACCGTCAACAACCATCAACACGACTCCACTATCAATAGCTTTTACCTCAAACTTTAAGTCAGACGGTGGCAGCGTGGCGGGCAGCCTGAGAGCATACCGACCCACAGATAATATCAGACACACATTAAAGGACAAACCACATCAGTGCAGCTCTTATCTGAGCAGGATTCTTCTGCCGGTGGCCACTTATTCCTCCACCTCCATCCCTCTCCTCCTCTTTGACATGTCCCTGCAAGGCTCCTCCGGGATTCCCAGAATATCTTAGAT…
69109	10	139.080942859378	CATGCCTTCATTTTCTGTGCCGCTGCTAATCCTGCTCCCTCACTTTCAACGCCACCGAGCAACCACAGCAGTTTTCTGTTAACAGATGGAGTTTT	TGCAAACAAATAAGAGTGTGGTAGCCAGAAGGGGATTGAGCCAACAGTGCCCCCCAGAAGCACACTGTGGATTTAACAGATAAAAAACTCCATCTGTTAACAGAAAAGTGCTGTGGTTGCTCGGTGGCGTTGAAAGTGAGGGAGCAGGATTAGCAGCGGCACAGAAAATGAAGGCATG
69338	9	86.7124989288215	CATGCACTCAACCAGCGTGGACTTTACGAGTTTATGGAAACCTTGATGATTCATCTCAGTCCAACATGCTTTGACAATGTTCTAAGGAGCATCTC	AACTAAGTGCCAGAAATCAGACTCTCATTAAGATTTCGGCTGCCAGAGGGCAGTACGTGGCACTATAAAACCTTTTTGAGACTGGATCATTTGTATCCAAAGCATGATCAGACAGATCAAAAGTGACAATATCATCAGAGCTTAAATACATCCAAAGATACAATGTTTACTAAATGAAAAACACAAGACTTCAGTCAGCAAAATACGCTGTCAATGGAAGGCTAGTCATCTCCAAGGACAAGTAGAACTCTCTGAACTATTTCTCAGGAGAGGAAACAAGGCCAAACACTTGTGCCTAATACCAGCATCTCACACTGCATATCTGAAAATAAATCCTATTTACTCAAGAATACAAATCTGAATCAATGTCCAAGCCAAAAACTCGTCAAAGCTTTGCAA…
69387	1	69.1697523393462	CATGCTTGAGAGGAACCATGTGTGAATTGAAGATAGTACAGTAGGTTGTTTTTGAACCGTGTGTGTACAGCGTTTGTTTCTGGAGTTGCTTTGTG	AAAAAAACGCCATAAAAAGCAAGAGAAATCCCACCAACCACATACAGCTGCATTAGGACAGCGGGCACGCCACAAAGACACACACAAAGCAACTCCAGAAACAAAAGCTGCACACACACGGTTCAAAAACAACCTACTGTACTATCTTCAATTCACACATGGTTCCTCTCa
69423	13	22.3436568459574	CATGCATGGTTCCCACCGTGAAGCATGGAGGAGGAGGTGTGATGGTGTGGGGGTGCTTTGTTGGTGACGCTGTTGGGGATTTATTCAAAACTGAA	GTTTTCCTTATTTTCATGAATATTTACATTGTAGATTCTCACTGAAGGCATTGAAACTATGAGTGAACACACATGTAATTATGCAGGAAACAAAAAGTTTGAAATAAGTCAGAACATTTTTTAACTTTTAGATTCTTCTAAGAAAAAGCCACCGTTTGCTTTGATTACTGCTTTGCACACTCTTGGCATTCTCTCGATAAGCTCCATGAGGTAGTCACCTGAAATGGTTCTCCAACAGTCTTGAAAGAATTCCCAGAGATGATGAGCACTTGTTGGCCCTTTTGCCTTGACTCTGCGGTCCATCTCATCCTAAACCATCTGGATTGGGTTGAGGTCAGGTGAGTGTGGAGGCCAGGTCATCTGATGCGCTACGCCATCACTCTCCTTCTTGGTCAGATA…
69465	2	168.96935819862	CATGCCTGCAAGCAAATTTGACTGTATACACTATGCCCTGAATTCTCATTACCTTGTCCCTCTCCAGCTCATGATACAGGCCTGGTGACGCTACA	GAGGACAATTTCAGAGTGAGGGGCTCACATGCATTAACATGCATGTATGGCTTGAATGACTATGGAAGCATAGAACAGAGAACATCAGATCACGACACACATAAAGGGAGTGTGACCTCAGGCTCTGCTAAGGAGGCCATTACACCACCACATCTTTACATAGCAGACAGTCATGGCAGTAATAATACCATATGTATGTGAAAAAGTTTGTTATGACAACTTTTAAACAAAGCAAGAGACGGTGCTGCTTGATGATGCAGAAAACCATGGATGAAAAGCGCCAGATAGAAGAATTAGCCGTGGAAAGGGAGCATATAACAAAGAGTACATGCAGAAGTGAACGAGGAAAGAAAACAGGGAAGAGAACATGAAAGATGACGAAAGAAAAAAGTTATTGCA…
69554	5	89.2401525966118	CATGCACCTCACTGACGGTGCTTGGATCAGGCCGTCAGGTTGACTTTGACCTCCCTGAATGGCCTCAGGTGTGGAGCAATGATGAGTGCTATCTG	AGCTTAAGGGCAACATAAAACACAGCAAAGCATCCTTTCTCCAATAACATAAAGTAATCCAGAATGTGAAGTCACCCAGATGACTATGACTAAGTCATACTCACTGGATCAGTCAGACCCAGTAGAAACATATTGAAATAATCATGCTGTAATGCTGCGCTCTCTGAAGAGTCATCACATAAAATCAGTTTGTTTGAGCCCGTTTGTATTTTAATTGTTTGATTCTGGACCATTGCAGGCGAGTGTTTGAAAGGGCTGACCATTAGAAGCAGGATTAATCAGCTGATCCTTTCATTCTTGATTGATCCAATGCAAGCTCGAAATTAGAAACAACTGAAAGCAAGGGTGAATATCTGACCAACAAATC
69818	5	87.3693412546674	CATGCTACTACCAGCATTTCACTACGGCCACAGAGAGCCACCAGCACAGCTGCAGACTCTTACCGGTGTGTCAGCTAGACTGAGTTTTTTTAACT	AGTTGAATAAGTAGCAGGCTACATAGTGGCCTAGTAGGGAAGGGCACTGAGCTCATTTGCATTCAGAACAGTGACCCCTTCTACCGCCATCTGCATAAAGATGGAGGAGCAAAGAGAGTAGAGAGGAGAAGAGGCAGGGATGGTTTCAGGGAGGAGAGAGCAGGAGGGGTGAACAGATGCAGAAAGAAAAGAGAGCTGTGAATTTCTTTTTGTCCAAAGAATAACGTGGAGAACACGGCCAGTGAGAGTATTTCTGGGTATGAAATAGATATAGCAGACAGAGGGGCGCATGACTTGAGCTACAATGGGAAGATAATACATAATGTTGTACTCTGGAGATGAAATGTGTTAAAATCAAGTCGTGCTGGGCAGATCTGGCACCAAAACATTTTGATCCAG…
69859	20	86.6831171073975	CATGCCTCTCTGGTGTGATGAAACCAATATAAAACTGTTTGGCCTCACTTGTAAATGTCACGTGTTGAGGAAACCAGACATGGCTCACACATACC	CTGAACCAAAAAACAAATATTTGTAAATGTCTTCAAAAGAAAGAGCTGGAATGTCACAATGACAGAAATTTTCACCAAATTCTTAGTTGAAACACCTTTGATCTTGATTATAGCCTCGAGTTTTCTTGGGCTTTGCACATCTGAAATGGGGACTTTTCTGTTATTACTCTTTCTGAAGATCCCCTCAAGCTCCGTCAGATTGGATGGGAGCCGCTGGAGGACAGGAATTTTCAGGTTTCTCCCGAAATGTGCAATTGGGTTCAAGTCAAGACTCTGGGCCACTCAAGGACATTCACAGAGTTGTTCCTATGCCACGCTAGCGTTCTCTTGGCTGTGTACTTGGAGTTTTTGTTCTGCTGGTGGGTGAACCTTCTGCCTAGACTGCTCTCCAGAACAGTT…
69884	21	100.770799649444	CATGCCGAAAACTGTGAAAAAACTAACATACAATCAGTTGGGAGCTATGACGTATCACAACCGTTTAAAACTGTAGTGCTAAGTATATTATATAG	AATAATATTTCCTCTCTTTTGACTCCTGTTTCAGGCATTTTATGCAGTTGTCTTACAGATGTATCAACAAAGTAAAGCTCCCTTTTGCAGTATTCAAACACTTTACCTGTGTGAAATCAAAACAGTCCGTGAAGACCTACAACAGTGAGGCTTATCGGCCTGCCACCAACTGTTCAGCTTTTTACCATTTCACAGGGGCCTAGTTATGAAGGCTTTGCTTGAGGACCACAACTCACTGTATCCCTCAAATACCCGGCCAGTGCCAAACCTAAGAAAATGCAAGTCTAGTGTAAATAAGGCAGAGGCCGCACCTCTCCAGTTTTCCCCTCATAGTGGTGGAGAGGGCTCCATCAGCGGAGAGAGCATGGTGAGCCTGTGGTTGACCCACAGTAAAGGCAG…
69889	7	131.207724412357	CATGCCTTCGTCCACCCGGCCTCCGTTGACTCGTCCCACCTGCCGTCTCTGGAGCTGAAGCTGGACTGGAACAGACCAAAGTACATGTCCAAACA	TATAGCGTGTCGCCCAACAAACATCATAGTATAGCATGTCGCTCTAAAAACGTCACAGTATAGCCTTTAGTCCACAGCTGTCAGTAGGTGAGGAGCAACACAAAAACAGTCCAAACGCTGGTTTCCAGAGGGTTAGACGAGAATTTATTTGAAAGAGTAAGTTTACAACAACACAACATGTGAGGGGGTTAAAAACAAATGGGTGTTCGTAAAATAAAAATAAATCAACAGAACTAAAAGTGAAATTCACGTTGACATTGATGGGCATTCCAACCAGGACCAAAGTAAAAGATAATCATTATGAAAAAAACTCTTCATGTTCACCTCTTAAAACCCAAAAACACACCACAGTAGCACCCTAAACTAAAACTACCAATGGGTTCCCTGTTTTCCTTTGTG…
70207	8	93.5039444662095	CATGCTGAGCGCACGCTAAACAAACACGGGCTATGATAGCGGCTCAGTGGGACCACAGAAGTGTCATCCAGGCTGCACAGACACACACACACACA	CTGATTGATGAGGCAGCCCATGTAGGAACAGCCGGCTGGCACACCGTTAGTTTCAGCAAATCACTGCTTTCCATTGTCGCCATGAAATCACTTGTTGCACACTACAGTGGGCACCTGGCCCGAGTGAGTCTCCGGTCGGTTTGCAGCGCTGTCAGAGCCTGTGTGGTTTTGCTGTGGAGCTCAGTGTTGTTGATTGTGTTGTTTATTGTGTGTTTGTGCTGACTAATGGCCCAGTGTTATGTAAGAAGAGAGGAGAGATTACCCCAAGCTCATGCAGGCCACACTGTTAATCCCTCAACACAGCCCTACTGACTGACTGAGGTACCAACAGAGTGCTGTTGCAACACAAACACACACACACACAC
70340	4	0.000199999999996369	CATGCTAATCACAACCAAACATCCCGCTCTGCAGACATTAAACTCTTCTTCTGTCAACCTTTAACATGGTTCTTCCAGCAAACAAACTGTAGAAG	TGTCGGACCATTCCACAGTGTACATCTGTCTGGCTGGAACATGATGTTTGTGGTCATTTTGCAGGACTTTCCTTATTTTTCTGGTTGTTTTCTTTGCAGTCTCCTTGGTTGGAACTGAGCCAACATGTTCAGAGCTTCTCCGTGTTTCTTCATGTTTGGAAATCTGTCGTGTTTCTGCACATCCCAGCTTTTATTTTCAGGGACTCATCAGACTGCAAAATGATGAGAAACTGAAGGAAACTTGTTGCTGAACCACTAAAAACTCAATCAGAGCATCCTGGTAATAGGATTGTAATAGCAGAACCATGGGTGGAGACACATCCAGGATGGACTCTAATCCGATCAGACAAAGTTCCTCCAGAGGCCACAGACACATTTGGCCTTATTAAGATCAGAGTG…
70365	12	194.061305520774	CATGCTCACATTCGCACCTACAGTCAGTACGCAGTCACTAATTAGCCTCATCTTCAGGAGGAAGCAGGAGCACCCATGCAAGGCGAGAACATGCA	CCTTCGCCCTAAGTCAGCTGGGATAGACTCCATCCCCTCCACGACCCTAATGAGGATTAAGCGGTGTATAGATAATGGATGGATGAATGGATATTCTGTTGGACATGAAAGCTAATTTTACACGAGGTTTAGACGACATCCTCTTTCCTAAACAAAATTCTAATAAACACTCTGAGGGCTGCCTAACCTGATGGGCTGCCTCATGTTTGACCTACATAGCAGGTGCAGTTGCTGACACATCAAAGTCCTCCAGTTGTGGCCAACCTGTGACTTGCTAGGTCTTACTCAATAGCTCTATTTTAGTTTTCACTCTGCAGAATCATAAAAAAAAATTAGATTTTCTGTCTAAAAATGGGTGGTGCAGTGGTTTAACACATTTCAATTCACAGGAAGAAGCTT…
70393	3	31.6290704089349	CATGCACGTGTGAAAGAAATCATATGGGCAAACACGTCTGTGAAGGTGGTAAAGAAAGTTCAAAACATCCATGGAAACATTTGGAGACACACGTA	CTAACACGTACCACCAATCTAAGGCCTAACTGAATGGAATGAGAGATTGTCTGGGTCCCCATAACATTGTTCAGACGCCAGCTTGTCGATTTGTTTTCAAATAAACGGAGAAACGGGGGATTGAAAAGGAAGGAAGCAGCCCAAGGGAGGCCTGATGAAGAAAAGCAGCAGGGGTTGAACTGGTGAGAAGACGTTTAAATACACAAAGAGCAAGATTCATTTATTCACCTCCAGGGTTTTAGGTTGGTGGAGGATTTGGAGTCTGGGTTGACTGGGTCAAGAATGTTTCTGAGCTGTGTTTAGGATATTGTTCTTGCATTGTGCTTATTAGTGCAGCACAGCTCAAGAATGTACAGTTTGTTGAAATGGAGACTGTCCTATCAGAGAATAGCAGCCCAG…
70424	11	32.7817961866065	CATGCAGCTCATGTATTCAACAAAGCCTCTCACACTCAACCAGTCAGTCTCTCGTCTCTCTCCCACCTTTCACCTCTGCCTCAGGTAACTCCAAT	ACACACTCACATTTCTCTATATGGATGTCTGGAGAGCTTTGGCAGAACCTGGCACTGCATTATTTCTATCATACCAGTGGAGCACATTTCTGAAATGCTGCTCCTGTTCTCCTGCTCGCTTTTTGCATTCCTATAATTGGAGTTACCTGAGGCAGAGGTGAAAGGTGGGAGAGAGACGAGAGACTGACTGGTTGAGTGTGAGAGGCTTTGTTGAATACATGAGc
70488	17	141.559176479073	CATGCATATTTTTATATTTACACACAGTTTGCTGGATTGGCTCTGCGTTCTCGGTTACCGCGTCGCTCTCATGTTCAAATCCTTGTTTCAGCCCG	CACCCAGAGACATCAACTTCTCAGACATTAGAGTATTTATACAAATAACCTTTCCTTTTCTGTAACTTTCGGAATCACAGCTATGGCAGTGCAGGTACTCAGCGGTAATTCAAGTGAGCGTTGCAGTTTAATGCGGCGGGACGTTATTAAAAATGTTCAATAGCAAACGGAGACGAATGGATCCTTGTCCTCGAACGTCTCCAAGCAGCGTCGCCTGAGGAAACACCTTACATAACCTTGTCAGTCAATCAAGCAGCAACGCGTTAGAAACAATTTATTGATTCTTCACCAAGGCGCCAATTTGCTCCTGCTGTCGCTTTGCATCGTTTATAGCGAGCTTCTGTTCTCCTCCAGGAGGTTAGAAAGACGAATGCTTCCGTCACATGAAGCTGTTTCATC…
70514	1	198.663200938688	CATGCATGGGTTGTTTGTCTCTATGTGTAGTCCTGTGACAGACTGTTACCTGTCCAGGTGAACCTGTGACAGACTGTTACCTGTCCAGGTGAACC	GATGTGAACCAGTTTTTAAGTGAACAGTAGAACTGGTGCTACGCTGCAGCCGCCTGTCAGTGTCTACTGTAGCCAGCATGTGAGGCATTTAGAGACCATCGGGAAAATGTAGTATTTAGCAGGTGTTCATGAAATGTTGAGCCTGTGCCCTGTTCATGACTGATACTAGAAGAGGACTGGTGACAGAAATATCCCTCCATCATCTTTACACCGTTTAATCCTTGTCAGGGTCATGGGGGGCTGGAGTCTATCCCAGCTGACTGAGGGTGAAGGTTCACCTGGACAG
70605	5	86.2489991377694	CATGCAATTTTCATGGATGATACAAAATTATAGGAAGTTGCAGAGATATATTACATCTTACCCTATTAGCGTCATCAAGTTATAATAGGTTGAAC	CTTCAAAATAAAAGCAGCAATAAAGAACATAGAAGCTGGTGCGTTCCCTAAATACACAAAGGGGTAAACTGCTAATATTGTGTTGCAGCTGGTGAGTGCCAAGCCTGTCTCTTTCTTCTTTGGTGATGTTTACATCCACTTATTCAAAAGTTCAACCTATTATAACTTGATGACGCTAATAGGGTAAGATGTAATATATCTCTGCAACTTCCTATCATTTTGTATCATCCATGAAAATTGc
70685	18	28.0778436152213	CATGCATTTAATATACTCAAAGTAAATCCAAACAGTGGCAAGAAACAAACTTCAGCTCCTCTTAAAATCTTGTGGGGAAAAACATTCAGATCACA	ACACGCAAGCAGCGGTTCTTTGAGTTATGTGATGCAAGTTAGGGAAAGATTCTTCAACATTCACCAATATTTGTCTGAAAACATCCTAGAGACACTTAATACACAGTTTGTGTGCCAAAATCACAATACACCTTTATCTCTCACTTTGCTCTGTAATTTCAAATCTATTAGGCAATGAAATAAATGTCCATAACAATAAAACGCTACTGTAATGAAAACAGACATGACAGCTTAAAGAACAATGATGCTCACCAGTAATGAATGTGATCCGAATGTTTTTCCCCACAAGATTTTAAGAGGAGCTGAAGTTTGTTTCTTGCCACTGTTTGGATTTACTTTGAGTATATTAAATg
70836	24	18.2434129912374	CATGCCCCACGGTGTAAACCACATTTCACCTCATGTTAGCAAACTGGTTGCATCAGGTGAGGACATGTGCATTTACATCTGGTTTGCATTGCTCA	TTTTTTTTTATCACCATCAGATGTTAGTATTGAATACTGAAGTCAGTGAGATGGATTCTCACAAATTTCCCCAGGTGATTGCCGGGGAAGACTTGGAGGCCGACCACAGCAACTGGTGGTGGTAATTAAAGTGTTCCACATTATGTTGTCTTTCTTCAGAAGGCAAATTTAAATAGTCGTCCAACCACAGTTCTGGAAAATGTTGCATTCCAGAAAGCGGTACAAGTGAAGGCAACTATGATAGTTGTGCAACAAAAAGGCCATTTAAGGTCACAGATTGTGGTTCTGTGCTTTGTTGAGCAATGCAAACCAGATGTAAATCCACATGTCCTCACCTGATGCAACCAGTTTGCTAACATGAGGTGAAATGTGGTTTACACCGTGGGGCATGGa
70984	17	132.141144997038	CATGCATTAGAGGAGCATTTTTCCTTTATGTTTTGCATTATACACTATATCTGATGCTAATGTTCTCTCTTGATGTCCTCTCATGGCATTGATTA	TGTGCAGCTGAATTACTCCATTATTACAACTTGTGATTGTGTAGTATGGAGTGGTTTAAATCCTTGATTATGCTCCCTTGTGGATGTGCACACGGCCAGTTGTAGATGTGCAGATGTTGGTATTACACTACTATACAAGGACTGTGTTCCATATATGTGCAGTAGGTAGCTTCTGTGCATGAACGTGAACTGCCAAACACGCACAGTACAGCCAACATCTGCAGGGGGATCTGCTCAGACTCTTGGGCAGATGACAAAATTTACATTCCATCGACCCTAGCAGACCCTTGTGTACTCGCAGATGTGGAAATTGCAACACTAGCCTTACAGCGTTTGAGCAGAGTCAT
71081	4	158.766997432101	CATGCTCCTCTAACCCCACTGATAGGACGGTTTAGCTTTAAATGAGCCTGTTTTGCCTCAACACATTTCTTCCCGCATATCTTCCAGGGCTGTGG	CACTCACAGAGCTATGTAAACCCATACTCTAGGCACCAGGTAAGCCTGTGCCAGCCAGCTAAATCAGCCAGGCGTGTGGAGTGGGAAGTGGTGCAGTGAGACAAGATATTTCTCCTCTATTTTAGGCAGCTTCCTAACAAGCGTCGTCAGACAGGGCTGTAGGGGAGCAGGGTAACTGCTGAGCCTGGCACCACACAAAGCCCAGAACAGAGCAGCCAGCGGGGCTAACAACCATCAGCAGCCCAACCAGCTGCTGCTGAGTGCCCCAGTCCAGGCACCAACACCCCTGGGAGGACGGCGATCAATAAAACCCACAGCCCTGGAAGATATGCGGGAAGAAATGTGTTGAGGCAAAACAGGCTCATTTAAAGCTAAACTGTCCTATCAGTGGGGTTAGAG…
71174	1	124.968759112253	CATGCTCTGCTGTTCCTCTTTACTATCTTGTTCCTCAGTGTGCCAATATGAGTCTTCTCGCTTCATTAATGAGGCTGTTGATTTATAATCAGCAG	AGTGTGGGGCGAGATGACAACAAAAACACAAGTATGATCAATAAAAGCAACACAATTTTAAGCAGGTCGGACCACCTTAAAATGCCTCCCCACGCCGGTGCAGCCTGCTGAACACAATGACTCTGGGATATTGTTGTCAGCTGTGCTGTGGGTTTAGTATTAACACACAAGAACACCTCACATTTCTGCTGCAAACTCGCTGAATATTTTCACAGGCAAGCCCGCTGCAGACGAGAGCACCTGCTGATTATAAATCAACAGCCTCATTAATGAAGCGAGAAGACTCATATTGGCACACTGAGGAACAAGATAGTAAAGAGGAACAGCAGAGCAt
71280	19	135.67684138035	CATGCTTCAGTGAGATGTCGACGTTCCGTCTAGTTTCCACAAACACAGCCACCGCTTTTTAGATTTGTGTTCTTGACGTTCCTCGTGGCCTTCCT	TTCTGTTCTCATGCACAGAAGTCACATCACTGGAAATATCACAGCAGAAGACAAGGATCAGCTGCTACTACAGGAAGGCCACGAGGAACGTCAAGAACACAAATCTAAAAAGCGGTGGCTGTGTTTGTGGAAACTAGACGGAACGTCGACATCTCACTGAAGCATG
71338	11	126.523564724455	CATGCACTGAATGATTAATGTAATACTAAAGAAATAATTGCCAGCTGTATTGATAATGAAAGTAATTGTGAGCAGCGAAATTATAGTCTTCCTAT	CATGTTGAAATATCAGGTGTATGTTGATTAAAATTTCAGTTCCATTGCTGACTTCCTGATCTTAAAAATAATTCTAAGCTCACAAATTAAGGTTGGTGTGTCAGTTAATTTCTCTGTACAAATCCACATTGACACCGCTGTCTTGCTGTTATTTTGCAGGTTTTGTCCGGGCACTGGTAGTAGAGCTGTGGTCCATTCTTGAATGTGGCAGTGAAGATGTCAGAGTGGTCCGTCCTAAACCAACACCCATGGACCCCATAGACAGAAGCTGCCTGAAGGTATCAGGGGTGTGAGTGCTTATGAGAGAAGTGGAGCAAATAACTTCT
71537	12	110.968285471995	CATGCTTGGTGGGATGGTTGGGTCCGTTGGGCTCACCACGACATACCATTACGGCATGGGCGTGGTTAGCCCGGTGCATCTGGCGACTCTACTGG	AATCTCCAAAGAGTTCTCAGAATTCCTCCCCCCAACACTTAAACACACGCTTGTGGAAAAGGTAATACCTTGTTTGGTATGCTGTCGTTTAGTGCAGTTCATTTCACTAATGCTGTTACTGTTATTAAGGTATTACTGTGCTTTCGGAGTCATTTTTTAGACATTAAACTTGTTTTGCTTGCTACAGTCAGATATCAGTCACTCTGAGTGTTATTTTAAAGATATTTGTACAGCCAGCATTAGCAATTACTTACAGTTAAGCAGCCTCACATTTTACATTTTGTCCAGTGAAAACAGCTTTTCTTCTTTTTCCATTTCAGACAAAAGGTCCTTTTAGCTCAAAAACGTTCATCGTGTCTTCTTGTTCATACTTTAGTTTCTGATTCTTTTGTTCAGACA…
71637	1	115.435444709555	CATGCACATTGAAAAATAATTGCCTGTTTGAGCGACTTAATCATGGTTTTCTTTAGACCAAGAATTTTTTACTGTTAAGTAAATACAGCGTCACT	AGCAAGAATAGCTTCATGCCAACCAGGACCTTACAATTAAGTGACGGTCTTGACAGATGGATCACAGCAGAGTGCAAGTTGCTCCGGACCAAGCTGCGTTTGCGCTTAAACCACCATCACCACCCCGCCGATTGCGTTCAGTGGTTAACCACGGCGCTACAAATGGCTTCTGTGTGCCTGCTGAGGGAGCAGAGAGTTTTACACTACATATAACTGGGCTTTGCTGCTGTGGAGACAAGCTGAGGTCTGGGACATGGCCAAAGTAATAGTGGTTCTCAATGCTTTGTCAGTCATTACTTTGCTGCTGTGGGGATATACGGCCCTCACAAACAGTAATTAGAGATCACAGCCACACATCAGCAGCAGTGCCAGACTACTGGGGCAGCGGTTTCGTGGCTT…
71682	21	34.3817991375346	CATGCACTCGCTGCTGTCAGTGTGGATTAGCGCTGCGCTGCTGCACCACCCTGGAGAGGAGCCGTTTGGATAATTCAGTTTGATTTATGACAGAG	TGTCTGTAATGAGCATTAAAGTACACGGATAGATGTTTGGAACAACCCGGGACAAACAATCTTTTTTCAATTAATCAAACAAGACGAGACTCAAAATGAATGCGGCTGAACGAGCGCAACAGTGAATTAGGATGAAATTGAAACCAGTGACCCTCTATGATGAGGCCGCGCTGCGAGGACAAACAGCCAGTTTGCAGAGAAACAACGGCAAATATTTAAAAAATAATCATGAAACGCCGCGCTCAACAGAAAACACACGGGCTAAATGAGCTTAATGTGGCTTAACGAGGATTAAATCAGCAAAAACGAAATCTGAGGGAAATAAAATTAAAACCTAATTAGACAGGGGGAGACGTGTGCAGCTCTGTGAACCCATGAACACTCGTCCAACATCACATC…
71694	1	90.6087829181	CATGCTTTGCAGTCTGCTCTACTTTTGTCATCAGCCTAAAATATTTCCTGACCTGACTGCCATCTTAGCTAACAAGAGGTAGTGTTGCTGTAAAG	GTGTGTGAGAGAGAGGGGGGATGCTGAGTCAGCGTAGAGCGGCTTATTTGACCACTGTTAGTCTAATGGGAGGTTCAGAAACTCAAGGCCCAAACTGTTGGAGCTGATAACCCCTGCTGACCTCTGTGTCTGACATCATCACAGCCAGCCAGAGGTCAGTTAGAGGGTCAGCAGGGAGGGGTGTGTTTACCAGGGGTGTGAATGTGTGTATAGAAAAAGCAGAGGGGATTTAACAATCTTGTGTTTCATTTGGTGTTTCTTCATTTGCCCATGAATATTCTGGAATATCTCAAGTTAGGGTCTAATACTCGGATACAACTACACCCGATACCACTTTACAGCAACACTACCTCTTGTTAGCTAAGATGGCAGTCAGGTCAGGAAATATTTTAGGATGAT…
71776	18	157.186937849923	CATGCTGTCTGTTTTCAGGTTGGAATTAAACAACAGTATGAAATGTCTCCTTCACTAACCCTTAGTGATTACATGGATTATAAAATGGCTTTGAT	GTCAAGTCATTTCAAGGGGTTGGGAGGGCAGTTTGACCTGACATCTGTGACTCAGAAACTTAACATGCACACCACAGCAAAACAAAAATGACAGCTTACAAAGCCTTGTATGTTTGTTTTTTTTACTCTTAATTCCCCTCTCAAAGCGTCATCTGTCCACATCTGTGATCTGTTTGGAGGGAGGAGGGGGTGCTTCTGCTCGCTGCTGACAGTTTCCAATACAGACACATACGCCACGAGCCAATTCAGAGGTGACACAGGAGCACAGGCAATTAAACACACAAATATTACGATGGCCGCACACACACACACACA
71812	6	138.178957943018	CATGCAAAGCAATACTCTGCACAATGAAGGCAGATGCCAGCTTTAATGTTAGTCATGTTGGACTTTTTTCTAACACTAAAAGCATATAACAAGTC	GGCATGCTTGAATGCATCCAATCTCTTTACGTCCCCTTGGTTTGATACTGTTACGACATGAATAATTGCTCATGAGGGAATAAAGCGGTGACATTAAGCTACAGTGAAACTGTGTGAGAGCTGCTGTGGTTCTCAGTAGATGTAGGCTTGTATGGAAGCTTTTGATTTGGCTTCTTGGACTTGTTATATGCTTTTAGTGTTAGAAAAAAGTCCAACATGACTAACATTAAAGCTGGCATCTGCCTTCATTGTGCAGAGTATTGCTTTGCATg
72215	12	137.119275111712	CATGCTTGCATTTTAGTTTTTTCGTATTTTACTTACTGACCATCATTTTGCTGCAGTTGCCAATCCACGTAAGGCAACATAGAATACTGGAAAAA	GTTGGTGAAATTTTTTGGTGAAAAAAATCGGGGTAATATTTTTAGTTGTTGCAATAGCAGGAGAGCGAGCTGATCAGTGCCACCACCATTAGAGTATCTGAGAAACAATGCGTGTTTCCACAACAGATCTACATCAGTCATCTCTGATAGATACAAGGATTCTCCAGGAGCCACATTGTTTTTTCTGGGGGCTTCTACATTCAGATTGCTTAGAGGATGCAGAGGAGGGCAATTCTTATGCAAACTAGCTACTGTAGGTTAACTCTTCCAACCCCAGACTACAGCTCTCAC
72577	19	10.4301999501116	CATGCCAAAGCACCTTCCCCAAAGAAGGGTTGATATCATTTACACACTGTGCGCTAAGAATATCTGTGTTATAGAAAGTGAACAGAAAAATGAAA	AGCAATGATGCCGAGACGCTTAATACGGCAAAATGTCTCGTACAAATCTAGAGCAGAGTTTATTTGTTTTTGTTCCCCAAAAACCTGCAAATGTATCAGTGTTCATTTGGAAACTTGAGGGAAAATAAAACACTGAATTTGAAAATATTCAGTGCTATAAAAATCTGAAAGTCAGAATTTAAAAACTCCATTTGAATACCAGTTGCTTGTGATTTTTTGGTTGCTATATCCTACTCATTTTTATTTCTTCCCTCTTCTTTCATTTTTCTGTTCACTTTCTATAACACAGATATTCTTAGCGCACAGTGTGTAAATGATATCAACCCTTCTTTGGGGAAGGTGCTTTGGCATg
72619	14	99.9159883578139	CATGCAGGTTGGCCGGTACAGTCGACGATGGCGTGCTGTCAGAAAATCAACCTGGGAGCATCACAGAACATAGTTTAGTACACGGTGGTTGGATG	TGTGTGTAACTGTCACATCACATTGGTCTGTGTTACCGTGTGTTCCCCTGTTCAGTGATTCAGGTTCATTAATACGCCTCTAACATGTGTACTGTGTTTTCCATTAATCATCCAACCACCGTGTACTAAACCATGTTCTGTGATGCTCCCAGGTTGATTTTCTGACA
72691	5	159.991257662937	CATGCAAACAGTATGTAAGGGCAACTGAAGTACATACTGAAAAGAAAGCTCTTTTAACTGTCACCTAATTCAAAAATGAGCAAAGAGACCAATAA	AAAAAGTTAGGCTTTTAGCTGACCTTTTAAATTCTTCTTACTTTCTTATCATTATTTATTTATTATCTCATGTATTTGTACTCCTTTAACTTTTCACTTTATTTTACTTACCTTTCATCAGGCCTTTTATTCTATCTTATACTTTAAAGTTTTAGCTTTGAAACTCCAGTGTTACCTCAGGGGGTCCTCCACACTGGGGACTGTATCCGATCTGCTGCTGGGGATGCTGTCCGCAGGCAGCGGGAATGGGTCGTACATTTTTATATAAATCACCAGTTTTACTTGTATTAAGGGTTACATTTATGTATAATTAGGGTGTGGCTGTTTTAAGTGGCAGGTGGGTGCCATCACATGACAGTTATTGGTCTCTTTGCTCATTTTTGAATTAGGTGACAGTTA…
72736	12	211.243052186263	CATGCCTTTTTAAAGTCTAGTCCCCATTTCTCCCTGAAGGTTGGTTCTGTCATTCAGTCAGTACACGAAAATGTAAGTCTAATTTTATTCATTCT	TAAAGATAGGTCTGCTTAAAGCTGCAGGAGGCAGAAATCTGGAAAAGACAAGAAAAAAACATGGCATGAATGGAAAATATTCCATCCTCCTTCTGCAGCTCCCCTTTCTGCAAGAATTTCTTTTATGGTTAACAAAGTTTTCATATTATAGGCTCATCCCACCAGCTGAGAACATGCTAATCATGCTAAAAGACAACACCGATTTGGTGCTTAGCCCAGAATTCAAGCCTCTCCCGAGTAAAATTCTTCAACCTAACCAACTGCGCTACCACATCCTGCCTCCACTGTGGACTTATTTATATTATCTTACTTTGGCTCTGCGTGACAAGATTTGTGA
72875	15	3.76550896835819	CATGCCTCAGAAAGCTGGGAACTAATACAACATGTTCGCTCGCTATTCGTCTGGGCCTTTTTCTCTTCATCAAGCCCCAATAATCCTCATTCCGT	TGTCGCACCAGGAGGACAGAAACTGCTTTTTAGGAAATATATCTGTTCTACCAATGTGTCCCTGAGCAAAAGGAATCTCTACATGATCCCAGAAGTTCTCCAACACAGCCCACAACAACCGAGAGCTGCTGCAAAAAACGGAACCCCAAATAATCCTGTCGCCTCTCATCCCAACACGTAATAAAACTCTCTGCATGTGTGTGATAGAATCTGAGTCCCTGTCCTCTGCTTACCCTGCTCGCTGCTGTTGTCGCCGCTGTGTGATGTGTGTCCGCCGCTGGACGGTCCCGGTGTTCCTCCGGAGCGCGTGGACGCCGTGTCGTCATGATCTCTGTTCCAGGACGTCTGTCGGGTAAAGAAACAGGACTTATAGGTCAATCAGTTCATGCAAACTTAACT…
72892	11	4.60176054498493	CATGCTGCTGCTGTTTGTCTGTTTTGGTGCCATCAGGTGCTCCAGCGACTAAGCGGTTCTGTCCGGTGGTTCTGTTGAGCAACGCCGGGCGAAAG	GGGGAAAAAAAAACAAGAAAAGCGGTGGAGCAGCAAACTGCTGTCAGGTGACAAAAGGTTTGGCATCAAAGTAAACACAGTAACGCCGGCGGCAATCATGTCAGGAGAACCTCTGGAGACCGGAGGAGGTTGTCTGAGCCGACACGAGGACTCCTCAAACCGTTCATCTCCTGGTTGTTGAGCCTTTCGCCCGGCGTTGCTCAACAGAACCACCGGACAGAACCGCTTAGTCGCTGGAGCACCTGATGGCACCAAAACAGACAAACAACAGCAGCATGGTCc
72978	5	169.233794300607	CATGCTTGGAGGCTCTCAGTTCACAAACCGCAGGAACTTCAGTCACAACATTCACAGATTTATTTGTTGCCATGTTTGCATCAGTCTACATTCAG	ACTCTCAAGGAAGAAGTTTACTGAGGGAACAGGTCAAGTTAGAAGTCGACTCATTTTCTCATAAACCTTTATACAATCAGACAGTCTGAGGAGTCGCCCCCTGCTGGCTGTTGGGAAAACTGCAGGTGTAAAACGTCACTTTTCAGTCCTCATAGGCCTCGTCCGTCTTTTCCACACAGCCTGTGGTTCAGATTAGTCACTTCAAAGCGACGGTGATCATCTGTCCAGCTTGTCTGTGTGTCCGTCTGACGTTCTGCAGGAGGTTGGTGGGTTCCTGGAGCTGCAGCAGCTGATGCAGCGACTCAACGCCGGCGTGCTGCAACAAGAAGTCCTGAGGAAACACGGAGACGATCTGAGCCGAGAGAACGAGCAGCTGGAGATGCTGCTGTTTCAGCTGGA…
73025	24	69.8465682418429	CATGCCCTATACCAGACAAATGCATTTGCTACACACTCCAGAGTGAGGTTTGACTTCTACAGAGGTTGCATACTCATTACTTGTCATTAAGGCAG	ACGCCTCACTTTCAGATTCAAAGTCAGCCCACGAGTGCCCGTCAATAAGCCAAACAACCTTTTCAAAAACTCCCAACCTGGCCCTCCACCAATGAGATAATCCCCTGACTGAAGCTGCTTCACTCAACTTTCTCTCACTTTTCCTTACGCTTAAATGGCAACTCAAACTGAAAAATAAAATGTTTTCTCAGGCTGAACAATTTTTTTGCACCATCTGCTTCTCCCTTACAATTAGCCCACTCTTTCTGACAGCCAGTAAGATGTTTACATCTCCACTGTGCAGCAGCACAGCTACACTTCCCCTCTAAGGCTGCAAAAGACAGGAGAGCCAACAGTCGAGGAGTTTTGTCAATAGATGTGTGAAGGTGAAAGCCAGTTTCTCACTGAAAACGGTGCTCT…
73057	12	214.976053370982	CATGCCATCCACAGTCCCTGTGATTCATAATACTAATAGAAGGAGAATTTCACCTTCACTAACATCATTCATGCTGTATAATCTTTGTGTCGAGA	CAAATTGACCATCTCAGAGTAATTGTGAGGCCATCTCTTGTGCTCTCTCCAGTAAAACTCCCACCTTCATTACCATTCATGAAATGCAGCCCTTTCCCAGGAAATGTGGAGAAATGCAAATGTTTAAGGGGTGGTGGAGGCAGTGACGGTCTGCGGGGAGACCATTGTGCCCTGCTCAGGTTGGCCCTGACTCTTATTTACTGTGGCAGAGACCCGTGTCGGCTCATACAGACGCACACAAGAGTGTACACGCTCACGCACACTGCACAGCAAATGCTCTTTCTCTCCCTCTCTCCTCCCTCCATCTCTCTCTCTCTC
73166	24	161.023253912477	CATGCAATTTGATGAAGCAGCAGGAGCAGGACGGATTAAAAGGAGCGCTCATCGATATTTTTCATGATGCCCTCGACCCAGGAGAGACTTGGTTC	CGTTTTCGATAAATGTAACACGGCACCAGCTTTTGTTTAGAAGTCCCTCGCCGCGTTCAAAGAGCATCTTCGTCCACCGTTGGAAGGGATATCGAGGCATCATGAGGACCGCTTACATCCTTCTGCTCTGTGTCCTGGGAGCCGCAATGCTGTCCACTGTTACCTGCGACAGTAAGACTATTTTCTCGTTTAGACTTTTTCTTCTCCATGCACCCTGACGATGCATCATTAAATGCTCTTTTCTTCAGATTCAAGTGGACCGGACACCTGCTGCTTCACATTCTACCCGAGAAGAATAAAGAAAGACTTAGTTGTCAGATATTACATGGCTGATGACCGTTGCGCCAAGCCTGCAGTCATGTAAGTGCTGCAATTATTACTCAGTGTAACTATGAAATT…
73173	19	32.1388025892567	CATGCCTTTGGACCAGTGTAGGAAGGTGGCAAACCGACATGTGTGGGTAATCCACAGTTTCCTGTCCCACTGGAGTGAGCTGCATCGTTGCTTCC	CCTCCTGCTGTGCTGCCAGGCTACATGACGTTTCGTGATATTGGTGAACAGAACGACGGCATCTGCTACCGAGACGTGACGTCACCGATCAACGAGATGGACGGCCAGAGCAACAGCAGCAGAGGTGAGAGTTGTGTGATGTCTGAAATATGTCTTTGGAAGAAATTCACCGCAAGAAGTACAGCAGACGGTGATTAAAGTAGTGTCCTCTGGTATGCTGATGAGCGACGCCGAGTATCAGCCAAAGAAATTATTTTGTTTATGTTGCCGCAGACGACAGCCCGTTCTTTGACAACGACATGCCCACTATGAGGAGCAGCAGCAGCAGCAGTGAAGGCCTCTCTCATGTGATCGGCCTCAACTGGGAAGGCTCTTGGAGAGTAACGAGGTGAACACATG…
73239	1	130.727118548232	CATGCTTGAGTAGAGTCTGGACTATATGCACTCAGTTGGGTCTAGGATCCTCAGAACAACTTGGACCTGTGAGGAACTTTACTTGCAACCACTGA	AAAAACCATGTAACTACGGCATTCGTGAGAACTAATCAGAGACGGAAAATGTCTGATGGCCAAGTTACACAAGATGGTGTGCGTGTGTTGTACCAGACAGGGATCAGAAATTCAATAAAACGCCTGGACTCCTGACAGTCCAGGGAGGAACATTTCTGTATTAAAGCAGGAACTCCAAGCTGTGGCTGTTCGACCCGTGGAGACTGGAATTACAGGCCAGAGCAGTTTATGAATGGTGATTGGCTACTGCTGACTCAGGCTGCTCTAGCCACAGTGGCCACTAATTTTAGCCTTGCTGTAGTGAAATCACTGTGTGGAACCATTAATGCTTTAACCCGTCCCCGACAGCATCTCTCGTGGCCTGCTGTTCTGTTCTCAGCAGCACAGACAGAGGACACC…
73301	1	203.235774416516	CATGCTGCAATTAGGCCTATTTTCTTTTCTTTCTATTTTTAATTAATTTGTTTTTTTGTCATGGGTAGTTGCCTGGAGGGCCACTGGGATAGGTG	TGTTTTGATATTTGTGTGAGTGACGTGATGTTTAAGGTTTCAAATCCTCAGGTGTTACTGGGACAAAACGTTAGCAGCACTTGAACAATGTCTATTTGTTTGGTAAAGATGCTCACTGTTGCACTAGAGAAGAGTGAAGAGAATGACAAAATCACCAACTCTCTCTTTTAGTGTCTGCCTCTGTCTGTCAATCTCTCTGTGTTTTTGGATCCTACACACTGACAGTATAACAGGCTGGGATGAAAGCAGCAGACCCTCAGATGAATCAAAATGCCCTTTCCCTTGGCAGCTCCAAACCCTGGATGACCAAAACAGAGAGATGCATCACTACTTCTGCAACAGTTAGCTCGTCTAAAGTGGGCTCCATCACCCCATCATGCCCTGGAAAATGACACACAC…
73490	6	50.3969059374049	CATGCCTGTCAAGACGAGGTAAGTCATAATTCGCCCCCTCTGATCTACAGCTGTCTTGAAGTGAAGTTCAAAAACTTACATTTATCGTGTGATGC	AAAAAAAAGAAAAATGTTTTCCAGTTAGAACTAGTAGATTTGGATATAAAGTTCTTATCCTGAAGTTTGGTTAACAGATTTTCTAATTAGACCACAGTTTTAAAGGAGCTTTTAATCATCTAGTGTTTCTTAACCCAGGGTGAGGGACTCCTCCAGTGCATCACACGATAAATGTAAGTTTTTGAACTTCACTTCAAGACAGCTGTAGATCAGAGGGGGCGAATTATGACTTACCTCGTCTTGACAGGCATG
73560	12	131.048121913672	CATGCTTTATGCTAGAAGAAGGGTATACAGTGTTCAGACTGCTACAGGATATGAAAGCATACAGTATATAGCAGTTAGGTATGACGCATAATTAC	TTGCATTATTTTAAAAACAATGTTTCTGTTACTTCTTGTTCATGAGAGGTGAAGGTTTGGTTCTTTTGCGTCCAACCAGTTCATTTGTTTGTAACTACAGTTTTAACTTGGCAGCCTAGAGCACATAAAACAATAATCCTATAGAAAATGCACACTACAAAACAAATTTACATGGACTTGTCAAAACTTCTAGACTGAACTACAACTAGAAGTTCACCATGAGAGCTCATCGTCTGCAAATTTCAGTGGCCCATCTTGAGGTTTCAGCAAATGTGAACTGGAATCACACCACTTTTTTTTT
73637	21	193.73616198714	CATGCCTTCAGAAACAATGTTGCGAATCATTTTTATTTATTGATTAACTTCATTCAAATTGCAGTACACTGAAAAAGCCTGAATCCAGTCCTTCC	AGAGTTCAAGAGACTTGGAGAATCACTGCTAAGGTGTACTGAAGCTGTCTTAACAGCACTAAGACACCTTATATCGTTTTTTGCCGTTATTTTGTCACCTTTCTATACATTACAGTGCAAAATTTTAAGGCACATCATGTGATGGACTGGCGACCTGTCCAGGTGTCTGGGATAGACTCCAGGCCCCCACAACCCTATTTAGGATTCAGCGGTGTATAGATAATAGATGGTGATTTTAAGGTAGATGAGATGCTCAAATTCTTATCCATCACACAATACCATCAGGAGGTTTCAGTTCAAACATCCAGCCAGAGTCATAAAGAAATATCTTCCACAACAAGCAGACCAGACTCTAGCAACAGATGGTCTGAGCCCCAGAGAGCCCTGATCTCAACATCA…
73766	2	149.144000084862	CATGCTTGTGGGAGTCCCTGATGGCACGAGCTTCCAGTTCCCACCTGCGCTTTTCTCAAAGCTTGTTAAACTGCGTCCAGGCACACAAATCCACA	AAAATGTTTCTCAGATGGAAGCGGTCAGTTTTACGGTATTCCAGACACCTCTGGGAGAGACGTGTTTGTTTTGATGGTGAGTTAAGGCCGCCTTTCACTGCTCCATAAACCCACTGGGTCCAAATAAGTGTGAGAGTAAAGTGGAACAAAGCCTCTCTGAGAACACGCTCTTTACTGACTACTGCACCAGATGCTGCTTTATCCGAATTGCCAGCGACAAAGTGAAAAGTGAGGAAAGCTATCCAGGTTCTTAGCAAAGTGGCATGGTCAAACGCCACCCTGATCGACAGCAGATCACTCGGGTCTGATTGTGGATTTGTGTGCCTGGACGCAGTTTAACAAGCTTTGAGAAAAGCGCAAGTGGGAACTGGAAGCTCGTGCCATCAGGGACTCCCACAA…
73879	6	158.921487886052	CATGCTGTGGTTTGATCACTTATGAATGAATGAATGAATGAATAAATGAATGTCTTTATTTCGGACATGTGAGAAAGTTATCAGCATAGACAGAA	CAGCATGTTTCAGCTTCCTGAGGAAGAAGAGTCTTTGTTGAGCCTTCTTCACTAGGTGAGCTGTGTTCAGGGACCAAGTCAGGTCAGATATAATGTAGACACCCAGGAACTTGATGTTGTCAACACACTCAAGCACTTCCCCTTTGATGAGGAGAGGAACTGCTCTGTCCTCCTGGACCTCCTGTAGTCCACAATGACCTCCTTGGTCTTGCTTGTGTTCAGAACAAGGTTGTTATCTGAACACCACTGAATAAGGTGCTGGATCTCCTCTCTGTAGTGGTTCTCATCATTGTCCGATATGAGACCCACTACGGTGGTGTCGTCGCCAAATTTCACATACATCACTGGTTCCACTCAACGTTGGCAGCAAAGAACCGACAAAAAGTCTTCTGGTCCGTC…
73894	7	92.4473207933404	CATGCCCATTTCTGCTTTGTATAATGAGCATGAAATAACAACAACAATGGTGCATATATAGCATTTTCTTTACATTTTGTTTGTGCTAAGCTTAC	GAACCACTGAAATGATTATTGAAATTTAATAACACAGTGACAACATTACTGCAAAGTCCATCCGGCCAGGATATCAAGCAATTGTTTCTCAATCAGTTTCTTTACATTTACAAGACTAAAAATGAAACCAAACATGAAGCCAGATTATCTAAAGCACTTCATTTCAGGTTAAAGCCAAAAGTCAATGCACCTTTAAAGCTGGTAATAATCCGTCACTGTGCAGGAAAACTAAGGAACACACAGCAGGTCAAAGCCGAGCTTGTAAACTGGGATTAAAGTCAACAATGCACAGTCTGGGGAATGCTATTATTATTTGCCTCTGTCTTCTGTTTAAAAGACTCTGAAGCTTGTTTGTTTAAAGGAATAGTCGAACATTTTGAGGAAAAACGTTTTTGTTGA…
74232	21	165.715741014968	CATGCTTAAGTAGTATGAATAAGACTCCTGGCCATTGATGGCTGCAAACAATTCATTTCATCCAAGGGAACTCAATAAAGCAAGATCAATGAGGC	AGTTGCTATTATATATGTTATTATATTTATAAAATGCATGATATCACAGCTCGTTAGTTACCTTTTCGTATGTAACTAACATGCTCTGTAACACTGTTACTCGCATATGATTTCAGAAAGCTGTGACTTTGCTAAAAATGGGTGTACATGGGCAACAGACACACCTCATGTCAAATTTAGAATAAAAGATCATTTAAATGCAAACAGTCAATTGTAGACATCCACCACAATCTATAGACTGACTGGCCATGG
74508	3	49.3488924394048	CATGCCAGTGTCGGTTTATATAAATTTTAAACTAATAAAAGTAATTCTTCCAGTGATATGAACGCATCCATTCATTCATAAAAGCGGAAATAAAG	CCCAACAAATATACAGTTTGCTCCTGTTAAAGTAACTTTTACCAAAAACTACAGTGTGGGATTTAGTCTTCGTAATAAATGAAATTCTGTTTGCAATCACAATCAATGAGGTTTTTGCAGACAGCAGTGAAGTTGGACCAATGCGTGTTGTGTTCCTCGGACCCCCTAAAACGTTTTGCACGGCCCTGGTCGACTCACAGTCAGTCTGACACAGTGGACACACTACACATCGATATATCCTGTATGGCTCTTTGAATGAATCCATCCATACGTGAGCTGCAGTGAGGAGTTCGTTACGCAGGACTTGAGGTTGGATTAAAACAGCAGCTCGGTCTCAGAAACAAAGTATCTCGGAGCGGCGCGTTTTTTCCACCGGCCGAAGGAGAACAAACACTCCCA…
74761	12	74.0908201673152	CATGCATCACAGGGTACTTTAAGTGCGCTGGCTCTGTCCATTGCTGTGTGAGTGTTTTCATGGTTATTTGTATGCATTTGTACTCTCCACTTCGC	ATTTTAGTAGCTGCATTTGGAGAAACAAACTTTCCGCCCCTCCTTCCTTCCTTCCCTGCATGACCAGTTATGTGGAACAACTATGCCTCTCTGTGACTGGGCCAAACGCTGGTGGACTTTAATAGCTGGTCTTACATTATACATTTCATATGGTATTTCTGAGTGGGCTCTGATCTCACAGCTTGGCAGGGAACGTAAAGAGATGCCGGTAAAATGCAAACAAACCTTGGGGAGAAGCAAAGCCTTTGCAGAAGTACGGCCAAGTCTGTGTCTGCCTGTTTAAGAGCTGCTCACTCAAAAGGAGGGGGAAAGCGTTTGAGGAGAGATCTACTGCTCCTCCGTCCAACTGGCTGTTGCTGAAAGCCTGCTTCCTTTCCGCTTAAAACAGGAGCCATATAA…
74790	4	149.379387536203	CATGCTATGACAAATGGTTTGTTGAGGCAGACACAGATACTTTGAGACAGCATGAATTCCTTGACTTTCACTGTTCAAAAATACTTCTCAGAGAT	CAAGATTAGAATCAGCAGTTGCCTTTAGCTGCACAATCCAACAGGTGCCGTGTTTCAGTGGATTTACCTCAGTTTATCATCAGTTCATCTTTTAGCAACTTGCTCCAGAGTTCTGCATCTGTAAGCTTCATGTGTCTGGGTAGTTTCAGATGAGGATGTCAACAGATAATTCAGTCTTATTTGTCTTCGAAAACAGTTTGTCATGATTCATTGGAAAGCAGTGATGTCATACCTTCATTTATTCATAATGGTGAATCCATGCTTACTGTGCTCTGACAGATTTAATCTCTGAGAAGTATTTTTGAACAGTGAAAGTCAAGGAATTCATGCTGTCTCAAAGTATCTGTGTCTGTCTCAACAAACCATTTGTCAt
74829	21	228.035836386196	CATGCTGGGATATGATAAACCGTAGTCCCAGGTGAGTGGATTAGGGGTTGCTGAGTAGTTCCCACCATTTCACTTCACAGCATATTAGAGGAGAA	AAAAACGAGAGACAAAATTCTCCTCTAATATGCTGTGAAGTGAAATGGTGGGAACTACTCAGCAACCCCTAATCCACTCACCTGGGACTATGGTTTATCATATCCCAGCATg
74877	12	67.6069219357751	CATGCGTTTCATTTCAGCTCAGTGCAGCTCTCCTCTGCTTCTCTTTCTCTGTTGTGCTCTTTCTGTGTATCTTTTCACACATTTGTCTGCTTTTC	CAGTTTGGTTTAGAGCAATTTGGTTTGTTTTGTTTTTTGTGCCGTCAGTGTTGGTGCGAAAACGTCCGTCAACAGAATAGAAATGGCTCTTTTAGAAACATTAGGAAGATCAAAACACTGACTCTATTCATTATAAGGATGCTGATATATATACATAACTGGAACAAATCAGGTTTTACTTTTGGTGCTTAAACCAAAATGTGGTTTGACCTTGCAAACATTGTGTGTAACATGGTGCATAGGCCACACCTCATTCACAACCACAAAGATTGTATACATGAGAGCCACCAAAAAAAATAATCCAGTCCCATCTATTAGCTCACGCTGTCATTGTAAAATACATCGAGTGGCCATAACAAGCAGCCTCGTCCTCACTTCATCAGTCTCCTCTTGTCTTTG…
75152	2	143.255928466104	CATGCACATGGACTGAGAGCACCCTTTTACCTTGATAACGCAGATGCAGCAGCCGATTGGTAGAACTATAGATGTGCAGGAATCTGTAATCAGTC	GTAAATCATGATTTACTGTAGAAGAAAGTAGTAATTGGCAGATATAGTTACAACTAACAATTACCAATATTTTTTTTCTTTGTCTGAAACAGTCTAGCCAGTAAAGAAGGTTGTGGCTGGGTTACATGAAGTTCATATTTGGGAAGGAAGGACTCTCTGGATCACTGCTGAGGTTGCAAATGATCACCAGCAGAAGATGGCAGCACCCATTTCTGCGATATTTTGGCTACACTTTTTGCACTGCGACTGAACAGGTGATGCGTCGTCCATCTTTACACACAGCTGATGATGTGGTCTGGTAAAATGTGAATACACTTTAATGTATATAATGCATGTGATGTTTTCGTACATACGAGCTGAGTGCCTCTGCCATTTTCTTGGAGTGTTTGAATTCTGCTA…
75254	10	19.4498485234149	CATGCATTGACCCACAATCCCACAATCCCACATGCAACTGTGTCACTGGTGTCTCTCACTTCATGTTTCTGATATGGAGTTGCCAGTTTCCAGAG	AAAAGAGGTCTACAAAGAGAAGGAAAGGCAAATAAGAGTCAGGGAAAGTGCAGATGGAAGGAAAGATGAAGTGCTGAGTAAAGGGAGAAATGAAGAGATATAAATACATATAATGATAAAATATCTGCAATATGGCAGCTGATTAAGAGTAAATACTTTCAGCTTCTGTCCTGTGTGGAAAGGTGTGATGTATCGCTTCCTGTTTCCTGTCTGTAGCTGACTGTGTGCTAGTGCTTGCTGCTGTTCACAGCTGTTCCTCAGATATTATTTAATATTGCTCTTTAGTACTAAAGTGGTTGGGTTTGTAGTTCTGGAGGTGAGGCTCAGCAGATTGGAAGCACAGATCAGAGCTGTGTTTAACAGCCTGGTAGCTGTAGCAGCTCGTCAGCCCCCACTAGC…
75298	20	123.563091439666	CATGCATTAACAGATGTACTCAGTGGCCAGTTTATTAGGTACCTGTGCGACATCTAATGTAATCCATTGCAACAGCTTTGCCATAAATTCTGCTT	TCCTGTAATCATGTTTTTTGTTTTGTTTTGTTTTTACACCACGGCCTTTTTTTTTTGTTTTTGGTTCATTCTATCTAAACTGTAAATTATACATTATATAAAGAGTTTCATTTAAAGATTTACATGGACCTATAATTATTGTAATTATTGAGAGATGTAGCCTTTATTAAAGTTTTATATTTTTCAAATGAAAGCTGATGTGACTCGATTTGCTTCCTTCATGATTCTTTAGAATGACTTTCCTTGGATTCTCATCACCACCGCATTTTTCATATGTTTCTGATTTAGGGTTGGTTCGAATATTTTGTCTGCTTAAGATGCTTGCAATGCTAAAATCGGTCTGGGACACCCAGTAAAGCAGAAACAAACGCCACCTTATTAGATACAGATAAAAAATTC…
75302	2	98.4372359438191	CATGCAGTCAGTCAAATGATATTGGTGCAGCAATAACTGTAATCTCTTTTGAATCACCAAAATGAAAGAAAATTTGATATAGTCTGAAACACACC	CAAAAAAAGAAAGAAGCCAATTCTCCGGTGCAACGTAGGCGCATCTTTAGGCATCGCTGTTGCTCTTAATGGCAGTTTTCACTCAGAGCTGCTCAGAGTCTGCTCTTATCGCGTCCAAACGTTCTGCAGCGTTGTTTCGTTTCTGATGAGTCATGGTTGCGATAAATCAAATGTAATGTGCCCGTTTTGTGCTCCGTTTTGCCAGAGAGAGGGTGTGTTTCAGACTATATCAAATTTTCTTTCATTTTGGTGATTCAAAAGAGATTACAGTTATTGCTGCACCAATATCATTTGACTGACTGCATg
75642	2	186.111384087407	CATGCATTTGGGCGGCGTCGCACGTGACATAGCAGTAAAACTCGAGCTTTCTGAAGTTGCTCTGAATCGGTGAATCTCTCGTCTTTGCTTTTCTA	CAAAAATATAAAATATATGTAAATTATAGCAGCCTTATCCTTAAAGTTTAGGAAAAACAGGAAAACTAATGGTAACTTTTGATGCTGCCTTCATTTCAACCCCAATGTGATCCTAGTTGGTGTCACTTCTTGTTCACGCAGCCTTTTAAAAGCCGTTTTGGAAACAACATTGAACACAATTGCATGGTCACCATCTCCAGACCTCTGATCCACCACCATGTCCCACTGTGTTCACGCACCTTTGTAGCCAAACACAAAAGACAAGTCTCCAGCTGAGCCTGACAAAAACTTCAGTTTCAGTTATATCCATTGTATAAAACAAGCAGTAAATGGCAGGTTTTCATGTTTAGCTCTCAGAATTGAAGAGCAATCAAGGATTCATTTTTCAGCCTCGCCATT…
75685	13	51.5066411312506	CATGCCACAGTGTGGTCCTACTGTGGAGAAATGTTCATCATTGCCCGGATACTGCGTAACAAGAAGAGAATAAAGAATTGAGCACAATTCCTGTC	TGGTTTTTGAAGAAGTTCTCCAATAATACATTTGTCTATTCTATGAATGCAAGTCCACTGACTAAGTGCTTTTTCCCCACCTAGTGCAGTGCCTTGAAATCTAGTGTACCAGCTTGGGGTGTCAGCGTGATTGTTGGCTGGACAGACATGTACGACATAGCAGTCCGACCTGTTGAGCTTATTTCTGGACGTACATGGAAGGGATCCCTGTTTGGAGGTGAGGCAAGACCATCACCACAGACTAATGAATGACTGAGTAAATAAAATGTCTTTGGGTGTATGTGCTGCAGTTCTTAAACTTCTGTACAGCTTCTGGGTGAGACTCTGCTCTTACGGCAGGATTTAAGAGTAAGGATGGCGTTCCTGAAATGGTCAAAGCCTACATGGACAAGAAGGTGC…
75750	20	103.578794910477	CATGCAACATGTTCTGTTGTTGGCTGCAAGAGCCAGCACAAGAGTCTTCATGCACTCCTGGCATCAGAGGAACTGTAGACTCAATGGATTACTTT	AAAAAAAAAATCAAAGGAGTTAAACTGTACATGTTTGAATCGGGGTTGATGAGAGAGGACATTAACTTCTGGTCTTAGCAAGACAGTTTACGTTTACGGTGCATTAAAGTACAAAAGCTCTCATGAAAACATTATAATGCAAACTCAGTCCTTGTTATTGGTTTCTGATTAGTCCTAAAGTTTCCACAATTCTGGA
75799	8	63.5206058317433	CATGCATTAGTAAAGAGCCCCGAGTGTACCAGTGCAGTACTGAAGGAGCTGTGCAGTATTAAACTGCAGCTCTCTGGTAACTGCTGCTCCACACT	TTACTGTGCTGTTCTCTCAGCTTTAATCACTGTCATTGCTGAGAATCACATTTGTTCCACTGGAGTGGAGCTGGAACAGTTTGAGGGTCACACTCTGCCAGCAGTTAGTGCAGACCCTCAGCGGCTCTGCTTTTGAGGCACAAATCGAAGCACCACCAAAAGATCCAGGTGAAGTCCTGCATTGTAAAAAACCTGCATCTCGGTTTGACTAATGCATCTTTCATTCCCTCTCTGTTCTCTCCGAGTCCTTCATTAAACAGCCAGGACAGGCTGACCCTTTTTTCCCTGAAACTGATTTTTGCCGTCGTCTTATACTCACAAATCCTCCATCATCCTGAATGACAAAGCACAGTTTTCAGTCATTTTCCTTTAAGCCCATTTCTTCTTGTATCGACACTA…
75819	11	64.0974228704139	CATGCTGATTTCTTGTATACTAACAGATGTAATGAAAGAATATGGAAATTAGAACACCTGCATAATGTATACAATTGGGGTGTTGCGATGCTCGT	GCTGAAATCATAATCATCTCAATATACTTAAATTACATCGGGGACTTCTCCAGCTGTGGTTTCTCATTTGAATTCACCACATGAGCTGACAGTAATTCTGGGAAAAACATCTTTTTGACTGGTATTTTTGATGGTTCAACTCTTTTACTGACTCTCTTCACCCAACATTTCCTGTACATGCAGCAAGTACAACCTGGGTGCCCAGGAATACCAAAAAAACAATTATGTGATTGGGATTTTGTCAGATTTGCTAACGTAAAGAGCCAGACAGTGCAGCTTTTACTTACAGGCCTGATGTGCAAGGAAAGAAAGAGACAAACCTGCATTTACTAGCCAAGAATGAACTTGACTATCATGGTCTGCAAACCGTCTTGCTGCCAAAGCTGCCCCTCTGAAGTT…
75859	13	13.754773430919	CATGCTCCACCCACACAGACACCTTTATTGAGTCGTCCTCTCTGGGACGAAAGTTCCTCTTGAGCCTGAAACAAACAAAGAACTGTCAACATAAT	TGTAGAATGTAGAATGAGGGGGGAGGTCCAGGCCCAGCATCCATATGAAGGGCAGTAAACAGATGCAGGGAAAAGAGCAGATAAGAAGAACTATTTCCTGATGAAGTTGAAGGAAGGGTGAGGAGTTGAGAAGGTGTATTTGATTTCCTGTCCAATAAAACTGTGGAGGGGATTGCCAAGTCTCGAAGCGAGTGAGCTCATGGTCTGCTGAGCGCAGCGTGAATGGATGTGTCATCTTTTATCCACATGGCTGAGAGCAAGAGAAGAAAGAAAGCATTGCTGTTGGCCTTATTGGAAGTCTACGTGGAGCAACGACTGCTGGGATGAGTCTGGAACTGATAAATTATTATGTTGACAGTTCTTTGTTTGTTTCAGGCTCAAGAGGAACTTTC
75871	1	55.8813784036735	CATGCCCTCGATGCTGCAGGATCCTCTTCTGGACAGACTGGGATGCCAGTTTGCCGAGGATTGAAGCTGCATCCATGAGTGGAGAGGGCAGAAAG	TTCAAGACTGCCATGTACACATTGTCTTTACAAGTGTATGTAAACTTTTGTTCACTATCTATGACAGCATATGTTTGTGCATGTGCATATTTATTACCCTGTGGCTGTCTGGATGGATGGTAGACCTGAAGGTCAAAAGGTTGTGTGTTGGTTCTCTGCACCACAGTGACATTGCTTCCAGTCCACTTGTTTGCCTTAGCCAGCGTGTTGGTCCTCCAGTCCGTCCAGTAAACCTCTCCACCATACATGGTGACGGCAAATGGATGTGACAGATACTCGTGGCCCCTCAGAACCTCAATTAGTCCAGAACCATCATACTTGGCTGAATAAATGGCATCAGACCTGTATAAAGAGCAATTACAGTTGCATTTCTGCATATAACTTTAAGGTACTATATGA…
76104	19	63.9953994141455	CATGCTGTTTCTGCTGCGTCTCTGTGTTTTGGTTTTCCCCAGCCAGTCAGCTTAGGATCCAGACAGATTTATATGCACTTTTCCAACTCGCCGAC	ATCCTCAGGATCACTGCTCAGTATGAGCGCAATGATCCCGAGAGAAGCTAACGGCGTGATTAGGTTCAGTGTTTAAATGAAAGCATTGCAGGTGGTGGTATCAAGGTAAGGAAGATGCACAGGGCGGACCTCTGGGCTGGTATAAATACGCTCGTGATTTATTTAAGCATTAATGTGTGCGCTGGAATCTGCACTGATTAAACTCGAATGGAGACCGACGGAGGAATTGGGGAGAGGAATGTGGAACTTTGGCGTATTATGTGAGGCACAAATGGTGGGACCGAGGAGGACGACAGATGCAGCAAGCAACTGAGGGATTTGTGCGCTGGCGTCGCAGCGAAGTGTGATAGTATGTGTGTGTCTGCGTAGCTATGAACCACAGTCCTTTAATAAAAGTCG…
76166	2	250.752175918765	CATGCGTATAATGGGCTCCAGATGCATTTGGATCTACCATTAAGATATGAAGTTTCTGCCTAGAATGTAAAGAAAAATGTAAGTGTTTTAGTTTA	TGAATTGAATTGAATTCTATATGCTGTATTGATTCCCTCAAGCGGAAATTGTCTCGTTTTGACTTGCCCTTTTGGGTTTGGCACAGGCCAGAAAAACCAGATAGCTTACATGATAAAATCTTGAATTTGGCATTTTTATTTGACAATAATGAGAAAGATAGTGTACAAGTTTATTTTTATATCCTCAGTGAAGTGAGCGTTGTTAGGAATGTTGGAATGAGGACAGACTGGATGCTACATTGAGTTACAATCACCACTAATTAAACTAAAACACTTACATTTTTCTTTACATTCTAGGCAGAAACTTCATATCTTAATGGTAGATCCAAATGCATCTGGAGCc
76177	21	114.138359923415	CATGCTTTATTTTTCTCATCTCATTTGCTCTCTTACAAATTGTTATGTGTCACAGGGAGGCGGCAATTTTCTAATTAAACACTTAAATGCCTGGC	CATGTTGACTGTAATAAAAGAGACCAAACTCTGCGTAATGTTTGCATTCAACATGCTATGAATGTTCAAAGCATTCACTGGAATTAAATTGAAATCTCTCTGTGTTCTCGGGACAATGAAAGGACACACACAACACCTATACAACAACTTCTCAGTGTCCTGGGAGTGAACTTCCATCGCTGCCTCTGCTCGTATGCCCACTGCTCCCAAGAGCAAAATTGTATATTGCTCCTCCTTGGTGAGAATGGTGCTGTCTCCTCTGACAAACTGCCCTGCTGTTTGTGGTGAATCAGCAGCACAAGCAGTTGAGGAATGGCCTCGGTGATCCAAAGCTAAACATCTGAACTCTTCTAAATCCCCACAAAGACATTGGTTTACTACTGTGGTGGCTTATATGCA…
76311	3	87.9624047374772	CATGCATGAGTTTTCTCCGGGTACGCCAGCTTCCTCCCACTAATTTTTATTTAATTTTTTTCTCTTTTACAACAGATTCAGTGGCTGTGCGAGCT	CCTGTCATCAGATCTCTGCTAATTTTCCACACCTCTAATCCCCCACCATGCCGGGGAAACCCACCCCACCGTCCTGCAGAATATCCACAGACCGCCGCACCCGCACACCTCAGACTCTGCATGTGTGTGTGTGTTTACACTTGTGTTTCAGAGTTTAGGAGGAGGTGTGTAACTGTAACCAGCTATTCCAGCCAACTCTGCAGGCTTTGCTGTAATCCTCTTAGCCCAAGACCCCGACGAACGAGGTCTCCCTTTCCTTATCAGCAGCCTCCTCCTCTTCTTC
76406	10	44.0456843176403	CATGCGATGAGCCATAGCTCATGATTATAAAATTGTCAATAGTGATTACAGTACAGTACACCAGGTACCCAGGGTGTCTGTTATATACCACAAAA	GAGATTAAAATACATTGTCAGAGGATAATGTTCTCATTTGTTTCAACTTTGTTAATACAGCTCTTCAGCTGAGGAACACACTGGCATAGCTCCAAAATCACCTGTGTTTTTACTACTTTCATTAATTAATTACTCACCCCTTCTGGCACAGCTCCGGAATCAACAGTAACTCATCTTTTGTCCTTCGCTTCATGCTGGTGAACTGTTCCAAAAAACTCAAACTTCCCACAGACCGATCATTTGGAGAAGCCTTTAGCAGCTAAAGCAAAGCCATTTGGAGACGTGC
76513	2	47.0660815586664	CATGCCATCTGGTATAATTTTTCTACTTGAAGTCTTTGACAAATTTTTAAAATTTGTGACTCACTAAAACCACTCATTCTGTCGATCAGACACAG	CAAGATGAATGCAGAAGATACAGAAAGCACAACCCTAACGAAAGAGACAAGAGTTGACACCCGGACTCCTGTCTTTAGTATCAGCACCAAAAGAACTCTTTGGTGAGGAAAGATGGTGATTTTGGTTAACCCTTTCTGCTGGAGGTTCAGATCATTTATCAAAATGCTACACTGCCATTTTGAAAAGGTTGCCAAGTGTTGCACATTTAGTGAAGAGGACTCTTGGTATCACTTTGACTAATATGGTTGCAACATTATTGTGCTTCATTTTAGTGGCATCAAATTTGGTAAAACTGTGGATGAGAATTTTTAGAGCATGTTCAATATTATCAGTGTCACTGACTCATTGTTATTTATTCTCCAGAATATAGTTTTATTTAAGCAGTCGGAAACATGTCA…
76542	16	149.747787790576	CATGCAGGGGTCTCACTCTCAGTTTTGGAGCATCATTTTGAAATGTAAGACAAAAGCCGCAGCGTATCAGGGATTATGTAGCTCCTAAAACCTTT	AAAAAAAAAAAAAAAGTTTAAAATTAACCAGTAATTAAACCAACTTTCCTTAGAAGGAGGCTTTAACTAATGAGAAGACGTGATGTGTTTTCTGAATCGGGACGGTGCAGCCTGCATTCCATCAACCAGAGTAACCGATAGTCTGGACGCTTGGCAGAGATGTCAGCTGTAAGGATTAGGCCTGCTGTAGAGCACCACGGGGAGTCCAACAGGCTTTTCTACACTGCCTGCTAAACTCTAACTCACATCACAAGTGAAGTGCACACGGATGACTGGATTTGGCTGTGGAATGCATGAAAAGGTTTTAGGAGCTACATAATCCCTGATACGCTGCGGCTTTTGTCTTACATTTCAAAATGATGCTCCAAAACTGAGAGTGAGACCCCTGCa
76603	10	216.647582476873	CATGCAAATACTAAAAAAATTAAAGGAGGAATATACACAAATAAAAACACACACTTTGGCCGCGTATGTATGAGATATGGTCTCATTAACGGTGT	AAAAAGCGATGGAATGAGAGAGTGTGGAAGCCCATCAGGGTGACGGAGTAAGAGAAGGGATGATTTATATTTAGTCACGGTTTCTTGGTCGAGCCGTGTGGGTGCAAAGCGGGAGGGAATAGGAAGCTGGTCAGAAGGCTCCACTGAAACAGAACCCTGGAGAACAGGAGTGGAAGCTCTTGAATATGACTCGGCTCAGCACAAAGCAGGGGAGCAGAGGGAGAGTAAAATATGGGACAAGGGCCAGACTCCGGTCTGTCAGCGCTGACAACCTGGCTTCAGATGTGGACTTGATCTCATGGGCGGCGCTCAATTAGTCACTCTCTGGTAAAGTGTTCTGATGTGTCTTTGATATATGGACGGTGCACGAGGTGTCCTGACGTGAACCCTGCAGTCCAA…
76823	24	12.5920269320239	CATGCAGCATGTGATACTGTAACTACACGGCTTCATTCAGTGGTTTTAGTAACGTACAGATCAACAGGTTTGCTGATAAAACATTTTCCCTCAGC	TTATATGTGTGACCATGAACACAAAGGAATGTGTGTTTATCACCTCGGCTCTGCTCAGTGTGTAATAGACAGGAGGTTTCCTATCAGTGTAGTTCACAGGGAACTAAACAGCACTGCAGGAGACTATCTAACTGATATCACAGAGAGAGAGGACAAAGAGAGACCAAGAGGAGGATGGAGGGAGGAAGGTTAGACACAGGAATGGTTGGAGTTTACTTTTAGCTTTGACATGTTGTGAATTTGTGTGTTTTAACCCAAACCATGAAGTTTTTCTACATTTAAGCAGAGCAAGTTAGCAGGTATGTTGAGCTTCAAATCAGAGTTTTCAGTGCCAGGAAGGTCTTTTAACCTGCTAGATCTCCATGGT
76853	3	48.8151423024162	CATGCAGGAGTCATACTAGCTTTTAGTAAAGATGCTTAAATTCTTATCATCACCATGGGTTTAGTTTCTGAAAGTATTTTTTGGTACATTTTACT	AGATAACTCAGAGAGAAAGCGAGATGATGCCTGCAGACAGATATGGGTAAAGTCAGCTGAGGCCCTGGTACTTGTCTTGTACAGTGACATACACTCTGTCTGTCTGGGATCTGCTCTGGTGCTGTTTCACAATAAGGTAAATGCTCCGAGGATGAGTGTTGACTTGTACACACAGCGGCGTGCCATGACCGAAACGGGCTTGTTTTGCTTTCTGGTGAAAATTGCACAGTAAAATGTACCAAAAAATACTTTCAGAAACTAAACCCATGGTGATGATAAGAATTTAAGCATCTTTACTAAAAGCTAGTATGACTCCTGCATGCc
76900	23	24.9156780497946	CATGCGACACATTTGTCGCCATATACAGTTAAAAGCTTTCACGTGTTGCACAGTCATGTCTGCACGCTGTCGTTCTGCTGTGATTTAACTCTATT	TTTCTTCCTTCCTTCCAAAGATCAAACTTATACATCCCGTTATTTGTGGATGTACCTCAACAGGAAGCTTTTGCATCATTTCTGGATACGCCCCTTCCTCCCAAAACCAACCACCCACTTCATACACGCACACACTTGATCATCCACTCTGGCACCAATCACCTTTTCCCAAGAGATTGCCTCCTCCCTTGTACAGTTTTAACTTCAATGGGGTTAGAAACACAATTACCTCATCTTGCCTTGAAATATAATCTGTGACTGTAAAGAAAAATGAAAAGAGAGAGAGAGAG
77060	15	123.485096732411	CATGCTGCACAGCGCATACCTGTCCAGGACTTTCCAGAAGTGCACTGGAGGTACGTCCGCCGGTCCATTTGAACTCTGGGTGCAACGGCCAAGCC	CTGCATGCCAGCAGGATGTGAAATGACCTTTCTCTGCTGAACAAATTCCATTTCTCTGGATGGCTTCCTGCAGTGTAATACCTGACATCCGGATGCTTTCGCAACTGTAAGCTATTATTCACTGAAATATGATGAGGAATTATATGATGCACATGTGACCGGCTGACTAGCTGTCATGCCTCACAGCTGCGGGGGGGAACTCATGATTGGCTTGGCCGTTGCACCCAGAGTTCAAATGGACCGGCGGACGTACCTCCAGTGCACTTCTGGAAAGTCCTGGACAGGTATGCGCTg
77190	20	111.273396428462	CATGCACAGCACAAGACCTTTTTAATGCATAAATGCACACTAACAGTCACACAAGAAAAGCACCGACACAAAAGACCCACATGTGCACACAGACC	AAAATTCATCACTTTTTTCTGGCAAAGATAAGGTGAGACTGAACCAGCTGTTGTGTCTCAGATCACAGACGCGCTCCCAGAGATCGCTCTGTTCGTGGTTATTTTGCAGCTGAGCCTGCGGCCCCATCAAACTGTCACATGCTTTCCTGTTCTTTCATGCACAAAGTACTGGGCGTGATAATTTCTATGTGTGTGTGTGTGTG
77490	10	226.538401797336	CATGCAGTGAGTGAACTCCTTTACATGATCAGAAACAAACCCTTTTTTAAGACTGTAAAGATAATAAGAATGGCTCAAGATTGATCTAGAACAAC	CTAGACCTCCTGATTACTGCTGACTTTGTGCTTCACTGGTTTTTAGTTGCTCAATGATCTTCCTGGATCCTTTTCCATCTTTGTCGAGTCTCACAGTCACATTTTTCTCTTCCTCTGTTCAGTTCTTTTCCATGTGGAGCCATGATGCAGACATAGATAGATCCAGTCCATAGGTCCACAACTGAGGAAGTTCTGCTGCTCACAGCTCATTTTAGAACCATGTTCACGTACTTAAGCCAATTTTGGACAATTTTTTGGGTCACTTTGGATGATTTTTGTAATTTGGGACACAATTTTAGTCCCTTGGGTTGTTCTAGCTCAATCTTGAGCCATTCTTATTATCTTTACAGTCTTAAAAAAGGGTTTGTTTCTGATCATGTAAAGGAGTTCACTCACTGC…
77523	6	71.1035501661719	CATGCATGTTCACCATTTTCATTTAGTGTATTAGATTCAGTCATAGACATTGCAAAGGTGATATTTTATGAAATCTTGAAACTATATATTATGAC	TGCATGCAACAGTTATTGAACGATCGGCGTCAGGGCGTAGAAATGTGGGAGGGGAAAGTATGGCTATCGTTGTTTTTTAAAATGCTGACTTGTAAACAAAAACATGTCTTCAGATTTGATGCAAGCTTGCGTAGAAATATGCATTTAACTTTGCAGAGTTATGATTTTCCTGAAAAAATGTCATAATATATAGTTTCAATATTTCATAAAATATCACCTTTGCAATGTCTATGACTGAATCTAATACACTAAATGAAAAt
77558	20	113.487786766604	CATGCAGGCGCACACATGCACGGTTATGGAAACTGAGCAATTACATATGTCGGCTTTCAGAGAGATTTGTTATTCTTGCTACTCTTTTTCTACTT	AGTTCCTGCAGGTAATCACATCACTGTATTGTGCTTCTAGGTCATCTACTAAAGCCCAATACTTGTGTTTATACAAGACAATGAGCAGACTGATGTACAGAAGGACAAAAGGACAGAGGAAACAGGTCTGATCCATAGGGTTTCCACAACCTGTGCTTAGAAATGTCACAACTGAGTGTGTATCATATTCAAACTACCCCTTCGACCTGCCTGTCATGCATTTGCCAATGGCGCATCTGCCGACACACACCGTCAAACCTGTGACAACCAAAAACATGAGGGACACAAACTGGTGGCACGGTGTCAAACAGCACAGTGACGAAAACACATGAAAATATGCACACACTCAAGACAAACGCTCTTTTCATGGGCTTCATAAACAGCTAATAAAAAACAACC…
77674	18	154.522396752737	CATGCCTGTGAGTAATCATATTTTACAGTGAGCAGAAAATCTTACAGCTCTGATTTGTGATTTCAGTTTATCACAAACACAGCATGGAAATTGTT	CTAAATAGGGTATTCTTCTGCGTGTGTATGTACAGTATGTACACACAAGTTTTATATAAAATCTTAGACTACAAAAATAACATGAAACAAGTCTGTTTTTAATTAAAATTTTTGTAAAATATTTTCTCCCTGTGCATGTGTGGGTTTTCTCCAGGCACTCCAGCTTCCTCCCACAGTCCAAAAATATGCTGAGGTTAATTGATTATTCTAATTTGCCCATAGGTGTGAATGTAAGCGTGATTGTTTCTCTGTGCTGCTATCTTGCAATGGTACAGAAATTTTTAACAAATCCGTGAATCCAGACTATAAGCCGCACCACTACCAAAATATAATGAGCTGGTCCTTGTGTCATTTCTGACCTTCCCTGAAAATTTCATCCAAATCCATTAGTCCGTTTTT…
77736	5	22.2256591654776	CATGCTACAGTTTTCTTAAGAGCCGTGTTTTGCATATAAAACAAATCCTCATTTCAGTTCAGTTACCTCTCATTTAAGCACGTAAGGGAAGTGTC	TTTTTTTTTTGTTAACGATAGTGAGAAATGAAGAATAAATCCAGCTCTGATTTTAAAATTATGTTGTAATTATCAGGACAGAATCGAAGTAGTGTTTTGTTTTCTGTTTGTTAATGCAGATAGAGCATGTGGTCGGATGTGATCCCTCACCAGCTTCCCACCTGCTAAAGCTGATTGATTTAGCACCAAGACTGGAAAAAACGCTGCCAGATAATGAGCAGTTTT
77924	5	46.7945382088963	CATGCCCTTAGGTGCTACACATCTGAACGATTCGATGTTTTAGAAAATATGACCAAAAAAAGAAAAACAAACTTACTGAAGCAAATCTAAAAAAA	AAAGTGTAATATACAACCTAAATCCTATGTCAGTGGCGACAGGCGAAAATAGAGCCCATCGACCAAACTGTTCCCAACTTGTGATTCACTCTGACAGTGCTTGAGTTAGAACACATAGAGAAAGACCTTACTTGCTGACCTTATTTGCATAATGTTGTAAATTGGCCACCGAATTGGAGACAGCTGGGCCCACTCTTTTATTGCCCTTGGTAATAATTTGCTCCCTCTTAGTAGATTAGTGCCTTGCCTTTAAGTCTTTATGTGTTTATCGCTGTTTCACAGGGGAGTAAATCAGCCAAATTCCTGCAAACTGATCAAAGACGAATGGCAGGGATGTATGAAAAGAAACAAAAGTTGTTTACTAGGATATGCTGCGGTTGTCTCAATGTGTGGAACCTT…
78042	13	22.8864360736558	CATGCACCCTCTTCACCTCTGGATCTCCGAGTGGTACTTCTGTGTCAGTGTCTGGAGCTGGAGGTATTTCTTTGTCCCATAGAAACTGTGGCCCT	TAATAACGAAGCACGCCGTTTTCACACATTTGTCTCCAACCGAGTTCAAAAAATAAGGCTCAACAGCTCCCCCCAGCAGTGGAGATATGTCCCCTCTGAGCAAAACCTTGTGGACATTGCCTCCAGAGGTTCAAGTGCAAGTGAGCTCATCACCTCAGACTGGTTTAAAGGGCCACAGTTTCTATGGGACAAAGAAATACCTCCAGCTCCAGACACTGACACAGAAGTACCACTCGGAGATCCAGAGGTGAAAAGGGTGCATG
78231	17	54.268065218429	CATGCTAACATGTTTTTGATCTAAGATGCTGACATGTTAGTATGCTAACATGTTCCAAACAGTAGCCAACAGCTAATTAGCAAACTAGCTAACAT	GGTTCAGGTGGAACTTTTAAACTATTTTTAAAGGTTGGTCTTTAAACTTTCCTTTTTGATAAAGTTTATAATTAGTGCTAGCACAGGCGATCCTGAATCATCCCTTAGTTGCTGCTTTAAACTAGATGGCTGGACAACTTCCTGCGATGATGAGCACCTTTCTTTTACTACTCAACATTACAGTGACTAAGGATTTTCCTCTGTGATCAATTAACATGGTAAACATTCTTTACTAAGCATTAGAATTTTAGAAAGGGCTGTCATTGAGACTAAACTACAGTTTCATCTTATTAATGAGCTTGGAAAACATTCCTTGCTAACCCCAAGTTGTCTGTAAAAACTGTCAATGAGAGTCTTTTAAATAACATACTAAACTACAATTTAGCCACTTCATTAGAT…
78233	19	100.767686004488	CATGCTCAGTGTTTTCACTAACATTCACGTGATTGGCACCTGAAATTAGTCCCCTATCCTGAGGCAGAGGTTTCTCGCAACAGCAACACAATTAT	AAGCAAGCAAGCAGGCAAGCAAGCATAGGAGACGCGATCAGAAAGTTCAGGTCTGTGGCTCTGAAAATCAAAAGCCATACCTGATTCAAATCTGGTCCCTGTCCTCATCAAAGTAGTCTCCTTGTGCAGTGCTGCAGTGCCTCCAGCACTACTGCAACACATGTAACATTCCCAGGAAGTCCTGCTATGTAAACATGTCCAACACCGTCTGTGATGAGCACTGAATCCCCGAAACTGTGTCAAAACATTGATGCTTCAACTTGAATTTCATTTTGGGGAAGAGGAAGGATTCACAGGGAACCATATCTAGTGGGTAGGGTGCCTGGGGAGCGATAATTGTGTTGCTGTTGCGAGAAACCTCTGCCTCAGGATGGGGGACTAATTTCAGGTGCCAATCAC…
78251	7	66.5207820596066	CATGCATGGGAATCTAACACAAGCATCTGGTGCAGTTATTGGTAAGCAACTTGAGTGAGAGACGTTCTGTTCTATGGTACAACTGTGTTTATGGT	ATCCCTGCCCCCATGTTGCTTCACAAAATTGATTTCAGTGAGTTCCATATGGTGAAGCACAATCGGTTTTGCATGATTAGTCAGTATAAAATGAATTTAAGTTCGAATAAACAATTCGGTGTTATTGATCCCAAATCGTGGGGCTACAACAGTCTACATTATGGTGATAGAAGAATGTATGAAGTGCACAATTAAATGATTTTAACCATTTTCTTTTTCAGCACTTCTTTGTATTTGTGTGGCAGGCTACAGTGATGGTAGTAAGTGAACTGCCAAGCAAAGTGGATAATTCAATTGTGCTATCAACAGAACAGACGAAGGCATCAATTAGTAATCTGAGGAATTAAAAGTGATTAATAATCTGGCAGTTTTCTGCCGTTGCTTAGTCATCACTGCAGA…
78358	10	186.518748771066	CATGCTGTAAAAAAAAATCATAGTTTTGCATGTCCCCCAGAAAACGTCATAGTATAGCATGTCATTCAAAAACATCATAGTAGAGCATGTCACTC	AAGCAAAACCAAAACACATTCGGTGCAGCTGTTAGCTCAGCAGCCGAAACAAACCGACGAGCGGCGCTTGGTGATGACGTCACTGAGGGGGAAAGCTCAGGACCAATCAGCTGAGGATTGATCAATCAAGTTTTTTGTTTGTATACATCCAATGGATTTATGATTCAATCAGTAAAAAATAAAATACTGATAATCAGTAAATCAGTCAGCCCACAATTACTACAATTCTACAATGTATGTCTCTTTCCTTTAACTTGTTATTTGTACAATATACAATGTATATGATGGTATTTTTTCATACCGAAGGCTATACTGGGCTGCTGCACTCCTCCTCTGTTGTTTTCTGGATAGTTCTCAGCTCCATGCCTTCGTCCACCCGGCCTCCGTTGACTTGTCCTG…
78497	10	31.8989678739221	CATGCAGCTCTTTCACTACATATTTGAAGCTTCTCCTCCATTTATTGAGTTACCATGGTGACAAGTCCCCTAATCTTTCGTTCTGTGTAACCATG	GAAAAAAAGAACATAGCAACCATGAATGTCACCAACTGGTTTGTGGATTATCACTTTAAAGCCTTCAGTTTGGGACATTGTTCTTTTGAAACTCAACAAGTGAGCGGAGAACCTGAGGACGCTCTGAAAGGTGATATGGTAGCAACAACGAGGTAGCCCACCCTAAACCATGCTCTGCCTTAGCATCTATTTGAGTCTTAATTGGGTCATAATTCACAAATATAGTTTCATGCTGTATTCAACAAGTCTTAAAAAGTAGCATCTGAGACCATAAACCCTCAGGCAAAGGTTTTCTGAGGTAGCAAATGAAAAGAGAAGTAGGGTCTTTTACTCATAGACTTCTATGGAATCAGATTTTGATTCTACAACCAGATGTGTCGCCGCCTGTTGGCCATTGGA…
78704	5	73.6946217311892	CATGCTAAATGAGAGCCATATGTTCAGGCGGTTAATGGTCTCACCACATTTTTGTTTAAACGTGTTCCATGGCTTGCTGTTCCTGCACCCATTAG	TTTTGTTTCGAGGGTCTTGGAAAATTTGCACCTGCTTTTGTTGCGGGAAGTTTTGCAGCTGGGTCAAACACAAATAGAAACACAGCAGCATTGTACAGCTACATCTATAGAACAACATGTACCCGAGCATACAACTTTACAGTCCATACATTTCAACAACTATGACAACTCTTCCTCATATGTACCAAGCTGTAGCTGCTAATACAATGCAGCATTACGTTGTATAATCCTATGAAGGGAACATATTTGCTTACAAATTTCACTATTCAGATACATAATACTGTGTGAATTTTGCTTGCAAAAAGATGTATTGAAAATAAAAACTGAAACTTGGTGCTTCTGTCTGCTTCACAGAATTAACAGTATGCTTTGGTTTAACATCTAATGGGTGCAGGAACA…
78738	15	50.7683341739682	CATGCATTGGAGCCCAGATACACCATCCCATCCCGACGCTATTTCACCGACACGGCCATGCCAACATTCTACAATGAAATTGAACTTGAACATGA	AAGGCCAAATAGTTTCAGCAGAGCAACACTGCCAGACTGAGTAAAGAGCTCCGACTTCACCATGTAACACAGTGGTACTTGATGGTTGGATTCTAAGCAGAGGGACTGAAGAACATGTGGGAAAGCAGATGGGAAAGACTTTAGCGATCATACAAGGATTGCTAACTATTAATTTAGATTCCTGACCTCCAGGGTGTCAGAAATCTCTGCTGACTGCATATGGCTCCTACTACACGCTGCTCAGCCACAACGTTTAAACTGCCAGCCTAATATTGTGTTGATCCTTCTAATGCTGTCAAAGCAGCTGTTAGCCATCAGATCACACTGGCAGGGCCCTGTGTTGTCTGGCATGGTGGTGTGGTAAGAGGATTGTTTAGGTTTGTTTTGGTTCATTCAGAG…
78840	16	155.53359740939	CATGCTCTCGAGGAGATTTCACGTCCTCCCAATCCAGGGGCTTATGTAGGATGCTTTGAACAGGAGCGAGGAAAATACCTAAAAACCGGCACATC	TGAGAAAGTGTGCAGTGACTGATCTGACTCCAGTTACAGTTTGTACGGTATTTATTTGAAAGTCCCAGTGGAACATACAGCATAGGTTTGGCAGCAGCTCCAACTATGCGCCTGACTCTTGTGCTTTTGCTCTATTGCTGGAGGAAATAGAATGTGCTTAAAATGCATCAACCAGCATGAATGAACCACTGCCTTCTGCTCTGTTCATCCATTTCCTCATCCTCCAGCTCTCTCTGTCCCTTCCCTTCCCTTCTCCAGATGTCCATGTTACTCAGTCACCCGCCCCGCTGTCGTCCTCTCCTCCTGTGTGACCCCGGCTGACTGGCCTCAGCCTCCATACCGGCTCTACCTCCCTTACCCCGGAGTTGAACCCTGCTGAGGGTAGTTCCTCATAGCTGC…
78929	12	26.2436840604006	CATGCTATACTATGACGTTTTTTGGACGATATGCTAAACTATGACGTTTTTAGAGCGACATGCTATACTATGACGTTTTTAGAGCGACATGCTAC	#N/A
79079	7	13.010700310635	CATGCAGGGCATGTTCTTTAAGGCCTGTGCACTCCTGTGTAGAGTACAATAAAGGTTTTGCAATAAAACTCAAAGGTAAAAAGCAACAGAAGTCT	TAAACATTAAACTTGAATCCAAATTTGAACACAATGTGCATCTGTCGGGTTCTGAGGGTTAAAAGATGGTGCAAGAATGTGAAATCAATATACTGCTGCAAAGAAGACTTCTGTTGCTTTTTACCTTTGAGTTTTATTGCGAAACCTTTATTGTACTCTACACAGGAGTGCACAGGCCTTAAAGAACATGCCCTGCATGA
79376	14	73.5608643914313	CATGCATCACGCACAGGCAGCTCCACTCCCCTCTTGTCTGATCCAAACAATTATAGTTCGCCTATGAGTGACTGATGATATTTACAGTCTGGAGA	TGCTGGATCAATACTTTGAAAAGAGAGAAATTAAAAGCTTTACAGGGTTTTATGAATCAGTCCCACTGATGTCACTGCTGAAATGCCTTCCCATGATTCTTCCATGTATAAATCTCAATGCCTCTGCAGAGTCTATTCGCTCCTTTTGCCAGATGAAGAGAAGTCATCACATCAACAGCTTTTCCTGTGCTGCGTCTGTAGAGAATAACCATCCAGCTGGCAAGCCCGGTCCCTGGTTCTGTTAGTCTTTCCTGATGCACTCAGTCAGAATTTAAATGCTGTGATCATCAGACTGTCACTTTCGGTGTAATTTGATAGCCGCAAGGTGCTGTGAAGTGCTCTCGCTGCATAAAGACTAAAGACCATTTTGAACTTCTGGGAAAATTACCGTACTCTTCA…
79466	9	155.794195486834	CATGCACATAAAGTATTTGATAGACATTTTATTTAAACTTAAAAAATTGAATACTTACTTTAGTGTATCAAATTCAACAGATTCAGAAGACTACC	TGGACTGTTAGCTCTCACTTTGTTGTTTGCACCGCACAATATTTCATTGAATACTGAATGAATTATTTAAGCTTTATTTGTCTTGTAGCAGCGAATATCATTTCACAGATCTGAACTTAATCTACAATGTTAGTCTTCTGAATCTGTTGAATTTGATACACTAAAGTAAGTATTCAATTTTTTAAGTTTAAATAAAATGTCTATCAAATACTTTATGTGCATG
79550	9	40.6667725983107	CATGCAGAATAAATAATGAATCAATGAAAATGTTACTGTACTGTCTTTGTAAACAACATAAAAACATGAAAATAAAGTGTACCACAACATCTCCA	GTCTGTTGACAGCTGGCAAAATTCTTTCATTAATGTTGCTACGGACTCATTGCTCAATATGTTTAAAATACTTTTATCACTTGTTATTCTCAGGCTGACCGGAGGCAGTCAATGATGTTCACTATTGACAACACCCCCAAAAAGAACAATTACCTAAAGAAAGGCCTGAACAAACTACGCAGCTCCACCCGGAAATCTCCAGGCACAAGTTCAAAGAAATCACCTGCTCCGCCAAGTGCACGCAAAGGCCAGGAAAACCTGCCTTCAGGAATTTCTCGTGCTGGAGTGGGACGAGCTGGCAGAGCTGGCAACTTTAAGTCACCCCAAGTGCCAACTAAAGGACTGAGGAAATCTCCACAAACCTCCAGCCGGTCTGCGAAGTCTCCAGGGCTGACAGCC…
79594	7	1.62820904360736	CATGCCTTATGTTTTTCTACATTGTCTGGTCTTATTTGTGTGAGTTATTAGATGCCTAGAATTTCCTCAAAGGGTTAAATAAAATATCCATCTAT	GTGGACAATAAGTCGTATTCTTGAAAATACCTAAGTTAAATGAATACAAATTTAACTCTTTGGGGTTTAGATGGAGCTGCTATTTAGTTCGAAAACTAATTAAATATTAGTTTAACTCCTGTTTTTAAATTGATGATTGTTTTTCCATTTCTGTGACAGTTTTGTGACTGCAATGCCTGATTAATGTGTATTTCGTGGTCCGTCTTCAGGGACGAGTCAGGACCAAGACGGTGAAGAAGGCCGCTAGGGTCATCATCGAGAAATACTACACCCGGCTGGGCAACGACTTCCACACCAACAAGAGGGTGTGTGAGGAGATCGCCATCATCCCCAGCAAGAAGCTCCGCAACAAGATCGCCGGGTGAGTCAGTCAGTGGGCAGTC
79802	10	22.4904002149974	CATGCCTATGCTGTACTAATGTACAGCAGCAGAATTCATATGTCCATTGCTGAAATGAGAGTTACAGCCTCTTCAGACACAACATGGTTTGTGTT	AAGATTATTGTTAGACAGCGGCACGGCGGCACTGTAACCATGACAACAAGTGAACACTACGTCAGCTGCCTGCTGATGATCACATGACTGTGATCCTACTATAAATCCACCACTGAGGACTGATCAGGACTTATCCGTCAGAAACTTGAGCAGCCTTGGTGAGTGCTGTGCTCTCTGTGTGCTTTTCTTCTTGACTTTGTATTTGTCTTGCTTGTTCTAAAAAATGGATAATTAGAGATGGAATCTGATATATTTCCCCTCAGTATATCTGCAGACCTATTAAAGCTTCTTTATTAACGTAGTGAGGTAAAGAGGTGTAATTTTCATACAAATTCTTTTTATTGACTTCATGATGTATTCCTGCTAGATGTTTTGAAAGCTCTGCCTACTTTTCTTGGT…
80013	19	5.80338316574921	CATGCCAGAAGAGGCAAATACAAAGACAGCCTCAGACTGCCCATGGTAACGTCTTCACAACCTTTTGAACATATGTCTGGTCTTCGAGCCCCACG	GCCGTGAGTTCTCTGTATTGTAAAGGGTGAAGCGCAGGAGGAGGGGGGGTTGAATTGGTAAAATTCTCCCGATAGGGTACACATCCGGAGTCTCGACGACCACACTTTATCGCACCTTTCAGCTTTTAAGAGCTCGGGTTTTATTGTTTTTAGTAATTTATTCTATTTTCCTCTTAGTTTATGGTTTACACTCTGGGAGGGCAGAAATGGCGGCCAACATGTACCGGGTCGGAGGTATGTATGTCAATGTGGATCTTTTTCTATCAAACAGAAACCCTTCCAGTTTTGCATCCTAGCGGGTGTAATGCTGCGTTATTTCAGCTCGTTTGTGTTTGCTAGTGAGATACGGATGTGCTACACCAACTGGGTTGCACTGAGTCGGAGCAGGAAGGTGAGAAT…
80026	1	133.019821958953	CATGCTCAATACTTTGGTAACATTTTTTGATTTTGTAAGTACAGTATGACTAAAAGGGCGATCCAACCCCCTGGTGATGAGGAGACATTCTTTTT	TTAATGTTCGGGTTCATTAACATCACACGAGCTGGTCTTTAAAGATTTAGTATGAGGCCTACATGACCAGAATTATCGGAACATTTATGAACATGATGCCTGATTATACCCACATCCTGCTGCGTGAAGGACGCATCTAATGCCTGGGTTGCTTGTTATTTTTGGAAAAAGAATGTCTCCTCATCACCAGGGGGTTGGATCGCCCTTTTAGTCATACTGTACTTACAAAATCAAAAAATGTTACCAAAGTATTGAGCATGTGAc
80301	9	61.1630225050317	CATGCCACATCATTTAAGCTGACAGCTCTAATGAATTACAGCAACAGATCGCTGTGAACAAACAAAGCTTAATGGAAATAAAGTGAGAATTATCA	AGCATTTTTTTTCCCCCCTCCGTCTGGAAGGCAAGACAAGAAGAAAGGGAGCAGAAAAAGAACGGAGGGAGAAGATTCTGAGGAGTCAGATAAGGGACGTTTTAGGTCTGCTCAGGGATTCTGTCATTATTCTCCATTCTGAACAAAAGCAATAATGAGAACAAAACATTTCCTATCTTTCAAAGTGGCAATTTGCCCATTTAATGCCTGTGCTATGTGGGCCTGACATCCTTTCATCCACTCTCTTTGCACTAATTTCATTCTTTTTTT
80362	19	65.2711964180531	CATGCAAGCTGCTGTGCAAGCGGTGGAGAGATGAAACCAAGTCTGAGTGAATGGGGAGAAAGGCCTGGTTACCTGAGAACACCCTGGTTTTTCTG	CGCTCAGACAAAGCTATCTAATTTTGCAAGAGTGTCACTGGCTCCAAAAGCTGTGCAGCTACAGCCAGTCCTCAGAGGAGCCGTAACCAGGGCCAAGGAACAGGCATCCTGGGCGGGCTCGGCTCCAATGCACTGGGCGTTCGGCCCGTACTGGAGCCTCGGTGGCCACTCACTGGTTTACTGCCATTTCAGTGAGGAGAAAGGAGGGGTGCCGAGGAGGTGGAATAAAGGAAGGAACAGGGATGGAGAGGTGAAAAAGGGAAGGAAGACACTCTGAGCTGCCTTATGTAGAATAAGCGCCCAGGTAAAGTGTGGACTTAACTGGAAAGCACACATGCAGAGCAAAAAAAAACCCACACTTAGACAGCAGTAATAACTGAGCTGTATGGAGGTTGCTGA…
80383	14	64.9799801573122	CATGCCAAACGATTGATTATTGTCCCCTGGCTCAGTTGAACACAACCCTTCATTTATATGATAAACAGGTGGATAGCATTCCAAGCACTTCGCTT	TTGAGATCCCTGCAGTTAGATACAAGATGAAAGAGGACAAAGAGGACAAAGCACAAACTATGGGAGAGAGAATACACAAAGTTAATGGCACGCAATAGTGCCTTATCAATGCATGGAGGGTAAAGAGAAGAGATGCATCATGGGAGGTCCACAAGCAGCCTATATCTCTAGCAAGAAAACTCAGGATGGTCCAGGGTCACCTGAGGCAGCCCTAAATATGAGCTTTGTCAAAAATGGAAAGTTTAAAACCGAATTTTGAAAGTAGAGCGAGTGTCTGCCTCCTGAACCTAAACTGGCAGCTGGTTCCAGAGGAAGGGAGCCTGATAGCTGTTGTACTTTTCAAAACTCTAAGTACACATAACTTGCTCGTTAAAAGAAATATTCAATCCCTTTGGCAAG…
80421	2	239.326138164101	CATGCTGGGAAAAGTATCACACCTGAGTGACTGGTTTGTTTGACTGGGTTACTCCAACATTAACAGTAATGTGTGAGAGAGGAGAGTGGGGGTGG	TGCATGCAGTGCCCCGTAACACCAGCGAATCCTTATCCATATGAAGTCAACACCACGTGACAGACTCATTAAACCTGTGAGCAAAAAGCATTCTCACAAAAACACACGCCTGGAATCTGCTCTAGCATAGCAACTTTCAGGTTTGTCTGGTTTCAGATCTTGCATGGCGTAATGCATTATGTGGTGTAAAACTATGGGTCACATTTGCACGGTAGACCCCCGCCAGCTGGACAAACCCATCACCACCCTGCGTCTGTTCTGGCTACAAGCCCACCCCCACTCTCCTCTCTCACACATTACTGTTAATGTTGGAGTAACCCAGTCAAACAAACCAGTCACTCAGGTGTGATACTTTTCCCAGCAt
80496	21	140.825132639197	CATGCCCAATGGCAGGAAGCAAAAATATGCATTAGAGAAGCATTAAGTAACAGGTCCGTTTGAAACTAGCAATGTGCAAATAAAACAAAGCACAG	CACAAAGAAACTCCTCAAAATGACAAAATGTAATAAGGGGTAATAGCTTTTCAACTTCTTGGTAAATAATTTCAGCTTGTGTGTTTAGTGGGCATTCACTGAATGAGAACAAATTTAACTGAATTCTGTACTACTTAAATACTGCAGGCTTGATCAGGTTTAACTCAAACAAACCGGCCATTTTTTGTGCGATTAGTTTCGGAGCAGTTGAACTGGAGCAATGTTGCGTCTAAAATCAAAAATTCCAGGACCTCCGCGACCCTGATGAGATCAGGCGGTGTATAGATAATGGATGGATGTTTTATATTGCATGGTTTTATAAAGCATTTTATTATTGCTGTGCTTTGTTTTATTTGCACGTTGCTAGTTTCAAACGGACCTGTTACTTAATGCTTCTCT…
80498	6	0	CATGCCATCTTCAAAAACTACACCAAAATGACATCACTGATCAGAGCCAGAAGCTGTAAAAGTAAACAATCAAAAAAGGTGTTGGATTTTCATCT	TTTTCAGCCTAATAGAGACGGCTCTTTGGACTACATATTGAGAGTTGACCTCACCAGATTCCAAATACCACATTTGAAATGAACTCTAGACCTTTTATCTGCTCCTTGTAAAAGAAATAATGAGAGAATAAAACATACCTGGCCGTGGCTTAGGGTTGATTTGGATGGAAATACCCCCAAATTGAAGCTGCATCTAGATTTTTTCTTTTCAAATCCATTGTTGTGGTGCACAGAGCTGAAATACTGAAAATTGTGTCAGTGTCCAAATATTTATGGACATGACCTTATCTTCCAACGACTTGCTGACAACTTGCTCCTCTGTATATCGTTTTTGAGCCATACTTACCTCT
80518	3	5.17183109600766	CATGCTCTAAGTCTATTCTTTGATCTTGCTGAATAGTTTTCTGAGAGGATTAAACTGTCATATCAGATAGATTTGCTTCTACGGAGAGGAACATA	TGTTGATTTTTCTTTCCCGTCACCCCAGTGCCTTTTTGACATGTTGTGCCAAGCATAACAAGTAAAAGCAGAGTGTCTAAATGTGGAGAGATTTGCATTTTTCATTCATGCCGCTATACGGTCGCTTGATGCAGGAGGTTATGGATCTCACTGTGGGGAGCTGGAAGATTTATGTTCCTCTCCGTAGAAGCAAATCTATCTGATATGACAGTTTAATCCTCTCAGAAAACTATTCAGCAAGATCAAAGAATAGACTTAGAGCATG
80546	19	116.888103300932	CATGCCCAGTCCTGTTTATCCAGACACGCTTCCTGTCTGAATATCTGGTGCCTATATAACTGTATACCCAGGGAACTAGACAGTTACAAAGGCTT	GTAGTAGTAGAAGCAATACAGTGCAGTTCGAAGTACTGGTACAGTTGTACATGTTTCATTATTCTGTACCCCAGAACATCTTCACCTTATACAGTTTCACTTTCAAACCAACAATTAAAAGACAATGCAGCTGTGTATGCAGGTACATCAAATATGTAAGCCTTTGTAACTGTCTAGTTCCCTGGGTATACAGTTATATAGGCACCAAATATTCAGACAGGAAGCGTGTCTGGATAAACAGGACTGGGCATGAG
80816	1	8.26013231232763	CATGCGTCATAATTTAAGAGGTGCAAACATACACATATCTGTTAAAAGCAACCAATATAAGGAATTAATAGCATTAGACTTTGTTTAGCTGAGGG	CAAGCTGTACAGGCACAACATACAATAAGACTCTGCGTGTCCATTAGAGGCAGGAACAAAAAGAATCAAACGTATTCAACATAACAGTCCTCGATGTGTGGGCTGCCAGAGGTTGCATTTTGTATCATTAAAACCACATATTTATTTTTATGTGCCCAACGTGTGTTCATGCTGTTATTGCAGCTGTGCAGCTTGGCATGAAAACCGCCAACCGAGTTCCCATGTGAGGTGATTGAACGGCAGGAAACCTGGGCTGATTGCTGCCCACTTTTGATTGTAAATGTGCAGGAAATCTCAGACCACCCAAGACACAACATGGAGTCTTTAATCCTTAATTCAATCTCCAGGGGCAACTTCTGCTTCATCAAATGCTGCTATGTTAAAAAGTGAGACCTGTTA…
80924	16	183.591803339586	CATGCATACCGTGGCTCTCTGCCATGAGCTGTCATCACTTTAACACACTGATGAAGCCAGCAGTGTTACATATCTCATGTCTGAAAAGGGGCTTG	AGGAATCAATTGCAGCTGAGTTGCAAATTTAGCAATAAAAGATAACCGTGGAGCCAGCACTGGAGAGGAAAGTTGCCTTGACGATGAAACGACTGAAGATTGGCTATTGGGGACAGAGTGGAATAAAATGGCAGGCAGAAGAGGAAGCGAGAAGAGAAGATTAAAAAATACTGTAGTGGAACTGGAGTCTCCTCTCTGGGCAGAGCAGACGGGAGCTAGAGACTCCCAGGTGCACCGTCTGCCAGTAAAAGCATGATTCAGATTCACAAGAACAGGGGAAAAGGCTGAAGACAGAGAATGAGCCACGGAAAGAGTGAAGGTGCAAAAGAGAAGGACAAAAAAGACACGAGCAAAGGGAGAAAGGTTGATGTGGTGAGAGAGAAAGCCAGAGGATTAAAG…
80933	15	130.305950299975	CATGCTTTGCAATGACTTTAGACGGAAAATAAAAAAATGATTTGATGGGTTCCATCACCCCAGTACTTATTAAATACTGCTGATGATTTAATTGT	CCTCTAGCAGATCTCAAGTCATCTGACGTGCATGTGGATGTAAGAAATAAGCGCTGATGAAAAACTGTGCTTGGTAAACTTCCTCCCATTGAATAATGGTTACAATATCTGTCAGGTGCCACTTCACATTCACTTCTAACTATTCAGTGTTGCACCCAAACATATTCTGTCAAATTCCACCTGCATTTTCTATCCCCCCAGAGCTTTTAGGTAGCAGTGTGCTACAGCTAATCTCTCAGGCCGACAGTCTGGCTCACGGCTAACGACTAAGTGTCAGCGTAACAGATGAGGCTGCCGTCTACCCTGACCTGTTTACAGACGCTAAAAGCTACAGGCGTGAATGTTGCCCGTGATAAATCATTCATCCACAATGGCTCCAAAATGAACTGGTGGCAAATG…
81000	15	84.4900146720063	CATGCCTAATCTGAAAATCCAAAGAGATGTTCCTGCTGCAGTGCCTTTCTGTTCATATTTTTTAAGAGATGCTGTACATAAAAAAGCATTTTGAT	CTTGTTTGAATACGTGTCTGGTGCCAACTATTTAGGAGAGATCGTGGAATGGTTTGGATATGCTGTAGCCACCTGGTCCCTTCCAACACTCTCATTTGCTATGTTCAGCCTCTGTTTTATTGGACCAAGAGCCTATTACCATCACAGGTGCTTAAGATATTAATAAAAGTGACAGAAACTGTATAATAATACTCATATTTCAAACTGCTGCTGTTACCAAGTGACATTTCTGAGCTATAGCTGCCATCTTCTGCTCCTCTGTTACAGGTTTTATCAAGAGAAATTCAAAGACTACCCAAAGTTTCGAAAAGCTTTGATTCCATTCATCTTCTGAGAGAAAAGGCACCTGC
81073	15	8.03345211888116	CATGCTTTAGAAATTTAGCAATCTAGGTCTAAATTTCTTGCTTTTAACCAACATTACTTTTGATAATAACACTGCTGCATTCTGGGTCATTTAGT	TTTAACTGAGGAAGTTAAAATGATCCTGCTGCATGTGCGAATGGGCAGCAACATCGTAATTAGCCTCATGCAAGTACAGTGCCTGTAAAAACTTTTACATTTTATATATTTTTTTAATTAACTGACATTAAGTTGTAGAAATCTGTTTTCACTTTGACATGAAAGAATTGATTTTTTTCTTTAAATTATTGTCAAAAAGAGTTGAAGTGATCGTGAGTCAAGGTTGAAAATCAATGAACAGGAAAAACCTCCAAGCAGAGGTGAATATTTTTGATAGGCACTGTACATCCATGATGCTAATGATGATGTTTATAAAAGTGTAGACTGCATTATGCTGGCTGGGTGGATGAGAGCAGAGCCCACAGGACCTGGGGAAGCTGATCTTTAACCTGAGGTTGT…
81171	9	131.666627998704	CATGCTCAGTATTGGTTACAAGTAAAAATCATGCTCAACAAAGAACAGATTTTGTGTTGTTGGCTTTACACTGTGAACCTGAAGCAGGTATTTTA	TTTTTTTGTACACTAACTTTAGTGTATTTTAGTGTAATTTTACTTTCATTCTGTTCTTTTTTCCTGAGTTACAGGCCTTCAGAGTACATACGAGTGAGTCGAAATTTTGCTCTTTTGATTCACAATATGTGTTCTGCATTCTGAACTGTCATGACCTCACATATAAAATACCTGCTTCAGGTTCACAGTGTAAAGCCAACAACACAAAATCTGTTCTTTGTAGAGCATGATTTTTACTTGTAACCAATACTGAGCATGGGa
81189	19	22.0032224703633	CATGCCGAGAATGGTTCATCTTTTTCCTGTCCGTTCCCTCAGCTTTATAACAGAGGCGTACAATATTTCCTTGTAAATGGATCTCATACGAGCAG	TTCCACTTGAGCCTTAAATATGCATGTGTTGAGAGCTTGCTAGGGAAAAATAGTTGGCCTTTTTGTTTGTTTACCATGTCTCACGGGAATTTCTGTAAAATGGCTGAAGAAAGCTAATTGCCTTTTTTGTTACTCCTAACCTTTCACATTTGAATGCATGTAACTTCTCGCAATTACACTGTGTGCCAAAGGATATGTGATTTTCCCATTAGATTTCAGTAATCTGTTCCCCTTCAGACTAAACCTACAGTTATGTGTCACACACAAGCCCAGCAGTATTATACAATTAAACAACAATGTAATCTGAAATGTTTCTTTTTCCCTTTGCACAATCTTATAGCTGTGAGGTTTGAATTACCACCACCCATCAAACATGTCGCTGGCAATACTGTAGTGTAA…
81202	9	114.418674628331	CATGCTTTAAAACAGTGGCCCACAACCAATGGGTGGTGTCAGTGTGGCATCTTTAATATGTAGGATTTGATTAGAGATCAAGTGGTGCAGTCACT	ACACACACACACATATAGGCTAAACAGACACACACACACACGCCTGCTCACCCCACTGCTACGTAGACCATGCCACAATATTACTCAATTAATCCAGTGAGTGGAGGCTGCTTGCAAAGCGCATGTTTGTTGCATAAAGGGGTCTATTGAGAAACTACCAGTCTACATATTGCGACTGCTCATTTTGCGGTATTGAAGATAGGAGATTAGGGTCAACTTTGCTTATGTGTTGCTTTGGTGCAATTGAGGTTCTTGACCTTTTGCAGGGACAGGAAGGAGTTGTGTTTGTTAATCAGGCTACGTGTGGTTGGCTCTGATAGACTTTAATGGAAGGGCAGTTAAAATAGTGGTGCTTCTGTGTCCACCCTTTAGTGACTGCACCACTTGATCTCTAATCAA…
81443	17	17.7750991738418	CATGCCTTAAGCTGTTCAAGGTTCATTGCATTGCTCAAGGACACTTCAGCAGGGCGGGTGCTTGTTATTAAGGCCCACAGCAACAGTTCTTGAAT	GGTTAACAAAAGTTCTGCATTCACTATCACTTTGACTCTTCCCTTTGTCCAGAAAATGATGAAACACACTTTAGCTTGTGTAAGTTCAAGGATCAGGGACATATCTCTAATAGTGTCCTGATCACTGAGCTGCGAGGGATGCTTTGCACAGACAGCTGGCCTTTCTCCTTCAGACGGTGAAAGAGCAGCTGTGCTTTTGTCTCGGCTCTCCCTGTTCTCCCTGGCGCTCTTACCCCGCACCTCTGCTACCACACCATGAAATCCTCTTAAGAGACCAGAGAGAAAGATGCATTCTTTCGCCTCCTTTCTCTCCTCTCTGTCTCTCCTGTTCTCTCAGGATCGACATCAAGTAACGTGAACATCAAAACCTTTACCGGCTCCAGTTAATTAGGCCAGAGA…
81489	17	62.8271669204307	CATGCACGTGTGCATCGTTTGAGCTGAGCCACATACAGCAGATTTGTCGTAATCAGTGTACCGTGGTTACAGTTTAGCATTTTGCGTCTTGATAC	GTCACAACTAGGGATGTTCCAAGTCAAACCACAGGATTGAGACTGGGGCCAATCCAAGCATTATTTGATGTCTCAATATTGGCTCCATAAAGCCAGATCCATTTCCAATCTTTTGTTTATTTGCTCCGGGTACACCAGCTGTCAAAAAATGCCTGTTTGAGCTCTGTTAAAACACTGGAAGGCCTCCTAACACAGAGTGTTGTGACCAAGCGCGATGCATGGCACAAAACAGCCAAAAGTTTCAATTAATGATGTGCTACATGTTTCATCAACAAAGACACAAGATAAAGGACCGAGGTCAAGACTACAGTTGAATAATGTGATTAGGACATCAGAGTCAATGGGATCATTTACATGTATAATTCCATACTATATTTTTGAATACATTTCTGAGAGCTA…
81603	16	72.0335455859268	CATGCCACTATCTCGCAATGACACAGAAATGTTTAACAAATCCGTGTATCCAAACTATAAGCTGCATCACTGCCAAAATCTAATCAGTTGGTCCT	GTGTCTGTATGATATGTGGATAAAAATCTTAATCAGGCTTTACTGTTTTTGTAATTATCAGCTGAGTGCACCGTCATGGGAATTCCTTCTATCTCTACCAACCTGTCGGGCTTCGGTTGTTTCATGGAGGAGCACATAGCAGACCCAACAGCCTATGGTGCGCGTCTTTACATACTATTGTCTAAATTTTCTCCTTGATTCTGAAAAAAATGTTAGTTGTTTTCCAAAAAGATGAGCACATCATGCCTTTATCCTTTTGCAGGTATTTACATCCTGGATCGGCGGTTCCGGGGGGTTGACGAGTCGTGTAACCAGCTCACTTCGTTCCTGTTCCAGTTCTGCAAGCAGAGCCGGCGCCAGCGGATTATCCAAAGGAACCGGACCGAGCGCCTGAGTGAC…
81747	24	89.2028033687162	CATGCATACATTTTCAGAGATGGAGAGACAAACAATTACGAGCAGTAAACCTCAAGCTGTCAAACAAGGGGTTTGGAAGACCATACATGTGAAGC	TTAATTGCATCTGCTAACCATATAATACAGTTGAGGCCTGGGGCTATAGTGTATCACTAGTGTTATTTATTTATTCATTCATTTACTTGCCATTACTGGGACAAGTCCATCGAGGCCTGTTGAGATTGTGAATGCTGTCTTGAGGGCGGCAGCAACATATATGTAAATCAGTTGCCTGGTGCTAATCTCAAAGTTCACCTTTGCCCATTTGACTCACAGCTGAGAAAAATACAAATTAACTACAGATGACTGTTTTTATGCTTTTCCCACTCTCTTTACTGTTGTTTGGGGGAAAAAAAGAAGCTGAATTAGGGGTTTAGTTGCTGACAGCTGATAAATAGGTGGTCTTTTCTTGATGGCACCCTGAGGACTGGCGGTGTGGTGCGAGTGACGAAGACA…
81849	19	18.8014898413199	CATGCCATGGCTTTCAGTGATAAATATATTCCACTATGCAACATCTGTTTTCTAATTACTACACAAAGAAAAACAATGAAATGCTTTCTAATGAC	TTTATTCTGAGTCAGGGTGAGGAATTCCTCTGGCGTATAGATGGCAGCCAGCAGTTGTTCTCCCATGAGGAAGGAGGTGGTGGTGGTTTGGGGGACAAGCATCTGGGAAGAAGCGAACAAGCAGATCAGGAGAAAATGACGACTAGATCTGCATATTTACAGCACAGAAGTTCCAATTTTCAGGACTCAAAGTCATCCCAAAGGCGAGTGTAGGGAAAAAAAAGGGTCCATGAAATTTCCCCTAGAAGGCTCAGAGGACTTATAGTAATGGCTCCCAGGCACATCTACAGCCCCAATACCCTGAGAGGATGGAGGAGG
81870	12	69.2933108525738	CATGCATTCTTTAATCTCGTTTTGATTATTTGCAGCTGTATTTTGACAGCATACAGATTATGACTTTAGCTGCTTGTGTGGAAAAGCTGCAGAAA	GTGTGTGTGTGTGTGTCACCAGGTCATGTGATTACTCCACAGTATGATGTCTCCAGTCACTCCTTATTCAGAGAGGCTCGACCACTTTGCGCTTATTTCTGTCAAACACTTATAGATTTTAATATTTGTCCCCTATAATCCACTGATGCTCACACACACTGACCTACATTAGGCTTTTTTTCTGCAGCTTTTCCACACAAGCAGCTAAAGTCATAATCTGTATGCTGTCAAAATACAGCTGCAAATAATCAAAACGAGATTAAAGAATGCATGCCt
82045	21	130.5024845018	CATGCTGGGAGGAGGGTGCGTAAACGGTGAGTAGGAGATTGTGGGCAAGGACTGAAGGTTCCTAGATTTATGCTTTGCAAATTCTTTGTGTACTA	CCCAGCATTAGATAGTGTGTTGTCATGCTATTGACAATGACAGTGGTGGCAGCCATCCATGCCGTGCCACTGGCAGAGTGTGAGCTGCCAGGGAAAGCAATGACAGAAAGAGAGACAGGGGGAGATTCCAGAAACATGGAGCGCTGTCTTTGAAGACACTCAACGGGGTTTCATTTTGTCTGGTTTTACAACTAAAACTCTGAGAATTTAAAGGTGCTGCTCTTACAGGAAAACACAGTGACTGTGGTGAAACACGTACAAACATGTCATTATGACAAAGGCCACTTATAATGAGCTGAGGAAAAAAGGGTTCGTCTTTCACAAATGAGCTAAATTCATACTGGAAGTGTAACTCATTACCATGGCCAGCGTATTCACCTGCAGCCTCAGCACCTGCTC…
82060	9	164.118447262962	CATGCTCAGGAACTCCCAGAGGGCCTGCCCTGGGCCTGGCGCTTGCTGTGGTTGGTGAAGCTATGCTACCGTGGGGTGCTCTGCCTTGTGCATTT	TATCACTATCTTTTGTGTGACAGAATTAGCCCTCCGGAACTAGCAGGCTAAGTTGCTGATGCAGCTCTGCAGGAGAGTTGCTATTCGAATCTCCCAACCCATCAACTGCACTGCATTGAATTAAAAAAAATAATATTTCAAAGCGTAAAATAAACAGGAAATAAAGTTGACGAGGAGGGAGAGTCTTGTCACCAGTGGGAATCTTAAGTACGACAGTATTGCTGCGAGGGGGAGGAACCAAAGACATTAATCAACTAATTAGCAGTCTCTCTTTTAACTGCTAATTTAATCTATTCCTCTCAGCCTCTTTAATGGTATTTTCCCCTGTCAGTTATAACCAAAGAGAGGTTTAGCATTTCAAAAGTGTATCCAGGCCTTGAAATGAGAGGGTAATAGAAT…
82080	2	209.595605255915	CATGCAAATGAGGGCACGAGGTAAAGGTAAAAGGGAGAGATGCTTCAGGTGTAGACTAGAAAGGCAGGGATAGAGAGATGATGAAAGCGAGAGAG	ATGTTTTCCAGGGGAGGCACACTGACATGATTTGTTAAGCAATGAATGGCAGCCAGACAGACTGTCTAGCATTAGCACATTTCACACAATCCTAATATTTAAACAAACATCTGCACTTCAGTGAATCACCTCTCAGCTCGCTCTCCATATTTCTTTCCACATATTTCTCTAGCACGCTCCTTTCATCACACTAAAAACTACCGGCTATGTCATGCTTTTACTCATCTCCTCAATAATTTTAAAGCTGAACAGGGCAGTGCAGAAGTCCTGGAGTACGACAGCGCTTGCGTGTACATGTTCAGTGCACTTACTGTATATTTTCTGCTACTTGTTTGAAAGCGTGTTTCTGGGAGTGTGTGTGGTTAAGTGTGTACTCATTCTGTCATTCTGGTTCACGTT…
82145	22	11.9042743280038	CATGCCTGCTTTGCGTCATCGAAAGTTTTTGTCTCCGCTCCAATGTTGTAACAATACGAACCGAACCTGAAGGAGCCCTTAAAAACAAGAACACT	AAAACTTATAGTCATAAACTGTTAAAAAGCTGAATTTTTACAGTGTGTGTGTTTCTCATATAGGATGGGAAGTGGGCAGATCACATGTGTGAGAAGACGTATGGATACATCTGTAAGAAGAAGGCCTCCATTCAGCCACCTGAAGGCATTCAAGAGGACGTAAACCCCGGATGCAAGAGTGTGAGTGATGTTCTTCACTTTAATTATTAGAGTAACTAGAAAACAAAGCCTTTATATACAGTGTTCTTGTTTTTAAGGGCTCCTTCAGGTTCGGTTCGTATTGTTACAACATTGGAGCTGAGACAAAAACTTTCGATGACGCAAAGCAGGCATg
82176	9	127.738501303803	CATGCTGCCTACAGATTCAGGTCATGGGAAACTAGACAATCTCCCATGCCAGTTTTAAATACTTCAAAGACGTTCTTTGTGTTAAAGAATTTATT	CCATTATTGCTCCTCTGGTGATCAAAACCATGCAAAAAAACTTCAGTGACATATGGAATGTTTTTTAATTTACAAACAAACAAAAAAGAAAAATTAAGCTTGGATTATGTGCTTAAGAGAAATTATTCAGAGGAGTACGAGTAAATATTTGTACCTTGTCTAGGACAACATCACTGATGGCTGGTAGACCCTCAGGCTTGTTCATGCTGGCTGAGATGAACTGGAATCCCAGAAGAAACTCTCGGTCATATTTCTTCTTCTCTTCTGGGTTTATTGGCTTCCATTGTTCTGAAACAGAAGCATAACATAGAAAATGTTGTTTTACTAAAAAGGTTACGTGACATATGTGTCTTTTTTTTTCCTGAGAAGGAAATAGAAACATGTTCGAAATGCAATGCC…
82350	18	148.113071752888	CATGCATTATTAAAATCACCGGTGTAGAAATATTCGTTTCTCTAAAATGTACAATACTCCAGAATTTGTCAACAAGAGAGCACATCCTAAATGTG	GAAGTTTAACAGCTTCATTGTGCAGCTGTCAGTTATAAATAAGCAGCTGCATTGATCGGTAAAATAAATATATTGAGCATTTGTAACTGTTTTCTACCAGCATTCCTGTCCTGAAGGACTTTTTACCGTGAGAATTTTTTATTTTTCTTACTGCTCTCTGTTAAAACAACCTGTTGACTGAAGCAGCAGCACACCATCGTTCATTTTGTGCAGAAGAAGAGTCACACGACCCATTAAATGCCCACTTTTGTGTGGACAGATTCTGGAGAAGAAAACATCAGTTAACAAAGAAAGCTGATAGCCACCTTTGTTAAACCGGTTATCTCTCGTTTTTGTTTAATCGACTTTCACAAAGGAAGCCCGGCTATGTCAAACCTGCTTCGTGGTACACCCCTCTGG…
82556	14	21.7807642533196	CATGCACAAGGAAGTACAATTTGGATTGAGGTAATCAGAAGGTCAGAATGACATTGCAGTGACGTCAGGTATTCATTCTCCTCTCTGCAACAGGC	CACATGCATCGCTTTCCCTTTACTAGACAGAGCACTTTCCCTCAAGTGCACACATACAATACCTAGCGTAGCCTCTGGCACTCTTTCTTCTCCATTCGAGCTGACTAGCTTTACTGCTGCTTGGAGCTGGACCGGCCACCCTGGATTAGCGCTTCGCTGTAATCTGGGACACTGCAGATTATGCTTTTCATCTAATGCGCCCCTACCCACACACATCACGTGACCTGCCCACACAAATGGGACCTCTCTTATTTCCTCCTTGGATGACAGGCTGGATGATGGGAAAGTGAGGGAGGAAGGGAATTGGCAGAGGGACCTGGGAGTATTGAAACTGGACTGTAATGCAATATCACTGCGGCTCTAGCTAACGGTGGCTAGCATCTCAAAATGGCACTGATT…
82780	7	23.5487178435423	CATGCCCTATGCTCATTTGATTTTCAGTTAGTAGTAAACATTTGTATTCATTGTTCATTTTCATGTGTGAAAGTGAGTAGGTGACATGACACAGT	CTCAGCTGGTAACTGATCCAACTACTAAATAGAGTCATAAGCAGGCGAATGTGAAAAAGCAATTGTCCCCTTGGCTACCAATCTACCAAATGACCATATTCATTTGACAATTGTGTTCAGTCTCATCAGCCACACCCACATATGATTACTGGCAGGCTTGTTGAACCTAAACATCACTAAATAGAACCTGTCTGGCATTGTGAAGTTGCTAAAGGGTCTGAAAAAGCATCACATGATGCCATGTTCTAAAGAGATTCAAGAACAGATGTGAAACAAAGTCAGTGACATTAATTAGTCTGAAAGGGTTCCAAAGCCATTGCTAAGGATCTGGGACTCCAGAGAACAACAGTGAGAGAAATTATCCACAAATGGAGAAACAAGGAACAGTGGTGAACCTTC…
82830	2	248.790737191352	CATGCTAAGTTTGCCCAACCTCCTGGAGCAGACTCTGCCTAAACTGTGCAGCAGCGTTCTGGCTCTGTCTCCTGACCTGAGCTACAGCACAGCAG	CCTTTTTCTCACCTATCTTCTCGTCCTCCAGCACCGGTCCAATCAGAGCGTGGCACATCGGTCTGGGATACTGGCTGCACAGTGACGTCACCGAGGTAACCAGACACCTGGAGGGCGGTTCTGACAGGGACAGGACCTGTGAGGTACAGCAACATAATATCCTGTCAGTATCAAACACAGCGACACATGGTGCATCTTTGACGTGTTTGTTGGCGTACCTTCTCCAGCAGCAGGCTCTTGATGAGTGTCGCTGCTGTGCTGTAGCTCAGGTCAGGAGACAGAGCCAGAACGCTGCTGCACAGTTTAGGCAGAGTCTGCTCCAGGAGGTTGGGCAAACTTAGCAt
82975	2	160.372191233819	CATGCAGTGAATGCGCTGGCCAAGTGGCAGAACTGCTACAGTATCCGGATGGTGCTGCTGGAGCTGCGACGGCTCATGACCTGCAAGGAAAACAT	ATACAAAAAGGCAACACACAAAGAGGTACACTCAATAAGATTATTTATGTTATTGTACAATCTGCATTTTTAACAAATAATAATAAAAAAAGATTAGTAAGATGTACAGTATTCGAATGATCGTATCTGGTGTGGACTGGTGACTCCAGTCCACCCAGAGCTCCAGTGATGGGAGAGGGAAGGGGCCATGGCCTGGAATGACTTTCATGACTGCTCAATAAGTGTGTGTGTGTGTATGCAG
83095	4	71.1814420015236	CATGCACAGGGAGAACATGCAAACTCGCGAACCAGGGATTTTCTCGCTGCAAGGCAAAAGTGCTAACCACTACACCACTGTGCAGCCCGGTGAAA	AAATTAGCTAGGCTAATTTTCTCTATTCTGGATTCTCCAGCTCTGCAACGCCTCAAAGGTCCCTTGTGTTGAGACACCTTTCTAGTAATTTCTAGTATTTTCTGATCACAACAATTAAATTGGACATAACATTTCACCGGGCTGCACAGTGGTGTAGTGGTTAGCACTTTTGCCTTGCAGCGAGAAAATCCCTGGTTCGCGAGTTTGCATGTTCTCCCTGTGCa
83123	19	50.9625649956964	CATGCTGCTCAGTGTTTGAGTGAAAGTTTTACAGCTTATTGAATTTTGGGGAGTCTTCCAATGTTTTTGTTACCAGCATCTTTTATTTATTCTGA	CTGTTAGCTGAGGACATCCCAGAATATCATGCAGGTTGCATCTGACAACTTCAGTCATCTTAAATTTTAAAGGAATATTATATCCCAAATACTTCCAGATGTAGACCCAAAATGTCAATTTGCAGGAATGTTCTGCATAAAAGATTCAAACGAATACCTGAAAAGTTGGTTTTCAAAAACATTCCACTCAAAATCCTCAAACCTGGATCTAAAAGGTTGGTTTAAAGAATACATCACCCAAAAATCCTTGAAATAGACCTAAAAGATTTGCTTAAATTAATATTTCCTCCAAAATTCTAGACACAGACTTAAAAAGTGGCAGCTGCAAGAAGTTGGCATTATCAGTCAGTTTCGGAAGTGATACGCAGTGAAAAGTCAAATCTCAATTAGGTTTAAGAA…
83163	9	160.07190984001	CATGCTCTCTGTCTGGTAAGAGCCTTGTATGCTTATACTGAATGAACTAAAACATTTAGAAGGTGTTATCAGCTGTTTGTTTAATGGGCTAAATC	AGCTCTGTGTATGGGGATATACAGACTCTCATGTTGTCAGATAAGTTCATCTCAATGACTGACTCTTAATTTAGGAGGTCCCATGCGGGCCCACACTTTGGACAGTATGAGCCAGTGAGGGTGTAGTGACATCTAACCTATAGAGCGTTGCCAAGGTCAGAGATGAAGCCCAGCTTACTGAAAAACCTTAAGGAGAAAAATGTTGTATTGTGACTAGGCAGTTTGGAGCAACTTCCTCATCAGTGTCCTCTCGGTCCGGGTCTATAATGTAAGTCTGCCTAATGTGAAATCACAGATATGTGCAAACTATGAGTACAATGTGTATTATTAACCTCAGATTGACTGAGTTCAATACGATTAGCAATGAGTTCATTACTATGAGCTGTTTCATCTATTTTT…
83207	6	6.86935017113412	CATGCACCTGTAGTAGGACTGTGGTGACAAGCATGTTAAGTTTAACATTACAAACCTTGATTGTTCCTTGACTGTTTGCAGCAATCAGCACATTT	TTGAGTTTCACACTGAGTAGTATTTTCACAGCACAGAATCTTCTTGGCAACTTGTAATAGTTTATAGTAACTTGTGTTTTGTTAATGATACTTTGTTTTGTTTTTTTAGGAGTCAAATGTGCTGATTGCTGCAAACAGTCAAGGAACAATCAAGGTTTGTAATGTTAAACTTAACATGCTTGTCACCACAGTCCTACTACAGGTGCATGCAa
83499	8	24.4971045429908	CATGCTTAATGCTGCAGCTGCTGGATTAAACTGTTTCATGGCAGTGAGGAGGAGGGAGGTGCTGATTTGGTGAAAAACACTGAGGAAGGGTGGGT	TTTAGCTTTAAAAAAAGTCTCATCATGCATTTAACTTTCACCCAAATGAAAAGTGGCATCCATAAAAATCTAAAAAACCTCCAAAGACAGTATTCTCAGCCCTTCTATCTGACACATCTGACCCACCCTTACTCAGTGTTTTTCACCAAATCAGCACCTCCCTCCTCCTCACTGCCATGAAACAGTTTAATCCAGCAGCTGCAGCATTAAGCATGCt
83800	2	28.721991099204	CATGCAGCCTAGTTTTCACCTATTGTGCTTTGGTCAGACAATAAAAGCATTATACCCTGTATTTTAGGTGCCCACACTGTAGCAAGCAAAGCATC	GAAATGCACAATGAAAGAAAAGGGGAGGCAGAGAATCGGTGAATTACATGCTGCATTTTTCCCCTCACCCTGCAGTCACTGAGGATTTTTTTTCCAATTAAGGCTGTTATCTCCTCCTCTGCCAGCCCTCCTGCCAAGACCCCACATGGTACAGTCCCCCTTCTACATTATCTCTCTTTTTTCCTCTTTCAGTCTGTCTTCCACTCTATAATTTCCTTCTTTTCGGTCTCTTCTCTCTTTGTTTTTCCTTTGCTTAATTTCACTGTTCCTTTCTTCTCCGTCTCGGTGGAATTGTTCAAGTTCGACCAACCAATCGTGTTGCTTTGTTTCCTTCCATTTTCCCTCCCTCCATCTGTCTACCTCTCCTTCTTTTAACCTCTATAGCTCTCAGTTACTCCT…
83838	16	170.946454681044	CATGCTGAAATTATCTCCTGAGTTTTAAAACCTCCTATTATGTGTCATCCCTGTCTCTCCGTCTTGCCTCTCATCTTTCAGGCACCAGTACACCA	CGAGGGCCCAGGAAACGTAATTAAGCACTGAGTGGTCGGACCAACGGAAGCGTCCGTCGTTTTCGTACGTATGAAGCCCCAACCACCAGTTGTCCCCCTCCACCTTTGTCATCTAAAAGTCAGAGAACCAGAGCAGCAGTCCTTTAATTAGGTAATTATTTAATCCTACATATTGTGGTTGCTATGCTGAACATAAACACCACGATTAGCTGTGAATTTCACACATTGTTTCCTGCTTGTTTGGGATTTCTCACAGTTTCGCAGTGATAAACCTGGACTCTGCTTGCTTGCCAAGACAGTGGTGATCAATCACATTTAGGCATTAAATGAACTCCTAAAAATGACGATGAACATTTTTAAAAAGTGCACCGTGCCTTGCGTAAAGTATTGGCCAGGAAA…
83914	9	95.1685199438592	CATGCAGTGCTGCTTACGACCCAGCTCATTAGAGGAAGAACTACAACCAAGTGGTTTTGGTGAAATAAAGTTATTCATTAATGAGAAACCTTGGC	CCATCACCTGCGTCTAACCCTTCTTGTACTGTTTTGATATGCATTCTGAGTTGGATGTATGGTCCCCTGCATGAGATCGGTTCCAGCTGCAGAACTGTGGCCCATCCCATCTTCCCCCTTACTGTTTGCGGACACAATCTAAGATGGTACAAGTGGGATTTTCATTTTACCAATGTGGCTTTCATTACTGTTTCCAACTACTCCATGCTGTAGATGCTGTGATATCTTTGTGATAACTGAGGTATTCATTTTATTCATGACTGGACCAAACATAGACTTACATACATACAGATCAAACACACGCAGAAGTCCCTTATTAAGTGATTCGAGAAGCAGTGGTTCTGTTTCCACCGTCCTTTGGGTTTTGTTTAAGCAAGGGCAGGTGATAATGCTTTATTA…
84023	23	16.6833514353383	CATGCATTTAAAATCATGAAACTGAATTCGTCTTCACCCACTGTGAGGCCTAGTTTTACCATTTAACATTGGCACGGCTTGCTGACTTTACATTC	ATCCCTGTTGGTGTGGGCCAAAGACTTCTTTCTGCTGCTGATATTATTGATTGAGATAGAACATACATGAGAAACATGACACTGAAGGATGCTGGACATATCCAGCAATTAATAAAATTTGTTTGTGAAGCAGAAATTCTGCTGTTGAATGTAAAGTCAGCAAGCCGTGCCAATGTTAAATGGTAAAACTAGGCCTCACAGTGGGTGAAGACGAATTCAGTTTCATGATTTTAAATGCATG
84286	13	2.53951115375276	CATGCATGGGTTTTCTCCGGGTACTCCAGCTTCCTCCCACAGTCCAAAATCACGCTGAGGTCAATTGGTAACTCTAAATATAAATACGGATTTTT	AGCCTACCCTGACTCAAGTTCCCCGAGCTATCCCAGACCTACCCCCAAGGTGTGAGCGTGTGTGGTGCTGTGCTTCCTAATGCCACTAAACATCTCCTTCCAAAAGCTTTCTGAGAGGGCCGCTAACCTCCGATAGGTTTGGGATAAACTCATCAGGGTACTGCAGTATGTCTAAAAACCTCATCAGTGCAGCTTTGTCACGTGTAGGCAGCATGTCAACAATTGCTCTCACCTTTTCTTGATCAGGTTTCAGTCCCTCTACACTCGGGGTATGTCCAATGTATTGTATTTGACATTCCAATCTTGTATTTGTCTTTATGCTGTCAAGAAGCTGCCTCAGCTGATTGCCATGCTGTTCCCTGTCTGCATCGCACACCAGGAGAGTCATCCATGACATTC…
84455	8	128.82119659724	CATGCAAGCCCTTTATGTCGCTGATAAATATATGGCCCAATACCATTTTTAGTTTCTCTAACTTCAGGATGGTCAGTGGCCAAAAATATGTTTTT	CAAGGAGTACTGATTTAATAGTGAATGGACCTTCCAGATATAGGCATCTACAATCACGTGAGACGCATTCACTGCTCTCAGATGATCTCCATTTAACTAATTAAGTAACTTCAAGCACCAATTGGCTCCACGTGTGTTGAATTAAGTGAGCCAGTTTAAAATGAGTGAATACTTTTACGATCACTTGTTTCACATTTTATGTTTTAAATTAATTGACATTGCTTTGTAGAAATCTCTTTTCCTTTGACATGAAAAGATTCTTCTTCTGTAAATTCTTGTCAAAACAGCCAAATCATGTTGACCATGTTGGACAAGCAATACAAAGAAGAAACTTCCAACAGGAGCAAATACTTTCTATGGGCACTCTAGCAGTAGTCTAAGAGCAGGAAAAGGAGTTCC…
84625	19	27.1388728179419	CATGCTTTATTCATATGGATACAACTTCTTTAGTACATTGTCTGTGTGATAATGCCGTGACTTTACACTCTTACCCAGGAAACATAAACGTTGTC	CTAAACTCTAAAGTACATAAAACATACTTAATCTCCTTGTTAATGGCCTCCAGTTGCTCCTGTAGCATGATCGCCAAAGTCTGTACATCTGTCTGTCCACTGGGAGACAGCAGCTCTGATCCAAACAGAGTCTCTCTGTCCTCCTCATCATCAGAGCAGCCTCCCTCCACACCGCCTTCATACCCAGGACCCAGCATAGTGCTGCTGTCCCACTCTCCATACTGGAAAGGAAAGAAAGAATGGTGGAAAGATGCATGAAATGATCCCTATAACAAACTATATGCACATCATCAGTATCACCAGCTCAGCCTGAGATCAACACCTTGTTACTATCGTCTCTAGGAGGCCCCCACCGGCCGCGGTGTGCCCGCCTGACCACCACCCCGCTAGAGGAGCTGC…
84928	16	63.8800228116969	CATGCTCAGAGACGCCACTCATTGCAGTGCCACTAAGAAGTGTCAGAATGAATTTGCATGGCTGTGGAAAAAGGACTAGAATAAACTTGATATGA	GGCGGGCTTGCTCCACTTGCCAAAATTAGATTTGCAGTGATTTAATTATATCGAGGCATCAATATGCGTGCTGAGTGCTAATTGTGTCCAATTCCATTAGAGTTAGTGTGGCACTCTGAGATATTTCTGGAGGGCAGCTGGTTCAGCTGATGCAAATCCATTTGCCGGACCGTGATCATATCAAGTTTATTCTAGTCCTTTTTCCACAGCCATGCAAATTCATTCTGACACTTCTTAGTGGCACTGCAATGAGTGGCGT
85150	5	157.18109716807	CATGCATTAACCATTTCAAATGTGAATGATAAATGTACCTCATTCTCGAGCCTAACATTATTATCTCTGCTACACTCAGAGCATTGCAGTAACTG	CATAGTGCTTGGCAATTTTGTTTGTGGTACTGTATGTTTGTTTTGTTTGTTTTATGTTTTGCTGCCTGTTCTTCTTGTCAAAAAAATACTAATAAAATCTAAATATCAAAAAAAGAATATTATATCTAGAAAAAATGATCATAACAGGATTTTCATTGTGCACATATTAGCATGTTGGCATTAAGCTCAAAGTTAGCTTCACAAAGCCACCAACACAGTCATTAGTCTTGTTTGATCTACGTGTTTGAGCAGCTTTAATCCAAAATGACAGATTCCTGGGCCTTTAATGACTGAAGAGAAGCTGCATATGAGGCCTTCATGTCCTTGTTTCATTATACAGCAGAGGAGTGATTAGTGGCTCTGGTCCACTGCTGCTGTTCTGATATCAAGAGTTGCTCT…
85292	3	49.3489924394048	CATGCATCGGACTGCCTCGCTATGACACATTATACTGTTGTTTATGTTGGAGATGTTGCATTATAGCAGCTCATCAATCCTCTGCGTCATTACCC	CATGTAATGCTGAGTTTCATATTGAGCTCCAGTGTGAGAGCCAATAATTTGTGTTCCCAAGGCAAAGCATCCAGACAGGAACTGGAGCTGCACAGACTCCAACAACGCAGGACACCGAGGGGACACTGTGGATCCGTTGCTCTTTTCCTCCATCTTGGACAGGAAGGCGGACATCTGACAAAAGGCCTCCAGACGCATCTGACCAGAACAAAGCAATAGTGAGCTGTTAGTTAAGGCTTTGAAATTTACTCACAGAACACTGTTAGGGGTTGTATTTCAACCACACGTGTTCAGCAGCATGTGCAGAGTAGTAGGTCTTGGGAGCACGGGCTGTGTGGGCATCTCCAAGTACACGTGTTATTTTGGTTCATGTAGGTGCAGCAGTGAAGCA
85425	20	139.670694438717	CATGCTGCTTGGCCTTCAGAGCGAGGAATAGATGGAACAACAGAAAAGAAAGAGACAGGAAGGATGAAGGGATGCAGGAAGAAGCAAAAATGCAA	GTGTGTGTGTGTGTGTTCACGCCTGCAGACAAAGAAGCGCTTTGCCAAGGAGTGGGCGGAGGCTGACAAAGCCACACAGCAAGCAGAGAAAACAGAGAATGACCTCAATGCCACCAGACTCGACGTCGAGAAAGTAAACGCATTCACTTTAGCATCGATAACTGAGCGCAGTTTTTATTACAACTTTTAGTTTTTCAGATATTTTCAGTGCAGAAACACTCCTTGAACTTTCCTTGTCTCCCTCTCTCCTCCTCCTCCCGGCATCTATTCCTACTCTCCTTCCACTTTGCATTTTTGCTTCTTCCTGCATCCCTTCATCCTTCCTGTTTCTTTCTTTTCTGTTGTTCCATCTATTCCTCGCTCTGAAGGCCAAGCAGCATGTGt
85440	15	5.0455412194805	CATGCAGGGAGACCAACACCGTCACTGAAGTGTTTAATTAACAGGAAAAAAACTAGCCAGGCTGCCTTACTGTTCAGTAATATGCAGATAGTGGA	AAGTGTAGATTCCTCTCTCAAATGAAAAACTTACATTCCACAGAAAGTATCATGAACATATTTTTTACTGGTTTTTCAAAGGGACCCGTATGCTTTGGTACCTTATGTTCATGTGTAACCTGACTGTTGAGCGTTTTGCTGCTGTCTGCTTACATCCAGTCCAGTCTGACTCACCGGGTGTAGGCTGTAGGTATAAGTCATTCACAGCTTTGTCCTTCCCTTCCACTATCTGCATATTACTGAACAGTAAGGCAGCCTGGCTAGTTTTTTTCCTGTTAATTAAACACTTCAGTGACGGTGTTGGTCTCCCTGc
85684	12	33.3116133894034	CATGCTTGATTGACCTGTACTTTCACATGAGGGCATGAGAAAGTTAAGAGAAGACAAACTGACTCTTTGGTAACCCCAGTAATACCTTTTGGTAG	TCGTTGAATAACCTGTAATTACTGGATTACTGTCTATAACTTGGTTAGTGAGTTACAGGCCACATTGTACAACATCCTCAATATGAACGGTCACTTACATCAAACTGTCAGAACAAATGTGATAATGGTTTAAAGTAGTGTATGACTGACAGTTTACTAAAATATACTACCAAAAGGTATTACTGGGGTTACCAAAGAGTCAGTTTGTCCTCTCTTAACTTTCTCATGCCCTCATGTGAAAGTACAGGTCAATCAAGCATGACAACa
85946	7	28.3606767734111	CATGCTATTTGTTGTTGGACTCGTACGTTAATGCTGTTGTACATATTTGATATTAGTGTTACTCAGCTAACGAGGCTGTAACATGTTACTGATGT	GGTGCTATTTACATCATGGAGTTAGCCTGCAAACAGGCCAAATGTTACTAACGTAACTGACGTTAGTGAGCTTTGGACATTTGCCTGGTTAAGTCGTCTGGACACTAAACAAATGCAATACTTAAATTGCTGTGAATATGTAGGGCTTGCTTTATTTATTTACAGAAGTAAATACATTTAGTGCAAGCAAAAACAACCTCACGCTTCTTTCTAACTTAGCTACGGCTAGCTAAATTATTCGGGAAGCTAGTTAGCAGTGGCTGACGCGTCAACCCCGGATCTCACTGTCTGTTAGCGCACATCAATAACATGTTACAGCCTCGTTAGCTGAGTAACACTAATATCAAATATGTACAACAGCATTAACGTACGAGTCCAACAACAAATAGCATG
86208	5	29.7022596607746	CATGCCTCTTTCCATACATCAAAACACCTCAAACAATACCACCGAATAATGCCGTCTGAATTATCATATGAAAGCCCATTTCTGAGAGATGAGCG	AATCGAACTGCTCTTGAAACACCTTTCTGTCTGCCAGTCACCTCTTCCTCCTTAGAGTCCATTTTCCCTCCTCCTCTGTGTGTGAGGATGTGTGTTTTGCACTGCGTGTGTTAGAACTAGTCTCTGTCTACGGTTTTCGGCACACTTTCTTTGATACCGCTCATCTCTCAGAAACGGGCTTTCATATGATAATTCAGACGGCATTATTCGGTGGTATTGTTTGAGGTGTTTTGATGTATGGAAAGAGGCATg
86390	5	13.5558304962974	CATGCTAACATTCTCTCAGTGACTTCCAACATGCTGATATTTAATAACATTCACTAGGCTGGCTGGCTGGCTGAGTTTAGCGTGCTAACATTTGT	GTGAAGTCTTGTTATTTAGTGCATGACTGAGCATTATACGCCCCTTGATGTTCTGTCCAATTGTGGGTGTATGACTAATACCAAACAACAGCTTTCACTGTCACTGTGGTGGACATATATGAATGAAGCAGTGAGGGACATTAACGTAGCAGTGTCTGAATGACAGAATGCCATCCCTTAAACAGACTGAGTCTGTATCTCATGTCAGGGCTTAAGTGACGGATCTCCACGAAATTTGATACAGAATTTATATTCCCTAGACAAGAAGTTCTGCTGACATCGGTGATCCCCTGACTTCTTCTAGTGCCTCCATCAGGTTGTCATTTATGGTACAAAATGAAATGTCAAGAAGTATTGGACAGACTGCCTTAAATCTGGTTCTCATATCAGCGTCTCCCC…
86395	4	88.3264389860991	CATGCGCACATCACAAGCAGACACACACACACAGATGCACACAGACACACACAGACACACACACACACATTCAACCGTCCATCCCCATCTAATCC	GTTGAATGTTTATGGTCACATAACAACTCAGCAGTAAAAAGTTGTCTTTACTGCTCAAAATGGCCAGAGTTCAAACTGTTTCACTCTCACTCAAGAACCAGTTCTCACACTAATGAGGTGAACTCAGGTAAACGCAATTATTACTTAATGAGTTATCTGTAATGAATCTGAATCAACCCTCAGCTGGAGCAGATCAGGCGTGGCAGATGAGTTAGATTTGAGATGACAAAAATGTAGATTGCGCCAAAGGGATCAATAAATCGGTAAGAAATGTGCTGAATATTTTGCATGTTTTGGCAAAGTGAATCCCCTCCTGTCTGTCACCGCTGTGCAGCAGGTCGCTCTTGTTGAATACAAGGATATGTGGGAATGGGTGTGTTTCCTGGTCCTAGGTGTGTC…
86437	8	111.097103045734	CATGCTGGCCAACCAGCCTCTCGTCTTTTTCTGTCACCAACCTGCGCCACCATGTGTCTCCCTCCCCGCCTGTCTCTCTAAAGTGACATCCGCCT	GTTGTCTGACTGTGGGAGTTATTTAAACAGAAAGCCGTAACATTTTCTGTCGGCCCCTAACAGTTTGAAGTATGTAAACTTATGTGCTTGTTGTGACTGCTGATTGCAGCAGTCTCATTTCCACATCTTACATTTCTTGTTCCTGCAGAGTCAGCCAGCATTGACAGAAGCCCTGACCAGGCCTCTAATGTCCCTCAGACGCTGGCCAGAGCTGGGCGAAAGGCCACATCCAATCAGCAGCACCTCCAGACAATATCAAAGACCAGTGGGCGAAAGGAGAGGGGATTGGATGGCAAGCAGCGGCGTAGAAGGAGGAGGCGAAGGAAGACAGGATGAGAAGTTGAATCTCATCAGTTTGGTTTTAAAGATGAGTCACCACAGAGCAGATTATTGCACAAC…
86473	14	34.3491889928512	CATGCATGTCGGCGTCATCGTGCCAACTGAACAGTCTACACAGTCAGACTCTGCCGAGAAACAAAAGCACAGGGACAAGTGCAGTCATGTCTCAG	GAAATATTTATTTGGGCAAGCCAGCTAACAAGAAACGGAGGTTTTCTGTGGCTAATAAAACTTGTTTTCACATGTGCGTGCATTCTTTTTGACATATAGGTCCCTCAGGTGGCTGTAAAGCTGAAATGTGATGCTTCTGGCACGCTTCAGTTTTGCAGTTGGACAGCCACTGGCCGGAGCTGAGCCCACACTCAACTTCACAGGGCGCTTTCAGTGGAAGAGCGAGCTAAAGGTAGCGGTTTGTTCCTCCGGTCTGGTTCGTGAATGGCCTTCCTTGAGTGCTGAAGTTGTGCCAGACCTGCCTCGAAAACCAAACATCAATCTCGAAGCCACAGTCACACAGACAGCGAGGACAGAAGCCAAAACCTCACAATGTAACACAGAATGGCTTAGGTATGT…
86496	2	2.28121899789522	CATGCGGCGCATTTCCAGCTGCGATCTGCTGTGTTTACCCGGAGAGGGCTGCAGCTCATTTGCATAAAGTAGACTGGACTCCAGCGTGCTGAGAT	TGGTCATGTTCCTGGGCCTCTTCGCTCCGCTCGTCTTCCTCTCCAACTACGCCAAGAGCAAACACATCAGCAAAGAGAAGGCGGCCTTCCTGCTGTCGATCCTGGCGTTCGTCGACATGTTCGCCCGGCCCTCCATGGGCCTCCTGGCCAACACCAAGTGGGTCCGGCCCAGAGTCCAGTACTTCTTCGCCGCTGCCGTCCTCTACAACGGAGTGTGTCACGTCCTGGCGCCGCTGTCGGTGGACTACACGGGATTCGTCGTCTACGCCGTGTTCTTCGGCTTCGCTTTCGGCTGGCTGAGTGCGGTGCTGTTTGAGACGCTGATGGACTTGGTGGGAGCTCAGAGGTTCTCTTCAGCCGTGGGTCTGGTCACTATAGTGGAGTGTGCTCCGGTTCTGC…
86735	5	30.7679236673348	CATGCATTTTTCCCCACTGCGATTCACAAATGAGATGTTTTCACCACCAAAACATTTTACAGAGAAAATAAATCGTCCGCATTTATCTTATCGTG	CGTACATGTGTAGTGTTTACTGGTGTATATACCAGCAAAATCAGCTTTGTAAGGCACTTGTGTGTCCATCAGTGCAGATCTTTTACAGTTTGTGTTTGAAATGTCATTAATAAGTGCTGAATTTAACACATTTCTCAATTTGATAACCCAGAATTGCTAAAAGCCATGCTCTGACAATTTCTCATTCAATTATTTTCTAATTCTGCACATATTATAGCAGTGAAATCACTGCAGCCATGCTCCAATGTGAGGATGTGAAAGTCAAGGTATAAAAACAGACTAATTGCTATAGGATGTAGCCGCAGGAAGCAGTCCAGCATGGTCTCAGTGGTCCCGATATACAGGATATACAGTGCAGAGTGGGCCTCTTGGAAGAACAAATAAGCTGCACCGAAGACC…
86860	9	74.4456443613189	CATGCTTTAATATCCAAACAGAACTGGATGAACTCTATTACAATCAGCTCCATCCCTTCTCCACACCGCTGCTTGCAAAAGAACAAATTCTTGCA	CAGGTGACGTGAATATCACCAATCATCTTGTTAAAATGCAGTGTTCTGCTGGGAAACCCTTAGTCCTGACATTCATGTGGATGTTTGACATGCACCACTCACCTAAACACTGCAGGTCAAGCAACCCCCCATAATATTGGTGGTCATAATATTATGCCTGATTGGTGTATGTTGTGCCACATTAACTCGTTTCGCCACTTTGTTCACATTATCAACACCAAAGAGAAATTATCGACTGAATTACTATATAATAAGTGAAAGATGGTGATTGAAATGTGTTCTGCTCCCACTTATCTCTGCAAGAATTTGTTCTTTTGCAAGCAGCGGTGTGGAGAAGGGATGGAGCTGATTGTAATAGAGTTCATCCAGTTCTGTTTGGATATTAAAGCATg
86892	13	22.3435568459574	CATGCAGTCAATGTGAATCTGGCATGTTAAGCAGTCAGCTAAGCAGCAAGCAAACGGAAGTCAGCACAGCCAAATCATGCGGCCATGCCATTCAC	GGTCATGCACACCACTGTTGACGTCGCTGTCAGCTGACTGGGACCGCTGCTGTTTTGTCTCCAGCTGCTGTGTCTCCTGCCCTTTGCTTCCTGATGTTCGTCTTCCCAGCTTTATTTGTTTGATGGTGCATTGCATGGCATACCAGTGAATGGCATGGCCGCATGATTTGGCTGTGCTGACTTCCGTTTGCTTGCTGCTTAGCTGACTGCTTAACATGCCAGATTCACACTGACTGCAt
86961	1	124.968530724997	CATGCTATGCTATCCCTGAAGTAGCCAAAAATCAATTATACAGGTGTAAAATGTAACACGTGAGAGCGGCAAGCACCATAAAAAACATACTGCAA	CCTGAGATGCTTTAGTGCATAAACACGTTGCTCACTGAACAATCTGTATTCCTCTCACTTGTTGGTTTGGTCGGCTCTCTCAGGGGCACACTATCCATCATTCAAAAGATGAATGGAAAATGGAAATTTCCATGCTCACACTGGGCCAGGACAAAAGCCATTTGAATAACTTGTGCAGCTGAGGATGAAAAAATGCCTACTCTACTCATTGCAAGATGCATATATGAAATTTTCTTCAAGAAATATTCTTTAGAGGCAGAAATAATTTCATGGGGTTGTTAAACCTTAATGGACTGAAGCCAAGAGTCACAATTTAGGAAAATTTGAAGAAGAACTGTTAGGTCACAATGACTTTACTGGCTTCTCTATCTTTCTCTCATAACCATGGTATGCTAGTGG…
87175	15	50.7682341739682	CATGCCTATTGTGGACATATTCTTTGCTGAAAAACAGTATGAAGTTCTGTGCAGGGGACGGCTTCCCTTCTTAGTTTTGTGCAGTTTAACAGGAA	TATTGCCCTCTAACTCATTCTACCCTCTTTCCACTCATCTCATGCTTCATCTATTTGCTTGATTGAATTGCAGTATGACACTGGATTGGGGAGGAAGGGATTTTAAACTAAACTGAAAAAACAATTTGAAGTTCAGGAGAGAATGAAATCAACTTTCCGAGCTGTATAAACAGTTAATCAAATGTAAAATATAGGATATCTATACAATGAAATGATTACAGAACATGTTTTATATTCCTCTGCTGCCTCAATTTCATTTCTTCCACACTGCTCTCTTCTGTTTCACTCTTTCTGCTTTTCGACTGTGTCATGTATCACTCCCTCCTTCTCAGTCAATACTCTCCTCCTCTTTGCTTCCTCTGAGGTGTCAGATTGGTGTGACTGCACAACAGGTAAACA…
87195	5	165.02758922266	CATGCATGTGTGGGAATACCACAGAGAGGGATGTGGTGTCGCTTGACGCCAGGAAGGTCACCAATGTAGCCCTGAAACGTGCCTCTTTTACATGG	GTTGCTTAAACCCTGAAGAATTCTCTCGTGTGCTCAGTAGAAGTGGTTATTTCAGCGGACTCTTGTGCGGGAAGCATCACATCGTGGTGTTGAAGCCACCAAACGCGCCGTTATGTAGTTCGCCGAACTGCCTTTTAAAAACCAGCCATTGTTGAGTTTCTTCATTCAGCCGAGGACCTGCAAACCAAACAGAAGATTACCGGAGAGAACAATCTAATTTAAGACACTGTTATTAATTCGGCTTCACTTAAGCACAGACAATAACGCATATTTCATTAAAAATGTAACTTTTATAACTGCGCGTTGTCGTCTTCGCGCAACACGACCCTCTACGGCGCAATATTAGCTTATTTAAATAAAATACTATTTTCACTAAAACACGTTGCTTCTAGCGACCGT…
87408	16	140.049499907204	CATGCAGCACTACATGCATTCCTGCACTTAATACGATTATGAGGCCTGATCTCAGGATGTTGTCGAGTTGAAGTCATGGGAGAAGGAGGGAAGGA	CTGCTCTCTTTTTATCTCGATTGTCCTATTTTATATACCTGTTTTCCCAGGAGATGTCACTAACTGTGCCATCCACCAGCAGCCACTTTTCTCTCTCTGTCTCCCTCTTCAGCCAAATGCGTTTTGTTGGTCACAGTTGCTGAATTGTGAATCCCAGACTGAAGTGCAGATTCCATCCATATTTACGAGGGGATTCCTCAGTGTGCCAGACTGTAAGGACATTCCCCTGAAAGCATTCTGAATCAAAATGAGGAGCTGCATTTGACTTCTTCGGTTTCACGTAGCCCAACAGCTGTTTGATTTGTGCCAGTTCTGCATCTGTCTTTACAGCTCCACTTTAGGTTTGCCCCTCTGCAAAGTGACAGGACAGGCTAAATAAAGAGTACATTGGTAGCAGCC…
87468	19	131.407246707052	CATGCCACCACATCCTACAACAGTCAGGAACATCTTGAGTAACGTGACAATCGCCTAAGTTGTTGACCTCCAAACTTCCTAGACCCCATTGTGAT	CTCTCAGGGTGTCCTAAGGGGTCTGGAACTGGGGTGTTGGATCCTTTGGGTACTCTGGGTTGTGGAGTGGGGCCTCTGGGAATCAAACTTGTTTCACTGCTTCCTGTTGATGCTTGATCACAATGGGGTCTAGGAAGTTTGGAGGTCAACAACTTAGGCGATTGTCACGTTACTCAAGATGTTCCTGACTGTTGTAGGATGTGGTGg
87567	11	87.6745269927738	CATGCCCCTCTAATAACTGAACATATATAAAGAAGGGAGGAGAAGCTGCGATCAGTAATCACTGTACAAAATGGAAAGGCGAGGTGGAAGGCTGA	TCTACATTTGTAAAACACAGCTATGTTGCCCATGAAGGACAACACAACTGCATTACATGTCTTACGATTAGAAATTCCTGTTGTCTGATGTCAAACAGCATACCAGATAATACATACAAAGGATTTGAAACGCGTCTTATTTCGAAGATGGTATTTTCATGTTGTACGTTGATCCTCTATGTGGCATGGACAACCTGTCACATACACCGATGTCACCATGACAAGATGTTTACTCCTTGAGGTGGGTGAGGATGGAGAAATGGTGAATGTGTTGCAGAGCCAAGTGAACCACCTCCCTGCTATGCATAGGAAGTCCCAAACTGCCTGCCGTTTTAGGAACACTTCCTTGCTCAAAGCTCATGGTGTATTTCATATGACTTCAACTCTTTCTCCTATTGA…
87569	14	108.12322700948	CATGCAGATTCTGTAATGATTTGTAACATGCAATACTCTTATTGTCCCATAAACCACTGCACAATCCCCATCCAGATGAGGAATACAAAGAAAAT	CTGGTCTGTATGTCCTTCCAGTAACTAATCAGCCTGTCCACTTTTCTCTCTCCTCAATGTTCTCTCACCGGCAGGTCAGCATGGCAGAAGGTAGCAAGAGATTCAATTTTCTTTGTATTCCTCATCTGGATGGGAATTGTGCAGTGGTTTATGGGACAATAAGAGTATTGCATGTTACAAATCATTACAGAATCTGCATG
87628	19	27.7389490194129	CATGCAGTAAATCACAGTGAGTGGGATTTGAATCTTGTTACTTATCCTTTTTGTTCTTTTGTTATAGATTTTCACCATGATAGTGTGTAATCTGT	CCCACTCTGACTGTGTTCTATTAGGTTATCTCATGGAGAGGAAGAAGAAAGGCTCCTCCAGATGGACAAAGCTCAACTTTGACGTTTATGAATCTACTACTTACGAGGCTAAGAGGATGATTGAAGGAGTTCTGTACGAGATGAGAGTGTTTGCTGTCAACAGCATCGGCTTGTCTCCGCCGAGCCTCAACTCCAAACCCTTCATGCCTATTGGTATGTTCCACATCTGCCATGTTTACTTCCTCTTCCTCCGCTTCTCCCTGTCCCTCCCTTTGAGCATCACCCTGCTCCAGCTAAGCCCGTCAGTGATTCTCTTGAGTCTCTCTCTCTCTGTCACCCTCAGCCCCAACTAGCGAGCCAACGCGCCTCACAGTCCACGATGTGACAGATAGCACATGC…
87712	8	66.1855698636005	CATGCCTCATCTGAAAGATGGTTCACAATGCCAGTAAATCCAGGTTCAGCTTCAGTAAAAATCACTGCAGCATCTCTTTGAATGGGGCATCTCAT	ACCTTTTGCTTATTCACTCATTTCTTTTCTTTCATGTTGATCTTTTCTCGCTTCTGTCAGACATTCAGCACGGCGCTACGGAGACTCAACCCTGCATCGTGGTGGTGTCATCCCGGCAACGTTATCCCTTCTTATCAAGCTTTTCTTCTTCTGCCGTCTTCTCTCTGATACTTGGTGCCCTTGCTCCCACTCCAGTCTACTCTTCCTCCCTTGCCACCTCTGGCTGCCTCCGATCTCATCCTCCACCTCCGTGTCCTCTAACCACTTGACACCTTTTCAGATTCATCCCCATCAGTTGGCAGACAGCGTGCATTTCACCCGCAGGGCACAATGCAGCGATCCTCATGAATCAATGGCAGATAAATCAATGCTATCTCTTTTTTCCATGCCTCTGCTGCC…
87775	4	16.6840120692556	CATGCAAGTGCATCTTTGTAGCCTCTGCATTAATTGAATTCCCATAATTCCTCACTTTGTGTACATGGGGATCTACACAAACAAACAGAGTAAAT	TTCAGAACTTAGCAGGGAAAAGTTGATGTTTATTCACCGCTTCTGCCTTTAAACACTCAAGAAGAGACAGCTTGGGAAAAATGCAAAAACAGTCATGCAAGCTGAAGCGCACTGCTGCTTTTCGTGCCTCTTTATGCATCGATGCCCTTTCAGAATCCAGAGGCTGCATGTGGAGTTTTCTTGCAAACAAAGAAGCTGATGTTTACATTCGCTGTTGCTCGTCATGGCCCACTGTGTGGATCCTTGGGGCTGAGCAAATGTGAGTGCGTTTCTGCCGTCACAGACCATTTGCGAAGCAGTTTTCTGAATAGTGTGAAGCTTATTTCTTTTGCACTCTTGTTTCTAGGGTTATGGTTTTCTTCCTCCTTTCCTTCGGAGGTGTATTGTCGT
87782	21	73.0904431396965	CATGCTTATCTGTTATTATGATGGTAAGTTTTGACTTGTGCCATGTCGAACGTGTCATAAATCTTACTAGGTCTGACCAGATGAGTGGCCATGGT	AATTTAGTTGCTTGAGCAAAGTTTTTTCCTCTTTGTATAAGAAAAATAAATGTGTTTGCTAAGAATTTGATAATTTCAGCTCAGGTCTGCAGGTTTCCTGTAACTCTGTGTCTTCAGGTGTGAAGAAAACTGTCTGAGTTGCAGTGGTCCCGGAACAACATGCACCAAATGCAAAGCAGGGTACAGTCTCATCAGCAGGACTTGTATAGCGAATGCATCCTGTAATAATGGTAAGTTTCAAGTTAGAAATCACATCAGCTTCATTCACAAATGTTCTTGATTCATGTAGTGAGCTTCTTCTACATCCACTGTAGGATATCAGTTCTTAGAAAAGAGCGGCTGTGAATGACCTCCATGAGGCTTGTATCTTCTCCATAACCAAGTGCAAAGAATTTATTT…
88034	4	159.618969862746	CATGCCTGTTTGCCGAAGAGCACCTTGACACTCCTCAATGCTGCTGGGAAAATGTTATGTGGACTGATGCAAGACTACATATGCCGTAAAAAGGG	AGCTACACTGGCAAGAAAAATATGTGAACCCTTTGGTATTAGATTTCTGCATTAATTGGCCTGGTATGATCTGATCTTCTTAAGTAAGTCACAAGTATAAACAAACCTAATGTGCTTAAGCTAATGATACGCAAACAATTATAATCTTTGGTGTCTTTACTGAACTCATCCATTAATCATTCCCAGTGGTGCTTAGAAATAACCGGTCATCCTCCTTTGGAACCAAACAAGCATTTCTCAGTGGCTGCAAATTCTGCATCATTCCTCCTAACAGAACTTATTTTAGCTCTGCCATATTCTCAGGATTTGTGGTATAAGCAGCTCTCCTGAGGTCATTCCACAGTGTAAGTGTTGGGTTAAGGTCTGAGCTCTGACTGGGCCACTCCAAAAGATGGATTT…
88097	10	49.647346647371	CATGCATTCACTGTGGCATCATTTTGATAAGCTTCTGCAATGTCACAACATTTATTTCTGTGCAGAGTTGCATTCATTTTTCACCAAGATCTTAT	CTCAAAGGATTGGGACTAAACAGCTGTGTAGCTCAAAAAACCCAAAAAAAACACTGATCAGTGAGGCTAATCGGGAAAAAAGGCTTCAGTTTGCTAGGGAGCATAAAGATTGGACTCTGGAGCACTGGAAGAAGGTCATGTGGTCTGATGAGTCCAAATTTACCTTGTTCCAGAGTGATCAGGGCAAGAAGAGAGATGGATGAAGTGATGCCCTCATCATGGCTAGTGTCTACAAGCCTGTGGGGGTTAGGGTTATGATCTGAGGTTGGTCAGGTTCAGCAACGTTCCCAAAGAATGAGGTCAGCTGACTACCTGAATATACTGAATGATCAGGTCTTTTTATTAGTGGAATTTTTCTTCCCTGACAGCACACACATCTTCCAAGATGACGATGCCACG…
88252	14	178.642680618663	CATGCGGATCACCTCAGACTGTTTCTAGAAACCGGAGATGCTTCTTGGATGAGAAGGTAAATGTCTTCTAGACCCTGTAGCTTTTACTGGAGCTC	GTGTTATTATGAAAGAAATCATCTCACATAACCGTAAGAGCTTCAGTAAAAGCTACAGAACTTCTGTGAGAGGGTCTAGAAGATGTTTCCTGTCTCATCCAAGAAGCATCTTTGGTTTCTAAGAACTGACAAAGTCCGGACGACACTGTTGATCATTCTGCTGTCAGTCAGAGCATTTCACTGTAAATATGTGGTGTCATCTGTGCAGAAACATTCTGATGTGATCCATATGCTGCATGACATGCAACATATTCATCATACATCATGTGCAGCTGAAAGCTGTGACAGCAGCATCATTATGACTGTAACTGTGATCCAACAAAGACACTTAACACAGGCACTGAAGGTTCTCAGTTGTACTTCTAGACTGTGTCAAGCAGGAATCATTTGCAGTGTATT…
88272	10	20.6489610645936	CATGCACTCGCTCACGCACGCACACATGCGCACACACACTAAGTTTTGAGCATTGTCATTCTGTAGGAAATCAGACTCTGAGCACTCTGGCAGTT	ACTCTGCCACGCTGCACAAACTGCTTAGGAACAGCTCAAGAAACATGGCAAAGAGCCCAAGGCATTGACAGAGTCTCCAAACTCTCCAGATGGCAATCCAATCGAGCATCCAATGAGATGCACTGGAAAAAATGTGATCCATGGAGACCCCACTCTGCAGCTGGACCCAAAGGATCCACTGCCAAAGACCTGGTGCCAGACTCCACAGGACCACCTGTAGGTGGTTTTAATGTTGTGACTGATCCATGTATATGCATCAGTACATGAGCACAGCGTTTTTCCCTGATTATTCTGACAGTGAAAAGCACTTTAAACTGCGGTCTGCTGTGGTTGCCTCCTCTTTGGAGATTTCCAGTTCATTAAGTCCGTTAAAAAGACAGATCCCACAGTAGTACCTCC…
88277	12	9.86559586883023	CATGCGCTCGCCACATCAGCGTACGAGTATGATGTGTTGTGTTGTTGTTCACCGTTTAGATCCCATGTGTGACCACAGAGCACAGAGGAGAGTAC	TGGTGAGCACACATATTGTACACATCGCTTTCTTCTGATTAGATGAATGTACAGCTGATCAAACAGTTTGATGGTTACAAGCAACGCTCAGACACTACTAGCTGTTCTGTCAAAGAAAACCTACATGATACTCTATTTCTAAAACAGGAATTAAAGTGCAGAAAATGACAGAGGAACTTCAATTCTGCTGTAGTTCCTGTTTTTGCTTCTTAATATTGACGAGAAATGAAAGAATACCTAGACCACGATCTACTTCTACCCAGGAAGCATCAGTGATGGAACTGGGGCCTGCAAAAGGGTGAAAAACAGGAACAGCTAATGTTTGCACAGTACTTCAGTTTAACTCATGTGTGACACTGTTGGTGCAGGTTCAGACTAACTGTATGTTTCCATTACACT…
88390	16	20.8737768978016	CATGCTAATCTAACTAACCATTCATTTGAACTCATCATTTTTTACTATTTATTTTAATTGACTGCTCTGCTTGATTGTGTGTGTTGCATGTTTTA	TCTAACAACCACTGTGAGGTGAAGCTAACAGAGTAATCCAGCATTGATTCATCAAACCAGCCTCCAGACTTCCATCTTTCCATCCACCATCAGTACATGAACGTCATGCAAACAGTGCAGCACCCGATTCCACTAGAACGAGTCTTACCTGCTGTGGCCTGCAAAAGCAGCAGGGAGAGGAAACAGCAGATCGAGACTGTACCCTTCATGATGGCTGCCAGGAGAAGGGTCATAGTCCCACAGACTATATATACCCAGGAGGAAGGTTAGAGTGCAGAGAGGAGGCGTGGTGGAGGGCAGCTGGTCTGGTGTCAGCGGGACGCTACATGGACGAGCAGCTGACTCTCCTTTTAGAGACGCTGAGGTTTGGCCTTAGAACCGCCTCTGTTCTCCAGAATC…
88392	2	0.590792980666131	CATGCTGGGAGACCTGTCATGCCCCGAAGATGCACAGACCGGTGACCAGTCTGTGTCTGAGCTCCAGCGTGAAACTCAAACTGGTCAGCGCTAGT	GACTGATGAAGTTCTAAAAAAGTCCATTAAAAAGTGATAAATCTGGATCCACCTCTATGGACCTCGAGGACCTGGAATGTTCTAAGTGAGACTAAACTAATGACTGGAAGCAGGAAAGGAGAACGTCCCCTGGAGAAAGTTCTAGAGTAGACCTATGGACAACTGTCCAGTTGTCTCCAGGGGACTTGAAGGACCTGGAACTCTGGAAATATTCACAGTCTGAAGGTAGAACTCTGATCATTAAATGTTCTTCTACTCAGTCCAGATGTGACCTACATCCAGATGTTTGCATTTCCACTAACAGAATAAAATTTTGATTGAAAGATTTTAAAACGAACTCTTTAACCGGAAGTGAATTTTAACCAGACTTCAGATTAAACCTTTAAAGCAGTTTTCTGT…
88467	13	137.039690242204	CATGCATGGCATTATATATTCTAGTCAGACAGTGTATGCATATGTTCACACTGCAAGAATTTAACATCAAAACTGACTTAATTGTGATTTCAAGC	GTTTGGCGACAGCAGTTGCGTGGCCTGTGTACATTTGAAGCAAGAGCGAGGCACTGCGGTGTGAGAGCGGCAAAAGGCGTTTTGGGCACCGGCTTTGCTATGACAGATGCCGGCGATGAACTCTTGACACTGGCTCAACCGGTTTATGTTCAACATGTGTGTCTCTGTTACTGTCTCTGGTTTCCAGGCGGCTGCCCTGGCTGGCTTCGCTGTGGACGTAGGTATGTGTGGGTCTGCACATGTGAGAGATGAGAGGAGCAGCAGGATCTGTAGCTATCTGGGAGGTTGAGCGTAATGACACACCGGGGACAGATTAGGTTCCTGTCCATCAGGGTTCCATCAGGAAGACTCTGATTTACAGCCGTGCTGACCAGCCGGCTTGCCCTCCACCCAAAGCAA…
88735	17	123.936096229699	CATGCTCAGTAATGCTGCACTTTTAATATAATTGTTGAAATTGTAATGTTGGTGGAGTGTCTTACCAACTACGGCATTAAGACTGGATGAAGCGT	AGTCTACTTAAACGTAACTCTAGAGTCCTTTCAGCAAATCAAATGTGTCACAAAATGCCTCGCAGACAACAAAAGAAGCAGAAAATTGATTGAAAAATGAGGCCAAAAGGAGGAACGACCACAGACTTTGCTCGGTGTGGGAGTGTGTGTGTGAGTGTAATCTCACTCAAAGTGGACCTTGTCAAATGTAGGACATAATGAAAACCACATCAAAGCAAGAAAAGACTCTTTTCTTTTAAACCACAGACGTCTATTACAGCTCTGCTGTGTCTACTCAGCCTGTTGTGTAAGAAGGACTAAAGAAGCGTGTGTCAACGCTGTAGCACTGGTTGATCCAACACAGCAGGGAGGAGCAACATGTACCATCGAGGGTCAGGAGGCTTCACTACCAAACACTTA…
89057	17	30.7439768230966	CATGCCTCATCACTTCATCTTTCTGCCGAGAGGGAAGGCCGAGCTAATAAGACAGACTTGCTTTTCTACTTATCTGTGAAGCAACAAATGTTTTT	TGCCCAGTGGCGGTCAGTGGTATTGAACTTCCTTATTGGCTTCATTTTTCAGAGTCAGTTGCTGCATTCATCTTTTTGAGACATTTAGAATAATATGTTATGTTAAAAACAATCAAAAACAGGCAATTTACATAATACGACTCCTTTAATGTGACAATCCAACTTTGGCTGCAGCCGTGGTGATAAGTTGCAGTTGTGTTTTTGAACGTCACTTTACAGAGATCCAACCCAAGTGGCTGTTGTCACCTGTACAATACCTTCATAGCAATTTGAGGTCACAACACATGAAAACAAGAATGAAATAATATCTCCTGATATGAGGTTTAAAAAAAACATTTGTTGCTTCACA
89060	24	142.545282377072	CATGCTGTGAGTCTGTGGGAATACACAGAAATGCCCATCAGGAGCGTTTGCAGAGAGCATGGATGCAAAATTTTGATGGTGAGGGCTTTAGCATG	AAAGGGTGACCATTATCGCCACCACACACTGCCCCTGGCATTCTACCATTTGCAATTAGTGCACTATATGTCCTTTCCAGGGTCTGACAGTCAAAAAGCCCTTTAATGAGAAGACCGTGAGTCAATATTTACCTGCCCTGCTTGGCTTGTGAGCAGTGACGCCAGAGGATGTGTGTCAATGTGTTTGTGTGTTTATGGAAATGTGTGATTAAGTCCTTTTGCTGAAAAAAGATGGCTGTGAATAAAAAGTGGTGCTATGCTGTGATGAGTGCTATAAAACGGAAAGATTGAATAATTACAACAATCATTTCAGAATGTGAAAACTAAGTCTGCTTTCTGGAATCGCATTATCGTATCGTCATGCTGATGACACTGGAAACTGTTATGAAGGACAACACG…
89168	5	68.8370191362108	CATGCCATTTAAGCCGCCATATGCTTTTACATACTGTTCACAATGGAGCTTCTGATATCTAGCAGGAACACTGAGGATGTGAAGGGACTTTTTGG	CTGCTGTTTGTTGCTTTATTTATTTAGCTTCTGCCATCCAGGAGCCAGTCTTTTAGCTGCTGGTTTAAACTTAAAAATGACTGTTGTTCTTTGTTATAAGAGTCTGAAGAGGTCACTTTGATTTGTCACATGGAGCTCAGTTTACCCAAAAAGTCCCTTCACATCCTCAGTGTTCCTGCTAGATATCAGAAGCTCCATTGTGAACAGTATGTAAAAGCATATGG
89341	23	38.9444177910071	CATGCTATTTGTTATTTTCACCATTGGATTTTCTTTGAATCCTTGACTTGGCTGAAAGCGTATACCGCTCTCTATTGGTTTGATGGGTTTTGTTC	CAAAGGATAAAACACTCTGTAAATGCCAAGTATCTCTCTAACTTCTGCCCACAAACATCCCGTCAACAAGAGGAGAAATCCATAGTTTGACAGAGCTGCTATGACTAGATGCAGTATCTAGGCAATGGCTGGAAAATCACTGATTTAAGTAGGGGCTTAGTGAAAGAGCATACTTCCAGCTAGAATCTGACCTCTTGGTGCTGGAGTGAGGGCGCTGGGTGTTGGCCAGCTGCTGCAGGCCCAGGGTTGGGCTGTGGAAGAGGAGGCCGCTGCGTCGGAGCAGCTTCTGCTTCATGGCCGCCAGGCTGCTCCACTCCTGGACAAACCTCAGCACCTGCATGGGGGGGAACACACACACCAAACCTCACTTTATATTCAATTTCAAGCAGAAACCGAAGC…
89347	16	5.34353601768946	CATGCTGGATGCAGACGCTCCTGTCCAGTGATCCACATCTTCTAGCTGCTATGAGTTCTGCTGGATATCAAAGTCCTGCAGGTGTTTGTCTGGTG	CTCTGTAAATAACGTTGTGCCACCAGTCCGGAGCAGTCCTCCATGCTTCACCACGTTTCCCTCAGAATCAGAATAAGTTGTCTGGCAGAGAGCTATTTTCTGATGCTGCTGCAGCACCTCTACCCATGACCCCGTCCGCCTCTCACACTTCCTCCCTGAGATAATAATAACAGAAAATCGCTAATTTCACGTGACCCCTGCGTGGCTGCTCTGACCTCGGAGCAGACGAGGCTTTGTTTTCTTTTATAGCCGTGAGGAAGGTCTCGGCACCGGACTCTGGTTCAGCAGCACCATTAAAAGAATCCCTGAAATGTCAAAGCCTGCTGCTCAAGGCCAGTGATAAATGGAGAGGAAAAGTGACCTTTTTATGTCCTCCTTCGTCCGATCCAGAGGGGTGAA…
89359	21	82.0218762292064	CATGCTGCTGTCCCGCTACTGTCAAAGGAATTATCTACCCTCTCAGTCTGTTCATGCAGGAATTCCCCATCATGTGCTTTCCCCCTGGGTTTTGT	ATGCGCCGTGCTGCAGTTTTGGTCCTCCAGTGAAGTTCCAATCTCTGACTGCAACAGGTGGCTGGGGACCATGGATAACTTTACCAATTTGCTTCAGGCAGCTGACACGCATAGAATCCAGTCTACTGCTGACACATCACTACCACACTGCTCTGGAAGAGGCCAAATATGTGGAAGTAGCAGAGCTGGCTCACCAAGAGCGTGGAAAAACTAAACCATATTACTGGCAGGAATACTGACAGGGCGTGGAGGTCAGGTGAAGGAACATAACCATACATTTTTCTCATACGTTTAATACAGTATATTTTGGCTGTCACCAACATGAGTTCAAGTAAAAGTCTTGTGGAGAAACAATGCCCAAGCATAGGGGGAGAAAGAGAAGACCCTTCT
89485	3	110.546648033412	CATGCGTATTTTTGATGCTTTCTTCAGAGAACTGAGATAAAAGTAAAACATAAGCAAAATAAAGATTGTTTTGCTGAGATTAGTTCTGGCTTCAA	ATCCTGGTCTGAAATAACTTCAAGGTTGCTCACAGTAGAGCTGGAGGCCAAAGTAATCTAAATTCTACCTCCAGAAAGGTTACAGTGTCGGTTTTAAACTGGATCACGAAGGTGTTCATTAATTTTGAGGGCTGTGGTTTGTGTTGCTGTTGAATTATGCTGCATGACACTCGGGGCTGTTTTCCAATTCTAATCCTGCCTTCATTATACAGCCAAAGGAACAGAAGTCAGGCTTTGTTTGAGAACATACAATGCCTGGCTATGTTTGTGGACTTCTCAGTACTGTGGTGTGTTTTAAAAAGATGTAAAAGATGATTCCTCCGGCCTCAGACCGTCACTGTTTAATTGGCTGCTCCCGTGAGCAGCGTTTTCATAACCACTCGATAGTTTGTTTATCTA…
90008	3	57.375872197658	CATGCTCAGTCTGGCAACGACATCTTGGACACTGAAAAGAAAGAATCTACGGATAAAAACAGACATGTAGAGGCACTTAAATCACTGCTGGCTGA	GGGAGCAACGTAATGTCTTTCTAGTTCTACTACAGAGCAAACCTTACCCTGTGTCTTGTGACATGATGCTTTGCACTCTTGCTGTTTAGCTGGCATTCAGTTAGGGGACTCTCCATCTCATCTGCTGTGCTGAAAGTGGGAACGGGGGCCTTCCCATCTGACACCTCATTCCATTTCTTCTCCCGTCTTTCCTTTAACAGTTTAATAACCTTTGAATCACCTTGGTCTTCAGCCTGCAGTGTTTCCACGCTTGTTCTCAAGTCAGCCTGTCCTTCACTGCTGTTCCCTGAGGCATCTGTGCTCTCTTTTTCCTTACACTCTTTAGATTTTTGCTCCTTCAGGAGACCACGCAGCTCTGCATTTTCTGATCTAAGTCTGAGTAGTTCCTCTCTGTAATGA…
90221	15	145.70372760525	CATGCCTAGGGCAGAATCCGATTACTCGATCACCAGAATACTCGATTACTAAAATAACCCATCGCTGCAGCCCTACTGCTAATGCTGCTGACCAA	AGTAGCACCATCAAAGACAGACTAAGAAATCAGCTCCTAATAAGAAGAGAAACTGTTGGACTTTTCTGAACCAGGTGGAGCACAGAAATCCAAAGATTGTAACCCTTTTTATGAAGCATTTTTGTCTCTTTTCTTTGCAGATTCTGATGATTTGGACCCTGAACTCTCTCGCCTCGCCTCTCTGGGCTTCACAGGTTGTTTATCTTCAGTTCTCTTTAACTCCATCAGTCCTCTGAAAGCTGCTCTGCTCCACCCAAACTCCAGCTCGGTCTCCATCACCGGGTCGCTGGTCCAGTACAGCTGTGGCGCCACGTCAGCCAATCAGAACGCAGCAGAAACCACACACCACCTATCAGGTACGACTGAGGATTTGCCGTTTTCTTCACTGGTATCATCACC…
90299	16	186.526590603634	CATGCTTGCAATTTCTACATGGACCTCAAACAAAAGGAGAGATGAAAACATGACATTCTGTGTCAGTTAGCAGCCAGGATGATTCAGTCGTAATT	TGCATGCTTCTGGACAGCCTGACCCCACCCACCTAGTCTGTCTTTGGAAACTGGGGTCTCTTCGACTGTGAAAGCAGCCATTTCTTCACTTCTCTGCACCACCAATAATCCTTGAAATTACGACTGAATCATCCTGGCTGCTAACTGACACAGAATGTCATGTTTTCATCTCTCCTTTTGTTTGAGGTCCATGTAGAAATTGCAAGCATGa
90646	16	35.8546401846716	CATGCTAAATATGAAAGTGGGCAGTGAGGGATTTGAATATTTGCATATCTGTTTATGTGGGGGTTGTCTCACCTTTGACTGTCTCTCTGCCACAT	ACGCCTTCACAGGAATATTAAGCATCAACTTGACTTCTGTGTGCAGAAATGTGCCAGAGCTGGCGCCTCTCTACCTTGTCTAAACTGGAGCTATGGCAGTGCGGTCCTAGGTTGAGGCTGTCTCGGAGCAGGGCGCTGGCCTTGTCACTGTAGCTCAGACTCAGCTGGCAGTTTTCTGGCTTGGACAGCAGAGCCCGCACTGCCCTGAATGTGTTCAGACACGCTTTGGGCAGAAGACTCCTGACAGGGCGAGGGAGGAAACAGACAGAGGACACGGGTTAAAGTGGTGGAACCGTTGGAGTGTTTAGAGTCGTCTCAGCTTGGCGTTAGCAGACCAAAAGCTACGCAGCAGCCTCTTAACCTGGCTGCAGCAGGCGCGCATCCAACTTACTCTGCGCT…
90781	6	170.093809075806	CATGCATAAGTGAGAGAATAACACAATTTTGACCATCATTTACATGCACCAATGGGAGCAGAGCTGCAGTGCAAGTCCATCAGGAGCAACCACCA	GAGAGGAAATGTGTTGGGTAGATGGATCTGCAGCTGTTTCCTCTCGCTGTGTACAAAAGCCATCATGTCATCCCTCCTGTGCTCCAGACCAGACTCACTATTGCATCTGAAAGTATTCAGCGTTAACCACAGGCTGATGAGTTCAGGAAAGCAAATAAAGTTTGCAGGACGCTCACCCAAAGGCCCAGATTTGAAAAAACTCCTGCACAGCCGCTCAAATTTTCTTCAATTTTTGCACTATTCATGCATCGCTTAGAGCAACAAGTTGTCAAATGGTGTTTCTGCGCCAGAAATAATAATAATAA
90924	3	60.8064198869852	CATGCTTGACTCAACAACGTTAATTTCATCAGTTGGACGTGTTAATATGTTTTCCACATCTTAAGAGGCGCTGGTATATTAAACGAAAAGTATGA	TGATGTAGACAAGGATTTATTTAGTACTAAATTCTCTCTTTGTGTTTCCCTGGACAGTGTGTACTGTTGTAGAGCTGCAGTCGCAGTGCATTAGAGAGAACAAGGTGAAAGCAAATGAAATAGACATGAAACCATACTGAAAAGGGGTTGGTTCATTTCCTGAAAGACTAAAGCCACTCATGCAGAGCATGATTTTAACTATTTATAGAATATTTTTAATCATGTTGTTCCATCTTGCACAGTGACATTTTATAAAAGCCTCTGCTTGATGATAGTAGTGTCTTGTTTTTCCCTTTGGGGCAGCAGCAACTTTACTCTCCAAACAAAATGGCCTACCAGGTAATGCAGCCCGGTTTACGCTTGATGTGGCTTTGGCATCACAATAAAGAGCCAAACAGA…
90935	13	95.1110776790369	CATGCCAGATGAAAATTTATACATTCCTCCAATCAAAACAAATAATACCCACATATGATTATGCAACAGGTCTAAATTGCAGATTAATTTGCAAG	CATGTGACACATGGATGGCCTTAACCGCAGTAGTAAGCCTGTTTACTAGAAGTGCTTTAGTGTTGACGCCTAAGGGCTGAACTTCTATGAATTATCAATAAAGGGTTAATGACTTGACCTTTTCACAACTCTCTGGGTAAATCACGCTTGGAAATCCCCCCGCTAAGAGTGGCACTTCATCTGCACAGCTTAGATTCGTCCCCTACCCCCATTAACTTTGAGTCAACCTCCATCGAACATCTACCCGACACCCCGCGGTCTGCCTCTTTATCAGCTGCAGTGCTACAGACACCTTTATACTGGTTAGTCCATAAGTCGACCTCAATCCCTCAATGCCCAGAGGCCTGTGAGGATGTGTCAACCAGAGTTCAGTGCTTAAGCTGTGATGCTTTACTTATC…
90990	10	26.1860118698712	CATGCTTTTATTAACAAAATGTGTAAAGTTAGTTCATGGTTGAAGTAAATTTGACAGAGTTGGTCTACATTATACCTGTGAAAGTCAAATGGTTT	TTCTTGCTTTGCTTCGGGATAAAACAGGTTCTGGGATGTTTTGGTGGATGTTTGTGGCCTTGTTGAGGGACAGGTGTGGGTGTGCTTTGATGTGGAGATGTAGGTGCTCTAACTGGTTGCATGTTTTCCTGTAATATGATAAGTAGAGAGGATTATAAGCGAGCCAGACAGCATTGGCTCCTGTGGAATGTGTAAACAGGGTTAGGATTCATTTGCATTTACAACATTTAATCTGTAAAACATTGCTTTTCCCATTTCAGAATAGCAACAGGAAAGAGAGGTTTTCCATTTATTGAGCAGAATGCGACTGATCCGATCCAAGTGTGAGACTTCAAGATGTCACGAGAACAGAATGGAGCTACATCACCAATCAACCCTGCAA
91160	14	146.195647313755	CATGCTGGTTCTGTTGCGGTGCGTTTTGAGCTGCAATCCATTTCGAGCCGCAATCTGGTGTATCTCCCCACAGCTCATTTACATAAAATAGACTC	TTACTCCATGCATTATCGGGACCTTTCGAGTGAAAAACATCATATATTTACACTTTAATGCTATGTGGAGTCCAAAAGGCTGATGGTACATGTCCACTGGATCCATTGTTCCCACATGTAAACATGCCTCATCTGAATGTCGCCCACTTGGGGGGCTGTCACTAGTGGGCCATTACATGGTCTCATGACAGCCAACATTATCTCTTTCATTATGAAAACAGTTCAGAGATAAGTGTCTCTGAAAGCATTTCAGGCAAGAAATAAGCTGTGCAGTTGCTGAATCTATGCTCGTTTTACTTGAACGATGGCTAGTTTAGATGTTTCACGAAAGTTTCGTGATGCGTCGGACTTCCGCACGCCACATCAGATTTGCATGAAGTACAAGTTGAGTCTATTTTC…
91199	12	202.27784909238	CATGCCTGAGATTACAGAGAAGAGTGTTGGCTAACTCCTTCCTTACACGTTCCAATTTCAAAATCAGTTCCAGTTTGAAAGCACCTGTAACGTGA	CATCCAGCAGGTTGGAGTGGGAGGCGGCTCGGGTCGGCCTGTTGGTTGCTGGGATCTGGATCGTACGAGGGCGTTTCACCGTCTGCAGGAGAGCAGAGATTTAGAGGATCCAAGACTAGATAGAACTCATCCAGGGGTTGTAAACCAAACTCACGTTACAGGTGCTTTCAAACTGGAACTGATTTTGAAATTGGAACGTGTAAGGAAGGAGTTAGCCAACATTCTTCTCTGTAATCTCAGGc
91222	22	26.0026392668613	CATGCTCCTTCACTGATAAAAAAAAGCCCCTGCTCTTGTTCTCAAAGGTTCTGGATGCAGACAACACACACAGACACACGTACATTTTCAGTTCT	AATAAAAAGAGATGTTAAGGAGGATAGGAGGCTAACAGAGACCAGCGGGTGAAGAGCAGAAGCATCAGGCTCTCTCCAACAACAAACAGAAATGCAAACAAACGAGAACAACAAAGAACAAAAACCGACGTCACCCTGACACAGACGAATTGATCCAAGACTTTGTGTGAAACCTCTCCAGAACTGAAAATGTACGTGTGTCTGTGTGTGTTGTCTGCATCCAGAACCTTTGAGAACAAGAGCAGGGGCTTTTTTTTATCAGTGAAGGAGCATG
91246	5	169.876033772	CATGCAGTAGAAGGACTAGTGTCACACAGTAAGGCAGCTGAACATCTCGGTTGGCCTCCCTGCCCGAAAGCTCCACGAAAAAACACTGAGCGGAG	TAAGAAAGCTCCCAAACCCACCAACCCACTACTCGTTCTTTTGTTTTGGTTTTGCCTTAGACTGATTATAAGCTATGTTAGCTCTCCAGTTGACGATTTCAGTTGTTTCCCTTCGTGTTTTTACCCTGTGGCATGTCGTCTTGAAGTTTTTAGAGGCCGTATGAACTTTTTGAATGTTTGGGTTATCGGGACAAACTGTGCATGATGGTGGACATTGATGATGATGATGAGAGGGAGGAGGAGGAAGAGGAGCTTCAGTTTTAAAGAAGTTCACCTTGAAGTTACCGCTCGCATAGCCTCAACGTAGACGTTTTAAAGATTAATGTTTCAACTGAAACTTCTGAGACACTCCAGCAGCCCTGTCAGAATCTCCTGTTCCACGACGATCGGGTTTAAATT…
91250	9	45.1274131780065	CATGCTTATATGCAAAAACATGCACATATTCACAAACTTGACATGCACATATATGCATATACATACATAGAAAATGACCATGTGAGTTAACTGTA	AGCATGCGTGTTTGTTTGTGATAACGAAGGCTGTAAATATAATAACCGCAGTCTGCAGTGTGGCATATCCTTATGTGGTTTGATTGAATTTGGAATGCCTTTGTTAATTTTTCTTCATTTACAGTTTGGGCATTTGCAAAAGAATATGCATGACATTAGTGCTCCCTCTATATCTCTGCAGTGTCACACAGTTCATACAGTTACAGTTAACTCACATGGTCATTTTCTATGTATGTATATGCATATATGTGCATGTCAAGTTTGTGAATATGTGCATGTTTTTGCATATAAGCATGTt
91251	21	54.6612568551502	CATGCGTACGTTATGTAGTACAGATACCGAATTGCGTGACTGAAATGTGTAACGGGTCGAGTGAATTGTTGCAGGTGTTACTGACCCGATTCTGC	CTTGAAAGACAGCTACTTTTGATAAAACTGGGCTTGTAGCACATTGTCCACCTTACAACGATGGGGAAGATGCATCGTTTATGTTTTCACAAAGTATATTTAATGAGTTATTGATGCTGGAAGTCTGAATCTGTGAATATCCTTACAACTTTACTGAACCGTGGCCCCGAGGAGCCGTGGTGGGCGTCCTTTCTTTTCATTTCTGAAAGGTGGCAACCCTAATTGGCTGTTACCATTAACGAGCCGCGCTGAGCTAAGCGGGCTAGCGCTACCCAAGGCTGCCCAACCATGGTTCGGCGGCCGGCAGAATCGGGTCAGTAACACCTGCAACAATTCACTCGACCCGTTACACATTTCAGTCACGCAATTTGGTATCTGTACTACATAACGTACGCATGT
91300	10	211.67820723342	CATGCAGCTTAGAATTTGGCTGTCACATCATCGTGCAGAGCTTTAAAGGAAGTTAATTTGTGGTTTTGTTTCCCATGCTGCTTCGAATGCATGAC	TTTATGACATTCATGTTGTGCAATCTATAAAAATGTGACAAGCAATACATCCTCGCGTCAAAGCCATCAAAGCTTTCAGCTCCACTGCATTATCATTAACATTAGAGCTTCAAAATACACTTTATGTGCACGTTCACACATGAACTACATTTGTTTTCAATATGTGACCATTAGCTTTACAGCTTGAAGAGAGTTTTGTAGAAATCATATCTAGCAGTGATCATAGATTGGTATGATGATCATAATTTATACTGACCGAAAAGAAATGTGCTTTGTCCAACAGATTTGTTTAAACAAACACAACGGCAGTAAATCTAGATCGAGTGGTCCTTAATTGCCAATAGACATGTCACCAAATCTCCTTGCAAAAACACAGGAAGTTTGCAGGAAATGTATGTC…
91306	18	128.538346641373	CATGCCAACCTGACAGTGCTGAGGAGGTATACTGTAAGGTGTAACATGTTAACTGTAACTTAGTACTCCGCCAAGGAAGGCGGCGGAGTTATGTG	GCAGCATTTTCTTTTAGAAATGCAACATTTTTTATTAGTTACTGATGGTCAGAAATCATGACAACATAGAATGTGGTGATTTTGTATAGATGTACACACCCTACCTACCCAAAATGACCTTGTGCTGAGCACAAGCATGTGTTATGCTTGTGTACATTATGTATCACGTCATCTAAATATGTAGTGATCGGTGGGAAATGATGGGATTCCGAAACACCCCGACAATTTAATAAATTGTTCCTTGTATTATTTACGACAGATAAGTCCGCAGCGGTCGATTTGTAGTAGGATCACAATCATGTGATCATCAGTGTGCAGCTGACGTAGTGTTCCCTTGTAGTCATAGTTAGTGACTCCGTGCCACTATCACGCAATGATACAGAAATTTTAAACAAATCC…
91370	3	83.632449768419	CATGCATTCATATATGTATGTGTCTACACTTGAGCACGGTCGCACTGTGTGTGTGCTGCCTGTGCACCCTCACAGTCTGCTGTGCTGCTTGCTCA	TTAACTTTGCTTGAACCAGCACCGACAAAATGCAATCTTTGTACTAGCATTTGTTCAGGAATCAAAGAGACAGCTATCTACAATTCTGGACACAGAAATCTGTAGGGAAGTCTAGAAATATGCTCTTTAGATTGGCTGAACAAGTTGGTTTTTTTTGCCCAGGAGAAATCAGACAATGATTTCAATCAAAGCTTTACAACACACTGAGACACCAGCCCACCACAACCTTCATTAATAAACCATCAAGACTCACATTAATTGCAAACTTTTAAATTCAGGTGCAACTGTATGGACACGTTCAGACCACCGAGGCACAAAAGGAGCTGACTGAAAATGAGATTAACCTCAACAGGATCAGCAATGTATGTAAATATTCCTCATGTTATAGGCTAATTGTAT…
91427	11	34.2041678194075	CATGCAAATGTTCCACTAGAACAATTCCCTTGTCACTATTTTGCAGCAGCAACGTCGCTACATCCTGCGCTTTGCACCACCCAAGACGACTGTAA	ACGCTGGGAGATGAGCCGGTGCATAAAAACGCGTCTACAACAACAGCTGTGATTGAGGGAAACCTTGGGACCCGAGCTGAGCCTTGAGGACAGTAAAAAACCCCAAAACACATGAGAAACTTCACACACTTCCACTCAGACTCCCTGATATGTAGTTGTGTTTGTGTGTTTTTACTCTGCTGCTGCAACGCTGTCGATACATTGATTCTGCTGCCACCACGCTTCACAGGCACCCTTTGACCCGGAATAAGAGTTTTTCTACAATAACCTGAACAGCTGGATTCCTTCGACCACAGCATAATTAAGCATTGATTAGCAGTCTACTGGTCTGCTAATGCGTCATGCACTAAACCGCAGGGTTGGGAGCTTTCAGCAGATCTCCATCTGTGTTTTCAGAAC…
91553	10	184.860593946133	CATGCTGGGAAGAGTTCACCAGCATGTAGGACCCTGGAAAGAAAAATGCACCATTTTTTTTAGTTGTAAAGAAGAAGTCAATTTCAAATCAAAAC	TGCATGCGTGCCTGAACCACGTCTTATACGCAGATCAATGGGCAACACAAGCAAAACTTTGACATTTCCAATTTGTTCCAATTAAATAAAATGGAAATACTCGTGACCATTATTTAATAGCCACACTTTATATCTCCTACGCCTCAGACTTTGCGATTTGCTTCAAATTGCAGTTTTGATTTGAAATTGACTTCTTCTTTACAACTAAAAAAAATGGTGCATTTTTCTTTCCAGGGTCCTACATGTTGGTGAACTCTTCCCAGCATg
91576	7	70.1664571087998	CATGCAAGCGATACGCCTGCACTGCTTTTACTTTGAAAGATCTGCTACAAACATTTGACTGATGCAGAGCGGGGAGGATATCTGAAAGTTTGCTG	GTTTCTGTTCTGGGTTTATTTCAGTCACTTTATCTTACATCCGTTTCAAAAGTCCAACATTTTTCCCTGTCAAATTTGGACAGCCATCAGTTGTAACACCAACTAAATTCTCCCATTTTAGTCCCAGCTTGTTCATGCATGTATTTACCTCAATGAACAAATCACTCACCGTCCTGGTCCCTTCATTGGCTGCACAGCTGCCAGCTCCTCCGTCATCTCAAAGGTTTTTGTTAGTCCACGTACAAAGATGAGTAACTGGGCTGTGTCACGGACATCACAGCTCTCGTCCAGAGCCGAGGAGAAAACGTCAAAATTGTCCACTTTGTTGTGCAGCTCAAGCTCCAGATTTTCGGCGCTGCTCTCCACCCGCCTCGTTACGGTTCGCCTGGAAAGGGCCAC…
91676	15	168.588938546944	CATGCATGAATTTTGTTTTTTCAAGTCTTATCAGTCCATTTCACACCATTTTACCTGAGTGTGAGTCATTATGGTGACAGAATAAGTACCCAACA	TGGGTCCATTTTAGCCTGTCGAACACAAAGAATTCAGCGGGAAAGTGTAATGTTTGACATGTCCTCTCTCTCTCTCTACCTCTGTCTGACTTTATACTGTCACCTGTCCAATAAAATCATAAAAAATAATCTTCAGCTTCTACTTTTGCCAAACCTTTTGGAAAGAGTTGAATGCTTACCCAGCACATATGTCAAAACAAGTTGTTCTTCACTTCCTCTTCAAGCATTTTCACCCCATTTCCAAAATGTTTCTGCTCTATAAACTTGTAGCTTCATGCTAAAATGACTTTCCAAGGCTTTCAGCGCAATAAATATGCTTTCATCATTTCAGAATTCCCCACAAAACGAGTGATAATCGACTCTGTGGGCAGTTTAAAGGGTCCTGTCTGCAGCTTTACT…
91728	6	154.835697587393	CATGCTACTAGGCCGCCCTACTGGAATTCCCGCTGTGTACAGAAGCCAGTGTCAAGTGTCGCTACACGATATTCACCACCTCAAGTAAACTTTAA	GTGTTTGTCAGACATGAAGTAAAGAGCTGCAGAAATGGATAAGATGAACGTGTCCCTGAAACACAACGGATTGTGGTAACTGATAGCAGCATCATGTTGCTGAGGCGGCAACATTTAAGGATGTGATGCTTCTCTCTGTGTGTTATGTACGACAGAACGGGCCGGCTAAGCGAAACTACCGAGACACTGACGCAGCGAGATGCTCTGAAGACAAAGCATCCAAACCACAGAAGACAGTGAAAAGATCTAACACTTCATCCTCAACAACCCACTGTGCTGTCTGCTTATTATTCTGCAATGGAGAAAGAACATGCTCAGGATTCCTCAGATCACTGTTTGCTTTACGAGGAATATCTTGACAGGTTTAAAAGGGGTTTAGAAAGAAGCACATCAGCACAA…
91840	16	56.5576582060976	CATGCCTCTGAAATCACAGAAACTTTTTTGCAGATAGACTGTCTGGCTGACAAAATCTCTCACGCAGGCATAATGGAGAAAGTTCTGCACAACCT	GCTCAAACACCACAGCAATTAATTACCTGCAGGCACATTACAGACACCTGCAATGATTTATGGGGCCTTTTATGGAGATGCACAACACTGATAGGTCAAGTTCGGGATACAAAAGAAGGAGTGGACAAAATTGGGCTCCGGCGCTGAAGACAAATGAGTTAAAAGAACAAAAGCCCCCCAAAACCCTAAGAAAATTTTCATTTCATTTAATGCGCATTGGACACAGCTGTAGTGCTCAAAATCTGCCTTGAAAGTGAACACACACACAC
91904	4	19.358130928964	CATGCATGTTCCAAACCGTTCAACAGGAACACAATTTAAAAGGAAGAGGTCTGCAAATTAGTTTGATCGATGGGATTTGCCCAAACTATTGGTGG	CTTCAAGTCAAACAGGCGCTCTGACCCCACGGCTGAGAGTGTTGCTGCGTCTGTATGTGGGCAAGCACAGAAAATACAACTACATGAATGCCACTTAATTCCACTAACACTATGGTTGCACAAGGACAGGCAGTACCAGGACTCAGTGGGTGCCTTCTGGGAAACGGTCCAGTTATAGAACCTACATGGCGCTCGCTCAGCCTGCACGGCTTGTTTCCGTTTGACCGTGAGATAATCACGGGCTGGAGAAAGGTAATGACTCCCCTGTATTATGGACGGACAGATTGTAATGAGGCCTATTGTTGTTGGTTCTTTGTGCACTTGTGAACAGGTTTGAAACAGCTGGAGAATATGGAGAAACAATGCTGCGGACAAAGGAGCCACGTGTATTCTAGAAAG…
91918	7	32.037128817667	CATGCTGAAACTGTTTCTTACCAAAGGACAGGGTATCCACCCGCTGACAACTTCTGTGCAGCAGCTCGAATACAGTGTATGTTGGCAAATCGAGT	GCCAAGCAATATATGAAATATATGTATAAGTCATAATAAGCTACTTACACAAACAGCTTGTGTGGTGTTTTTTGGGAGGACTCTCAAACTGAATTTTTCACAGAACAGGAAAAAGCTACAAGCTGCGCAGACACCAAAACCAAAATCCGTGCTCAGCAACTTGATTTGCCAACATACACTGTATTCGAGCTGCTGCACAGAAGTTGTCAGCGGGTGGATACCCTGTCCTTTGGTAAGAAAc
92046	13	20.1697027892736	CATGCTTTTTGTGCTCAATGCATTTCCTGCATGTATGTTTATGTTTGTAGACATGAGCCAATAGGTATGAAGGCTACAAAAGAAGGTTTTTATAC	CCGTCCAGGTGAACCTTCACTCTCAGTCAGCTGAGATAGACTCCATGATCCTGATGAGGACTAAGAGGTGTATAGATAATGGATGGATGGATGTCGTTTCAACAGAAATATTGTATAAAAACCTTCTTTTGTAGCCTTCATACCTATTGGCTCATGTCTACAAACATAAACATACATGCAGGAAATGCATTGAGCACAAAAAGCATG
92050	16	31.9575403998841	CATGCTCCTGCAGCCCATGTTCGCTCAGCATCTCTGACTCCAGCCTGTGGCCGTGTCGACCACTTTGGAGTCACCCAATGTGCCGGAGAAAAATC	CACACACACACACACAAACCCACATGCGTGTACATGTACACACAGATATACGACGCAAAGTGGCTTGCAAGAAGGATTTACAATTAAAGGCACAGCGGCTCTTCAGACTGGATGCAGAACTGGGTTCCTGAATGGATCCGCTGCCTTCACGATGACAGACCACGCTCAGAATGTTTTACTGTAGGCTGATCACATTCTGACCTGGGTGCCGACAGGAATGTTTAAGCTCTCCATAAATATGAATGCTTGGTGGTGATCATTCAGAGGAAACTAATCACATACAGAAACGTTTCTTTTCCATGCTGCTGCTAATGCATAATTTATTCTACTACACTGCGCATTAAAAACAACGAGTTTTCTGTCATAACTGTGAGCCATTGATCTAGCATTGATAAAAGA…
92114	10	33.9929240516385	CATGCAAGTGCCTTGTAATATTGAGAATCAGCTGTCAATATTATCCTTCCCAGCTGCATGTCATGAAGTCATCTGCCACAGTTTCTCCTGCTTCC	AAAAAAAAATCAGATAACATTAGTCATCATATTACAATATCCACTTCCGTTTTCATATCAGCAGATCCCAATAGGTTCTAATCCCAGCGTTTGGAGAAATTCAGTCCAACGGAAGCAGGAGAAACTGTGGCAGATGACTTCATGACATGCAGCTGGGAAGGGTAATATTGACAGCTGATTCTCAATATTACAAGGCACTTg
92169	12	122.957875715606	CATGCTGATAAGCGACTTGAAACAATGGCAGCACCTAAATCCGTCGGTGGTTGTATCGCGTGTGCGTGGATCAATTGAAGTGTGAGCGTGTGCTT	CCAAACATGTCTCTAAGTGTTGCGTTACCACTGCAATAGTGTGTGTGCGTGTCTGCGTGTTTGTGGATGTCAGCATGGAGCGAGTATTTGACCTTGATGCCAGCATGGCAGCCACCAGATGGTCGGTGTCTGGTAGCTGCTGTATACAGAGTGCAATCACAATTGTAAGCACACGCTCACACTTCAATTGATCCACGCACACGCGATACAACCACCGACGGATTTAGGTGCTGCCGTTGTTTCAAGTCGCTTATCAGCATG
92207	4	40.919534050875	CATGCTTCATATGTTGACAAAGATTGTGTATGTATTTGGACTCTCCACAATGGATACCGACATGGGACTCTTTAACGAATCTGAACAATATTGCG	GTGTGTGTGTGTGGAGGGGGGAGAGGGGGCAACAGCTGCCGCTGAGGTCACCCAGGCAAGCAGCTGCTGCCCCTCCTCCCCTCAAAGAAGCCCTCTCCTCCTCCTTCCTTCATTTACTGTCCCTTTCATTCACTTAACACACACACACGCTGCAGAGAGACAATCAATTGGGCAAATCCACATGAACAAATCATGAGTTTGCCTGTCAGTCTTACTGGACAGTGAGGACCAGTGCTGTGAGTTGCAACGTAACGCAATATTGTTCAGATTCGTTAAAGAGTCCCGTGTCGGTATCCATTGTGGAGAGTCCAAATACATACACAATCTTTGTCAACATATGAAGCATg
92284	22	86.130561599619	CATGCTGGCGTCCTTTAAAACCTGATGAGATGATTCAGTAGATGCCAGACCGTCTCCTAACTAACAGTTAGTGTTGTGATCAGTATAGTGTGAGC	CGAAACATACAAACTAAACAGAAGATTAACGCACATTTGGTAACTCCAAGGTAGGAAGACAAAATAACCCCACGAGAAGATACCAATAATCCTAGCTTTAACTTTAGCAAATAATCTAACACAGATAATCAGTAACAACAGACTCTATTATCTGGTGAAGCTAGGGTTAGAACTTAGCTGACTGACTCTCTGAAGAACTCGATCAGGAAGCCCACATCAACCAGTCTATGAAAGACTCAGTCTTTGATGTTTCCAGGCCACTTGATGGAATAATGGCATCTCAGGTAAGTGAACAGGGATAGGCTTCCAGGTACACAGAGTGGCGTCCTAGGTGGAGTGGCAGGTGTTTCCAATGGCTGGCAGCAGGTATCCTCCCTTGGCTCCAGAATCCTCGGAGAA…
92285	10	37.2699325679753	CATGCCACGACCCATTTTCCTCACACAAACACTGAGTTTAACCACATGGGTGCAGAATGGGGTCGCCATGTATGTGTACGTGTACTAGAGAGACC	GGTTAAAGAGGAAGACGAGGAGAGCAGCGCTTTGTACAGGAAAACTAGGAAGAGGGTGACTGAGTTCATTCACTGACAAATTTCTCATGAATGCACAAACTGAAGTGAAGCAAAGAATGATCATGCTAACTTTACTCTAAACTGCTTCTGGAAGAAATACAATGAATTGTTGAGGGATTTAGTCTGTCTTCTGTCTATATATGAGTATTAATGCTGTTACGTAGTAGATCATCTGTGCTACTCAAACTTATCTCCCAATAAGGGTTTACAGCAAGTTACTGGAGAGTCCACATTGTCCAAACATTCCTATGAGACGTTGACGTATTACCGACGAAGAAGACTCAGTGCTTATTTTACAAAGCATCAGTGCTTGATATCAGAGCAGGTATTA
92326	7	72.56344967724	CATGCTGCATTGACGACATATGATTTATACTGGCTCTTTCCAGGGAAGGATATTTCTTGCACTGTTACAGGAAGCAGTTAGTTGAAAACAGTTGG	CTGAGAGGAGCAGGTGGGCGCCCATCACTTCCCCCTCCAGCCTCGCCTCACCCCCTGACAGGTCACACTCATGAATATAATAGATGGCGATGGATAGGGCTTTGGCTGTGCTTTCAAGGGGTCGTATTTGAAGTCAATGGGTCCATTCGTCTTTGTTTTCCACGATCATTTTCTGGCCACAAGCAAACACCAATAAAAATGTTTTCCGTTGCACAGAGGGCTCTGGAAACATTGCTGGTGTGTAGTTTATTTCCAGTACATATGATTCCCTTTGACGGTTTATTTTGATTTCATCTTTAAATGCATTGCTTTAAGAGTTCCATTTGGCGTGCTATTCACTTTGTAAATGAGTCGCTGTCGCACAAGTATAAACAATCTGTTGAAAAGCGGTGGAGGGTA…
92399	5	118.969256351915	CATGCACTCAAAGCCCAGCTCTCAGGGAGATCTGCCAGTGAGAGACTAGCTGCCATGGCAAACCAGCAGCATGGCCAGGACAAAAGGCCACCTAG	GAACACGTGGGGGAGTGGGAGGGGAGCTTTGGCTGTGGCCACGCAGTAAAGACGGGCTCTGTGGACTGGACAGGGCCGTTCGAGGGAGTGCTGTTGTTACTGTGGTCGTTGCTGTCATTCCATTTTGAGTTGTTAAGGAGCTAAGTGTGTCTGTAGCTCCGGGTAGAGTCCCTCCCACACTCGGTGGCCTTTTGTCCTGGCCATGCTGCTGGTTTGCCATGGCAGCTAGTCTCTCACTGGCAGATCTCCCTGAGAGCTGGGCTTTGAGTGCATGTTAg
92408	24	79.2743130968758	CATGCAACAGAAAAGCTTATGGCATGGACAATAAAGCTACAAGGGTCCCACTAATGCAGTATTTACATCTAGTATTTGTGTTAATATGGAAAAAA	TTTTTTTTTTCTCTTGTCTCTTTAGCAGGTAATTGCTGCCATGGAAACACAGCTGTCCAATGGGCCAACTTGTAACAACACGAGCAACGGTCCCTCAACAATCTCAAACAACTGCTCCTCACCTGTAGAGTCAGGGAGCATAGAGGACAGTAAAACTAACTTGATAGTCAACTATCTGCCTCAGAACATGACCCAGGAGGAGCTGAAGAGTTTGTTTGGGAGCATCGGAGAAATTGAGTCCTGTAAACTAGTTCGAGACAAAATAACAGGTAACAAAACTGTTTTCATTGCTGTGGCTGGTTAATTGCTTGGGCCCCACAGATTCTGTCTGTGAAATTGGATTTTAAGTGCTCTAAATCTGAAATAGATTTAATGTAATAGTTTTTTCCATATTAACAC…
92432	3	76.4092539008657	CATGCACCAGCAACGTTCTTGAGTTGTGTGAAGCCATTAGGGGAAGGTTTGTTCAAATTTCAACACCAGTATTGGTCCAAAAACATTACACAGAG	CAGAAGGGGCAGGGAAGCAGGCTCCGGCAGGGAGTGAAGGAATGAGCAGGGTTTAAATAGTGAACAGGTGATATTGTGGCCAGGTGAGCTGATTACTGCAATGTGAGTCAGGTGTAGTAATCAGGTGAGTGTGGACAGGTGAGAAGGGAAAGCAAGAGACAGGGACGAGAGAGACTAGAGGGAAAGAGATGACAGACAGAGGGAGACAAAGGGACAGGTCACAATAGATGCAGAAAATCAAGGAGGAAGAAAGAAAGAGGGAGAAAGAGGGAGAAGGAACAGGGGCAGGAGCAGAATCCTAACAACCTTATAAACTGTGACTGTGTGTCTGACGGCTGTAAAGTTTGATTTTTATGAACATTTCAGTTTGTGATAGATGTGAATTTGTAGAGCACAGTG…
92442	15	114.751378798295	CATGCGGGTCATTTTTGACCCACTCATGGAAGCTTGGGTAATAATACAAATATTACAATTTCTTTAAAAGTATAAAAGGTAACCTAAAAATGTAA	TGTGATCACGAACCAAAGTGACCCTGAGGTTATCCTCAGCAGGGCTGAGGTCGGAGGTTAGCAGCAGGGCCAGCAGGAAAAAAGAGGCTATTATTGCTTGGGCTAGGTCAGTAATGTTTGATTAACTCTTAGATGCATAAGTGGATCAAAA
92458	6	131.262750214009	CATGCATTTCGCGACCAAAAAGCTGTCGAACTGTGCATTACATACACAACCACAACAGCGTGCACACACACCTCTTGGAGCTGAGTGTGCAGGTG	GGGAGGAAAAAAAAGAACAAAACTGTCTGCACACCGTATCAGCGGACACGCAAGAGCTTGTACGAGCAGGTGTTTTCACGCCGTGTGTTTATACACAAGTCGAAACAAGCGACTGTTTGCACGAAGACGGTGGCACAAACTGAGCATGTTAATGTGCTTACAAGTGTCGGGGAGTGTGTGCAGACTGTCACCGCTGTCACCTGCAC
92497	5	23.3772187995172	CATGCTTTCTACTTTTCTTCCCCTAATGTGGTGACAGAAGGTCTCGTGGACAGGTTGGTTAAAATACATGTAATCTTCTTGATTAATGATGTTTA	CTAATTAGTCAGCACCCAATCACAGAGCAGCGTGATGTAACAGAGAAAACAAAAGGACAACATCACAAGTTCACACTTTGATAACTCCCTTCTGTTTATTTTCTGTTTGCATGAACCATACCTCTTCCTTGTCCTTCAGTTGGCCTACCTGGGAATCTGAGGACAAATCCATAAATCCTGTCTTCTTCCTCATCCGAACCTTGTTTTCCCTCCTACCTAAGAACATTCCCTCAGCTGTAATGTGGTCAGGATGAAAGCCTACCGTCTCCATCTCCTCTTCCATGTTCTGATAAATTCTGCTCTGATTGGCAGCAGATCTGGGCTACTTGCTCTCTGCACTCCTTAGATCCTCTGGCTCTTCTTTTTTACATATTCAACCCCTGAAAGCGTTAAACATGG…
92549	2	236.475514874876	CATGCTGCTATCAACACCTAGATACCTATTAGGCTACTTAAGCTTGTCAGCAAGAAGTGTATTGCAACATAGAAGACACTAAAACAATTCTATGC	TGATGCATTTTCTATTTGTTCACTTGCTGCCACGTGGAGAATGAGAGTTACAAACACAAGAGTAGAAGTAGTATAGAGAGCAGAAATGGAGGCGAAATCAAGGCAGCAAGACGCACAAAAAGTCGTTGATAATTGTGCGCCTTTGTCCATATCTTCTTGCGGTGCATCCTGCCTCATGCTGTCTTTACCCGTCCCCTTGTTCGTGATTAGGGAGTAAATCACACATTTCTCATCCCTGTTGTCCCACCCTTCTTGCCATTTCGTCCTCCCCCCTCTGCCCCTAATTCTCTTTAATTGCCTCTTTTACCCTCTAGCCTGCCCCTGTCCTGCAGAATGCTGGATACAGCAGCTCTCTGTAGACTGCTGGGGAATCCACATGGACAGGATAAGAAAGCTCAT…
92586	10	114.598512572022	CATGCTGTGCTATATGCAACCTAGAGATTAAAATCAATCTATTTTGTGATGGCTGACTGATGGCTTCACATGTCTGTCTGCATACCATGTAAGGC	CACACCATTAATGAGCTTAAGATGTTTTCATCTGCAGTAGATCATTAACTTTGCATCTGTTTGTTGATGTGGTTGGTGATCCTTTGTTTTCTCAGCTAAAAAGATGAAACAGACGAGGATATGCGAGGTAGCGTTTGCCTACAGTCCCATGAATGAAGACGAGCTGGAGCTGGTCGCTGGTGAGACCATAGAGATCATCAGAGAGGTAGAGTTCTTTTGCTCTCATCATGGCTCGTACTTGAACCCAAGTAGCCAAAGTGACATGTCTCTCTCTGCAAATAGGCTAAAGGCTTGGAATGACAGAAATGACACTGAATACTTGACTGTTGTTGATTTCTGGTTATACTTGACTAGTTGCCCGAAGCAAGCATCTTCCGGCCATTTCCTGAAGCTGCCCAG…
92662	13	135.436245405019	CATGCCAACAGTACTGACAAAACCAGGCTGCAGTTACAGTATACAAGGTTAAAAAACACAAAGGACTATGCGAGTCAACTAGTAGTCGTTAGTTG	TTGTGCAATTATCTCAAGAAGGTAAAAGATGAGCCCAAGTTTATGACATACAAACTCTGGAGAGAAACATTTGCTTATCATCTGTCAACCTCTAGTCTGACTCACCAAATGTAGGCTGCAGTTAACAAGCAGCACCTGCTAGTTTGTTCTAGGAGATTATCCATTTTAACAACAGTGCTCGTCTCGCTAAATGCAAATGCTCGACCAAAACAATTCCAACCGTCACTTTTTTGAGTGAAGATGCATCATTTGCTTAGCTCCAGCCAAGACAATTGTGATTGGTTAAAAGAAACATTAACAAGTCAGAGTATTTTTCCCCTTACAGTAGAATATTAGAGAGGTGCAACCAAACCATTATGTGCTACAGAATAGGCTGGCTAAGCGAGACTAGTCGACCTC…
92693	14	7.60668923113806	CATGCCCCATCTCTCGAAATGCAATGCAACGCTACCAGAATGCACGTAAAGTCACAGATCCTGTAGACGCGACTTTGGACGGTGCATCTTTAGGC	TAAGCTGGCCTGCGGTGCCCTATTCTTTTTTTCTTTTATTTTGCTGACCAAGTCAAAAAATATGGCAAATTTGGTATCACAGAATTCACAAAAGTCCTCGTCTTTGCAAAAGTAGCATCGGTTTTCTTAGGTTTTTTTGGTATTTTGCACAAGAGCAGCCTAAAGATGCACCGTCCAAAGTCGCGTCTACAGGATCTGTGACTT
92910	6	67.4970702273598	CATGCCGATAGCCGAGTGTAGGTTAAAGTTAGGCACAGAATAAAAAGAGTAGCATTTGTCATTTTTCAGAGAAGAGAGATGTAAATTGGTGACCT	GATTGTCATTTACGATGCAACAAATTCACATTTCGTGTTACAAATCAAATCCATTAACTTGTCCCTGCTTCCTCTTTTCATCAATGTTGCACTCAGAACAACTGAGTATGAAACACACCAATGAAACTGCACAATATATCAGCAATCACCCAAGGCATGTTCCCTTCTTTACAAAAAAAGGCCACAACCTGAGCAATTCAACCTCATCCAATTGGAGATGAACCCTTGTCTCCTCCCTGCCTCCTCTGTCAGGTTGAATAAGATCTCCATCATGGTGCCAGATGAGCCTGACCTGCTGAGGCACGTGACCCAGCTGGACGTGAGGGATAACAGGCTGACAGACCTGGATGCATCGGTCTTTCCCCGGCTGGAGGTACTTCACTGTGAGAGGAACCACAT…
93044	8	117.434455767124	CATGCCTGGGAAAATACACTATATTCATTTAATTATGACAATAAAAAAACAGACATCTAAGTATGAGATTAGTTGCTGCACAGTGCAGATAATTA	CGCATGCATACATGGGTTTTATTGCAACCAGTTAACTACATGCATAGCAACACAGTGGGTGACTTTCTGTGTAACCTTATTTTTTGTGTGCATGTAAATATACGCTTTGTGCTTGAACTGAAAAGCAAGCAGTTCTTATTTGCAGTTCTGATACTTAATTATCTGCACTGTGCAGCAACTAATCTCATACTTAGATGTTTGTTTTTTTATTGTCATAATTAAATGAATACAGTGTATTTTCCCAGGCATG
93153	11	85.9282186103667	CATGCACTCTGTCTGTTTTCACTGCAGTAACATTCTATGATCCTGGACATTTCATTTTGTAGCCCAATAGATTTGAAATTGTAGAGCAAAGTGCT	TTTTTTCCACATTTCAGCATCAATATTCCTCCAAAAATATCACAGCTTAATACACAGCCTTTCCCAAGCACTTTGCTCTACAATTTCAAATCTATTGGGCTACAAAATGAAATGTCCAGGATCATAGAATGTTACTGCAGTAAAAACAGACAGAGTGCATG
93185	5	30.253394482306	CATGCAGAATGTGTACCAATTACTCTGTACAAACTAATTAAGCTAAGATAAATATGCGCTGCTGAATTAAATATTAGTGCAAAATAATAATCCAC	CGCATGCAGTGCGATAAGTGGTTTGTGTTTTGGTGGAAAGGGCTTCTGTGGAATTGTCCAGGGGGTGCAGCTAAATTGGGTGCTTCTCAGATCAAATAAAATAAACAGAGACTAAAGACAACTGGAACATCTATGAATGGTCATTGTATTACCTTACTCATATTTACTCTCAGCTGGTGGATTATTATTTTGCACTAATATTTAATTCAGCAGCGCATATTTATCTTAGCTTAATTAGTTTGTACAGAGTAATTGGTACAc
93323	4	106.030081431837	CATGCCATCTCCAGACTGTCCATTCATTCATTGGTGCACCTGGTGACACAGAGAAAGCTAAGTTATCAACTGCTATGTATGTGTTTTGTAGTTGT	CTGCTGGCGAGTGTTCACTCAGAGGGTTTGTGTGTGTGTGCGTAAGGGAAGGTGAAGGTGACTCCAGGGTTCGTCTTGTCTAAGCTGCTTCTCTAAACAGCAAGCCACCCCTCCCCCTTAGCCATACAGCCAACCAATCAGAACACATACACACGCATCAGGGCACAAAAATAGATATACAGAAGACAACCATTTAATTTGGAAGCAGAGGGATGCTCCCAGGTGTGAATGCGTTGAGCCTGAAAAAGAACATGCAATGCTAAGCAAAACCCTTTCCTCCATGAATGCAAAATAGAAACATGTAAAACAAGCTACCAGACGAAACGGTGTTGAATTGAAAATAACAGTGTCACGTCAGACACTTCTGTTACAGAATGGTAATTCAAAAATCCTAGCAGA…
93397	16	155.53349740939	CATGCCAACAGAGTGCCCAACACAGATACGCCCCAGTAACCTCAATACTCCTCCCCACCACTACGCCCAGCACCCCTGTCCTGCAGGACGTCTGG	ATATATATATATACTTTTATATATATATTTCTTTTAGACAGCCTGATTTTGTTACTATTCTTTGCAAACGTGGACCAGTGTTGTTTTGCAGTCTCTAAGGCCAAATGTCCACATGTCTGTTGGCCCACGATGGGGTCAACGATAAGGCTGCTGCTGTAACAACACTGCCCATTCCTCAGCAACATGACTGTCTCTTAAACTTAGTCCAGCAGCCTTTGTGTTTAAGTCGCCCCAGAAAGGCGGAGAGGGTGGAGTCTTGGTGAGAGTATTGCTGTAAATCTGAGAGGATCAGTAAGGAGCAGGGAGCGGGGCTTCTTCTCAGTGGGCAGCCCAACATGTGTCCTTGATTTTTCTACATGGGTACAGTGCTCTGGGCTCATGTTGCCCAGCTTTGATTCC…
93405	23	76.324338300509	CATGCATTTATTGCTAATAATCATTTCTAAATTGTGGCCTTTTATTATGCTTGTGTACTTTTGCTAGTAGTGCACACTTTTTGTGACCAGTTTGT	TTACGCACAGGATAAAGCCTGATACATTTTTATATAAACATTAATATTTCACGCTCTGCAGATTTTTTGCACTGCCACTAGCTCTGTTTGATTGCTCCTTTGGCATGGGAGGAAGGAAAACAGGAAGCTGAAAACTGTCCAGCTCACATCCGCTCACATGTTGTATTTGGATGAAGTTTAAAAGTCAGTATAACAGTGTGAACACCAAAGTAATTCTTTTTATCCTGCTGTATCACAGTTGCACATTTTATAACAGCACAGCAGCAATTTAAGGGACAATACAAACTGGTCACAAAAAGTGTGCACTACTAGCAAAAGTACACAAGCATAATAAAAGGCTACAATTTAGAAATGATTATTAGCAATAa
93451	17	86.4897022659117	CATGCATTCTCTGCTAACTCAGAACATCCACAAGAACTTTAAAGGAAATTCAGTTTTCTAGATCAGCTTTTCAGTCATCGTCCTGTTGATCTACA	ACTTCTGGCCAGAATCCTGTGAAATATATTGGTTTATGGTCAAAATCATGGCTCACATACAAAAATGAATAATGCTTTAGATGATCCCTCTTTGAACTGTGTATAGGGCCAGATTTGAATCAGAATAGACTGTAGATCAACAGGACGATGACTGAAAAGCTGATCTAGAAAACTGAATTTCCTTTAAAGTTCTTGTGGATGTTCTGAGTTAGCAGAGAATGCATGC
93521	4	204.404051392827	CATGCTACTGTTTTCAAAATCAAGTTCACAACTGGAGACAACAACCTGCAAACTACCACAGTGAAAATTTTCACATTCTACAGAGGCTTTGAATC	GACCGCCGTGGGCGGCAGGGCAGGGCCGATGCTAGGCTGGACTCAGGGGAGATGGGCCAGCGGTGGCTCGGATGGCGGGCTGGCAGAAGCCACTGCGGCTGGTGTGCAGAAGGCAGGCGGCAAGCGGGGTGGCTGGCTGACCGACGGCAGAAGCAGCGGACCAGCGGGGAGTGCCTCGTGCAACAGGCGCTACGATCTGACACTGAGGGGAAGGACGAGCCCCGCTTTATATGCTGCTGACGAGCAATCAGCCACAGCTGTGCCAGAGTGCAGCTGAATCCAATCATCCCAATCAGCAGGAGCAACCAGGAGTGTAGCAAGGTGGGGGAAGGTGTCAGATGAGGGCAGACAGGCAGAATAGAAAAGAGGGAGAGGAGGAAGAGAAAAGGAGGGAGAGAG…
93557	1	93.9267502096969	CATGCACACACAAACACACTCGCATACACATCCACTCGTTTAACGTCAGCGAGACACTAACGCACACAAGCTGCAGTCGCATCACACCTTCTGTA	TTCTTGTGTGCAACAACTTCTATTTTTAAATGTCTTATTTACCTTTCATGATACTAAACTGAATCTGGCCTCTGAAAACTTGTGATGTGCATTTTTCACACTTGACAGAATCATTCTACATTAACTGTAAGACTTACAGAAGGTGTGATGCGACTGCAGCTTGTGTGCGTTAGTGTCTCGCTGACGTTAAAT
93589	8	46.4260681657974	CATGCACTCTTGTTATATTTCCTCCACTACAGGAAGCCCATATAAGATTGTGGTTTGTGTGCATATGTTCTATGTAGTCAAAGAAGCCGATCTTA	TATTTTTTGCACAAATTATGGCAGATAACCCACTTGAACAGTGAATCACTGAAAATATTCAATTGTTTTGAAACAGGTTAAGAAGAAAAACAACATGAAACTTGCAGTTGGATTTACTTTCAAATAAAAAAACAATAACAATGCTATATCTAATGTACAAAAACACATGATTCTTAGCATTGTGCATATTTTCTAAAGTCAGACAATTATTTACACACTTCATTTAAGGCTTTTGTCAGCATCAGCAAATGGGAGCAGTTCCCCATCACGTGAATTATCTTCGCTGGCGTCCCTTTACAGTTTTTGGCAGTAATTGTGATGGATGCAGATTTATTTGCATGTTCAGTGGCCTTAGTGTGTCCACACATTCAAAACACCGACATCAGTCTTCATCACTGC…
93793	10	20.1162250339622	CATGCTCGATATCCTGCAACAGCTTAAATAAACAAACATTTTTCAAAATTATTACTTCACAACATTTGTTCTCAACGGAGTATTCTGGACTATGA	TATATATGCAGTATAAACTGGAGTCTCTGTATCAGAGTCTTTGCTTGGCTCTCTGTACGTCTGAGGCTGCAGCCGGGGGCAACACAGAGCCTGTATCACTCTAATATGTATAATAGACGGAGTGTGTGCATGACACCAGGAGAGGGAAAAAGAAGCGTGATGGTGTTGGACGTGCTGTAGATGAGATCATTCCGTCTGCAAATGGGACCTGTGAAGTTTGTCCTTCACTCAGAGCGAGTACTGCTTTCCTCTTTTCTACTGTGAGAATGTGTACGTGTGTTTGTGTATTTTGCAAACTTGATAGACTTTGTTTCATAGACTTTGTGCTGGGACAACAACATCATGTAACATTATGCTACCGTGCATATTCGCCCAAATGCGTAGTTAGATTTCTCACTG…
93812	13	72.3763541719606	CATGCCCTCTCTTGTTGTCGGGTGGTATTCTTATAAAAGCTGCTTCACAGACAGAAGTGTAGGGAGCAAATTCATCAGAAGTTGTGCTTCCAGTT	CTGGTGAAAACGCTTCAGCAGTAAAACAGACATTTACTGCACAGTTGTGTATACTAATATATTTCCTCATGCCCAGGCAGTTTTCTGTTCCTGAACAGAAAGTATATTCAGTTAAGTATTTTTGTCTCCCTTGCTGCTGATTTCCTCATCACACATCCGGCATTCGTCATCGTACCCTCCCCCCCCCA
93818	10	179.195705982164	CATGCCTAATATAGCACTAAAACATAATGCAGCAGCACTGTTTTAACACAAACAGTCGCAGCACTGTGCAAAAGACTTAAGTATTAACCCTTTGA	CATATTTCATTTCGTACATATTTACAACCTCAATAAACTTTGCATTTTTCACACTCCTCTGCACACTACTCACCCACTTTGCTGAAACCTGATCCACTGTATAACATTTTGGAATCATGCTGCATTTATTTTATTACCCAAGTAGCTTTTTTTTGCTCTCAGACTCTCATATTTGTTTCCATATCTGTTTTCTACCTGCTCTGTGTAAACGCAGCCTGCAGTTCAGCCGAGCACTGCCTCAGTATTTGTCATGTGACTGTTGGTTGCAGTCATGTCTTCTCTGTTAAGCCAAAAAGTGCAGGGATTTTTAGTTTTTGACTAAATGTGGTGCAAAGAGTGAAAGCAAAAGTAAAGTGATTTTGATTAAATATCCCAGTTTTAGGCTTCTGATGGAACCTT…
93883	12	137.118875111712	CATGCCTCACACTAACTCTCATGAACTGGGAAAAAAAAGAAGTTGAAAACGATTGTACTGCTGGCAGATGAATTTCACTTTCTCTTCCAAGAAAA	CTGTTTTTAAAGTGCGTTTGCACTGAAGAAAGACAATCCCAGGATGTTGACGACGAAGCTGTCACTTTGAATCATCTGTTACATGAAGCCTCTCTCAAAAGTACACTTTCTCTTCACTCTATAAATGCCAGCTAATGCAAAGCATCAGATTTGTCTCCTGTGACCTTTATTAGAGCTGATAGCGGCAGCCATGGATACCGGGGAGCTCCATGTTGGCACAACAAAGGCTTGTAGTGGAGCTAGATTACAGATGTGTGTGATAGCAGGTAAAATGACAAGCAAGTATTATCCTTTACTGATGTGATAATTACCTGCAGTCGACTGCCTCAGAAAGGTTATCTCACACACAGACAACCTGGAAACGCTCCAGGAAACTGCAGCGC
93942	18	109.527788497017	CATGCCCATGTCCAAATGACACAACAGGTGAAGATGCATTTTTTTCAGTGACATCAAAATATTATAACACCATATGTACTACGGATTGGGACATA	CTAATTCTACTAAATACCATGCTGTCTTTGTAATTTCTCTGACATTTTGGACATCTGAGCAGAACAAAGCAGCTCAAATAGGTTTAAGAAATCAGCCTCCTGTTCCTTGTCACTGGAGCAGCTTCAGAAAGTATTACTTGTCCATATCCTAGATAACATTTTCAGATGTCTTTCTGCTAGACTGACAGAAAATTGTACACAAATGTGAATTTAGCATTTGGAGATAAAAACAGATTTAAATTCTGCATTGGAAAGCGATCATTCTTTAGGAAGAGACCCTGACTCTTTCTATCAACTGTTGAACATCTTTCTTTGTCTCCCAGATTATGTGTGGTTGATTGAAACAGGATTTTTCTTTGGGGCTGTCTATATAGTCTTGTAATAGCTTTGTGCCTAGCA…
94039	24	81.1624297029234	CATGCTGTGAAATCTCATGAATCCACGGCAAATTAGCACCTGACTGCAGTTCTGGAAAGCATATTAGCATCTTTCAGCTGTTGTTTTAGGTTTTA	TGTAAGTTTTAGCTCTATTTTGGTCTCTTCCAACGCTTTAAATGGTAAGTACTCCACTTTTTGCTCAACTACTTCCAAGTCTTGCCAATCTGCAGTTTGGTTTTGAGCAAATATTATAAAATGGGTTCATCAAATAATTTTTAGTGAAAACAAAAACCTGAAGGAAGGATAATAAGAATGTTGACTGTGAGTCAAGACTGTAAAGGTGCCATAAAACCTAAAACAACAGCTGAAAGATGCTAATATGCTTTCCAGAACTGCAGTCAGGTGCTAATTTGCCGTGGATTCATGAGATTTCACAGCATG
94115	9	160.07200984001	CATGCTGCAGCACCAAAACTGTCCCAAAAAGAAGGACTCACAAACACACAGACAGCCGTACCCACTCACTCATGACTGGTTGCATGTGTTGTTTT	TGCTGCAGCTCTGCAGGCTGCTGTCTCTGCTACTGACAGGGCAGACGGCCTATTGGCTGCTGCTCTCAGGTGCAGCCACTACACTGGTTCACGGTGGAGCAACAGAGGTCCAATCACAGATGGCTGTCCTGCTTCGGGACAAGGCAGGGAGGAGGAGGGAGAAAACAAAACGCACAGCCTGCAACCTCACTGTAACACTTCCGGGAGCCCGTTCCTTACAGACACACACAAAGGCAGAAAACACAACGGGAGAGTTTTTCATTCTGGTAAAATAAGTTTGACGAGCTAAAGGGGAAAGTGCAGAATGCTTTGAGTTAACTTCAATCATGAGAGCAAAAGATCCATTAAAAACACCTAATAAACACACCTATAAAATGCAGCTGTAATAGAGTACAGGCA…
94143	5	55.9373315238695	CATGCAAAGATGAATGTGCCCACACACATTTGAGTCACTTTCACCTTTAAAGCACATGGACACATATACACGCACACTTACATGTTGTTTACATA	TAAGCATTAATTAGTTTAAATCCAAAGCACCATTCATCACTATTTATTACCTCAGGCAAAACTAAATATGGAACTGATGGTTTCCAGTAAAAATGAGCTAAACTAAAACTAAAGCTTCCCTCTGGATTGGGATGCCCTAAAGCTAATACGCAATTTTCCACCCTAACTATAGCTGTGTGTTAAGGTTACAAATGCAGGCAGGCCGAGGCGATATGACAAGCAGCATGGTGGACAATGTGACAGTGTGCAGTAACTGCTACCAAAGCACAGTTCATGTATTTGCGAACAAAAGCAAGTAGCTGCATCACATTTAGAGGTAAAGCCTTGGCTCAGACACCATTTAGTGGTAAGCCAGCTCCATTTTGAAGCTGCTGGTGTTGA
94170	17	136.220873774206	CATGCTAATATCTGCTAATTGGACATGTAGAAACTGCAGTATCACAGTGGTTATAGCATTGTCACCCTAAAGCAAGATGTTTGGGTTTGAACCTG	CTCAGGGAGTGGAGCCAATGAGGATTCATTACAGCGATAATGTTGAATATTTAGAAAGAAACACAACCAGCTAAAGCTGTTTGCAAACCGATGACATTTCCAGCTGTGCTTTTTAGCCAATCAGCTGCTCAGTCCACTGCTTTGTTCCTGATAGAAATGTCTTCATAACGATTGGATAAACTGCTCAAAATTTTGGTACATATAGTCGTATTTCTAACAAGGTAAACTATTGCCCTTGGTGATCTTCTAACTTTTAATCTGGCACCTCCATGAGCTAAACAGTTCAGTCTGTCCAGTAGTGTTTTTCTAGTAAAACTCCATCCATCCATCAGCATTACACTCTTTATCCTGTAAAG
94245	2	6.19091351325893	CATGCTTTCACGGTCTAACTGGTTCTACTTTCTTATTAAGAGAGAAACATGTTAAAGTACTAGATTAATGGAGCTGCTCTTTTATTGCCAAGAAG	GCCCATCGGCTTGCCCTGCCATGTAGAGATGCCTCATCTGAGGTTCCTTATGTAGCTACCTTCAGGGACCACCTGCAGCAGGTCCACCTATACTGCCATAACGGAGCCAACAGAACTGCTGCTCTGAAAGCTGCAGCAGAGTCCTTGGGCCTGAAGGACTGAAAAGTAAAGGTGAGATCATAGAAACATACTTCTAACACTGGGCATTATTGTGCATAGACATACTTTCTGACACTCGCTGGCTTTCTCAGCACCTGGCAGTCAGAACTCTGCACAGAAACCTCAGTGCAGTACTGGGTGCCTTGGCGAAGGAGTGTCTAGTAGCCAAGGCTCTCTGTGGATCCTGCTCCACCTACCGCTTTGCTGCTGCAGTCTATCTCCAGGCTGATGTGTTGCCAC…
94404	18	144.566754679037	CATGCATCGCATTGTTTCTTTCAGTTTGATGAACATGGCTTCAAGACCGTTGTAGATAGAAACTACATCCATGTTGGTTCGTCTTGTCTCTTAAC	AATGCAATAGGGACTATCCCAGAGAATGTTTTCACCCACTAGTTTTAAGACATTTTAAATCATAAGAGGAAATTCATAAAACCACAGGAGATTCAAATTAATACCTAAACGCTGCATTAAAGCTGCACTAAAAGTTTCAGTTTGGTTAAAAAGAACTTACGAGAGGAGCTGTACAGAATCGGCGTGGTGGTTGATGCTTTGCTGCCTGTACTTGGCGAAATCCCGCAGCATTTCCAGCGGCCTCACACTTATGGGGATGTGATCCTTGTCCGTCCAGATCTCCACAGCAACGAGCACCACACGCGTATGTAGCTGGTCTTTGAAGATCTGCCATTGAAGCACACAGTAAATGGGAGCGGCAACGAAAGACAGAGCAGAGAGAGACAGAAAGAGCAGATC…
94411	3	15.4530167556996	CATGCAGTCTGTTGAAGTGAACATTTTGTTGATGGGATTCACCAGTATTATTATCAAACGTTTATGCACTGATGAAATGTAAACGTGCCTTGAAA	TCAAATAACTACTTCTTTTTTGTTTTTCAATACACGTTTCAGAACGGAAAATCCGATTGCCAAAATATACACAGACTACGGACCGTCTTTGTGCTCATTTTGTTTCTTTTGTTGTCATAATTTTGCTTCTCAGAAGACACTCTTGAGTTCTCCCTACTTGGTTGTGCTGTTTCCATGGAGGTGCAGGACTTTATATTGTAGTTAAAAATGAGCAAAGTGACTAAAACGGACATTCGCAAAGAAAACGCGCCGAAACTGTTCAATTTCTCTTAGTTTTCTTGTCAGAAATGAAGCAAAGTATTTTAGTTTCATACCATCTTCAGGAGCTAAATAAATCCAGTTGAACACCAGAAAATCAATTTCTAGGTAGTTTCCGTCTCTCTGTTTCGCGGTTCACAC…
94457	9	125.489596028704	CATGCATTTTATAGCCCCTCTTAATTTATTTATTGAACTTCTAAAAGTAATTACTCTGTATCAAAGTTACATATTTAGACTTTTTTTCCCTGAAA	CACATTCCTTCCTATTGTTTCAACTTGACATGGTGTTGAATTGAGAAGTTTGACAGTGTATGAGCAGAGTCATCAGTGAGCTGGTGTGCTCAAGCTGTAGCCAGCAGAGTGGGGTGGGCAGAGCGAGAGGCAGAGACCTAATAGAGACGTACATTTCATACATCTTGATCAAAGACATTCTAAGGCAGAAAATGATTATTTTTCGGGGAAAAAAAGTCTAAATATGTAACTTTGATACAGAGTAATTACTTTTAGAAGTTCAATAAATAAATTAAGAGGGGCTATAAAATGCATGGAa
94499	19	35.8734026321985	CATGCTCTTCTGCTGGCTTTGTTTGTTTAACTGTGTGTTTTATGATATTTGCTGCTTAAGACAATTTCTTCTGATGGAAGAACCTGCTTCAAACA	ATGAATGTGAGCCACATCTACACCTGTTCGGGGCGCCAGTAGACCAGTGTTCCCAGCCTGGATAGTGTACTAAAATCCTGTTGTGACAGCTGTTCAAGCACACAGAGAGACAAATCCGGAGGTTTTCCCTTAAGCGTGTCACATGGACTATTTGCTCTCAG
94597	12	29.4929059785331	CATGCCAAGCTACACAACAACAGTGGAAAGGGGCCAGGAGGCAGGAAATAAAGGAAACCATCCAAGATCCATTTAGTACAAATACAACAGTCTGG	AGATAGACACATTTAGTTAAAGCAGTAAGTTATACAAAATGAACCAGGCACTGAAGGCCTATTTTTGTTCTATTACGATTTTGCCCATAGAGAGATGAACGAAGTTGAAGTGCATGAAGCTTGCACTTACAGATGCAATCACAGCTGTGAAGACCAGGTTGGCCTTTCAACTGCAAAAGTGTTGGAGTGATCTGCTGCTCTACTGTGTCTCTCCAGAAATCATTTACGGAGATGTGCAGTAGCTACACAGTGGAAGCGGCTTTGCTAAGAGTTCTTTGTAAATCTCCCTGCATGAAGCTCTTACTGCGCTGTGGTAAACCCAGACTGTTGTATTTGTAGTAAATGGATCTTGGATGGTTTCCTTTATTTCCTGCCTCCTGGCCCCTTTCCACTGTTGTT…
94702	11	72.971338565505	CATGCCAAACAAATATTTGTTGTGCTTAAGCTTTTAATTATATTCACAACACCTGAATGCAGTGATTCACACAGTATGTAATAATTATGGTGTTT	GACCCCAAAAAAACACTTTCTCTAAATTCTGTTCAGACTTGCTCTGAGGTGAGCTGCAGATATTCTTGTAACCTCAAGAGGAGTTCAGAAAACTACATCTAAAACCCAGACACGTACAGTACACAGCATGATTTATAGCCCAGAGCCCAGCCTAAAGAAGCCGTCTATATTCATCTGCTTATGAGCGTCATAACTCATGATAAAGTCACAACCATTACGTGCAATTTTGATGTCGTAGATGTAGACAGATGTATCAAATCAGAGATCTGAGAGGAAAACGTCTTCTTCCAAATTCGAATATGCTGCAGATTTGTAACCACGTCAGATTGAAATTTGGGAGCATCATCCAAATTGTAATCTTATACTCCATGCCTCTGTTAAATTTATATTCAACTGAAA…
94704	7	5.89286428426637	CATGCTATAATTACAACTTACACACTGTTCTGTCCGTTTTTACTTGCTGTGAAACCAGCAGTCGGGTTCAGTCATTTGTGGATCTTTGCAGCTAC	TTTTTTTTTTTAACAATGTGGCTGAAATCACATTTAAACACTCACATTTGGCTCCATATGCGGTATTTATGCAGACAATAAACAGATTGAACTGTGAGTCATTCTTTCCGCCTGGGCTTCTCGGCCTTTTGCTATCATTCTGTCTTCATCTTCCGGCCCATCTCTCTATCTGTGTCAGTCTCTAGATACAGCGTTCCACAGCTGCACATCACACTTCACTGAGTAACCGGCCAACTCAGCGACTTCCCCGCTGGTGAAATCTGCAGCGAGCGGCGCTGAAGTCACCGTGGCAGACGGCCAGCATGTTGCTGCAAAGATCCACAAATGACTGAACCCGACTGCTGGTTTCACAGCAAGTAAAAACGGACAGAACAGTGTGTAGGTTGTAATTATAGc
94831	22	64.3300312970042	CATGCTGAATACATGTAAGTACATTTTATGCCCCCCTGCCAACAAAAACAAACTCGCTGATCGTTGATCATCTAGTTATCAAGTAGAGAAGGGCT	ATCTGCCATGCCTCCCGCCTTAATCCTGTGAACACCCAGTTTGGGATCAAGCTTGTCGTCCTGCTGCAGGATTGAGTGGGAAAGCTCGGCATTGTGGCATCACTCTGACGCCTTGAGGGAATGCAGGTGGTGAAGCCTACCATGGTATTGCGTGGCGTTCGGTATCTGCCCCACTGAGCTATCGGTGGTTGAGCAGCAGTGTGTGCAGACTGATGTTATGTGATACATCCTCTGGGAATGAATTAATTTCCTCCTAAAGCCTTTGCGTTGCTGGCATCTGGCCTCGTCTGGGCATTTTCAGCTGTCTTTTTTCTTTTCTCATCCCTCCATCTTTTCCATTGATGCTCTATGTGCCAGGCCTCCACACAGCATTATGGACTGATTATAGCTCCACTGGCC…
94945	21	117.768076375357	CATGCCACTTAATTTGGACTTAACGGGAATAATTCAAATGTTGAACTTTCTGACAACATGTGTTTATTCATGTGCACCTTTGCTTAATGTGACAT	TGATATGCTGTCAAAGTCAGAGGTTTGATTGGGAAATTTGGGCTAATTTCATACAATTCAATGAGAGTCAGATCCTGTAATTATTCAATATAGCAGCATCCACAGAAGTGAACATTATTTGGATATCTTAAGTGAAAATGACACTTGAAACAAGTTACCTCGCAGGGTAGTTTGTGTAATCCAACTAAACTGATGAAAAATAATGTGTATGACAGCCTCTTACATCTGTTGTTTATTCTCCTCTGTTTCTTGGACATATCTAATTAAGCTCTACTGACAAAACAAATGTTGATGTACTACCAGCCACAACATCAGCTTTGTTAATGGATTACATTTGCCTCTGTGAGTCATGAAAATCTTCAGTCACAGAATCGGCAGCTTGAAAATTTCTGGCCCCTG…
95007	15	10.7012598398131	CATGCACCTAATTCCAGTGATATTTATGGTCTAAGCACAAACCTACAAGTTGTGCTCTTAAAGAGAGGGAATATACGCTTAAATGTAGATTTTCA	GTGTGTGTGTGTGTGTTTTCTCGGAAGCAGCCAGCAGAGGAGGGAGAGGAGTGAGGAAGGACCGTATGATTATTCATCCGCCGTAAAGCAAGAGAGATTTTTCTACTCACTCAGTCACTCAGCCCACGGCCAGTTTGCCAATCTGCGATTAAATTCATCAACACCATTCCCTTCTTCCACTCTCAGACACATGATTCTCCTCAGAGAGTTGGCATCAGAGGTCTCTGTCAGAAATAGCTTCACACACAGCAACTTCCTTTACAGCAAGTTCAGTGAAAATCTACATTTAAGCATATATTCCCTCTCTTTAAGAGCACAACTTGTAGGTTTGTGCTTAGACCATAAATATCACTGGAATTAGGTGCATg
95018	3	63.5187575786333	CATGCTAGGTGTCTAAAGGTTGGCTACAATAGGATGCAAAGGAGAACATATCCATCACATGCTGCTCAAACACAGGCCAATAACAGGAATATTCA	ATCATCGTCTGTTGTGCTGTGTGCAGTGTGATAACCACACCGATGATCTGGAAGCAAGACAATGGACTTATTCTCTCATTTAATGAATCCCAAAGTGCGATGATATTGTATGTGTGTTTGTTAAATGAGTGTCAGGGGCCCGAGTCATGTGCTTATCTGTATTTTATGCATGATATTGCTGAATGTTTCTTATTTATTCCTTCTTACGACATCAGGGTGATATGGGACCTGTGGGAGAGATGGGCCTTCCAGGACCTAATGGACTGAAGGTAATTTCAGATGGACCCACAGATTGCATTAGTTTGTTTGGACGGCATTGTAGTGATTTTATGTGTGATATGAAACAAAGTAATGCCCTGAGAACAGAATTTCAGTGAGGTTTGTCTTTGGAGATGCTTC…
95021	20	17.9418840568441	CATGCCTGGAACAAATGGTCCCAGAGTATATATTATGCGGCATCTTAAAAAAAAGTTATGTCTGCAGCACAGTATTCTAGTCAGCATAATCTTGT	ACACACACACACACACGGTGTGTTGCCGGAGTGAAACGGTGATCTTCTGCATGAGCAGCGATGGTTATGCAACGGTTTCACCACAGCAGGTGCGACACACTGACAGTGGCGTGTTGTGAGAAGTGAGGAGGCAGAGGCGGACAGCCAGGGCTATTTTTAAAGCCACTATCAGCGGCATCAGGAAGGTCCACTTCCTCCGATGCAGCATTATTCTGCGAGCCTGAGACTCCTAGGAGTGCTCTTTAAGTTTTATTTTCACCGTCGCAGTTTCATGGCGAGTGTGTGTGATGAAAATAAAATGCATATAGATGAATATTTGAAAAGAAGTGTACTTGGATGAAGCTATCTGGAATGAAACACTTTTAAGCTTCAAGTGGTGCTCCGAGGAGAAGGACAAGA…
95029	4	74.9157963380398	CATGCAGACTGCCGATCTGAATGTGTGTGGAAAGAATCTGAGATGGCTGGAAAAGACTGTTCGGAGCCTCCTTTTTCTGTCTCAAAGAGAGTCCG	TTCACCTCTGGGAGGGCCTTGACGCTCTCGGTGTTCAAGAGGGGACAACCACCCATATACACACATCATCACGTGCACACACTCGCACACACAGCTGTCTGTACAGTAAGTCCTCCCGGACTCTCTTTGAGACAGAAAAAGGAGGCTCCGAACAGTCTTTTCCAGCCATCTCAGATTCTTTCCACACACATTCAGATCGGCAGTc
95199	16	167.849737344204	CATGCATTGGTCCTTTCTGTTTCCTTAATGTCTTTATGAATGTGTGCAAACAGAGCAGGTGTCAGTGTGTTTGGAGGGCGCTGACAAGCGTGACT	AAAAAAAATACCCCCGATTCCTAAAGCTTTGTAGAGGAGTGTGAGGAATCTGACCCCACTCATGTCCGCTGTAAGTCACGCTTGTCAGCGCCCTCCAAACACACTGACACCTGCTCTGTTTGCACACATTCATAAAGACATTAAGGAAACAGAAAGGa
95222	19	22.0006370553036	CATGCAAATACACTGCCATGTATTGTACTAAGCCATGGTTTGACTCTTCCTCTACAGACAGGGAGGCTGAGGAAGTACTACTCCGATCTAGATGC	TGCTGTTTTTCAGAACACCTACTTGAAGTAAAGAGCCAGATCGGTGGCAATGATGCAGACGTCAAACAAGTGCTGGACGGTCTCAAACTGACGCTTCTGGAGGTTGCAGAAGATGTTCAAGCTCTGCAAGAGACAATGACATGAGGTCAAAATGTTTGCGCCTTCTTTTCTTCTACCATTTAAATCTAACGTTTCGGTCAGATTTAATAATGGCTCATACCTCCTCTGCCATGAGCGTCTTGCTGTACTCCAAATGGTGCCTCTCCATGATGGAGGAGCCATGAAGTTTGGCCAACGGATGTGCACTCCTGCAGTAAAAAGACAGGTTTCAGTTTCCATACGGGTTATACACATTCCCCTCCACACATTCAGAAAATATTCTTTTGACTTGCTTTGTCT…
95310	3	70.2551989536654	CATGCACAAACTAAGGGCAAGGTATAAAGAGCAGCAATAAAACGCTGAGGAATGAACTAAGAGGAGCATAATTGAGGCACTACAGTCCCACTTCT	TTTGAGACTTCATTGATCCCACTGGGGGTCATGAGCCCATGCACACATAATACATTCTAAGCTCTCCACAGGTTTTTACTGTCCATCTCCTCATAGCAATCCCATTCTTATTTAATCCAGATGGAAACTCCCCTTTAAATCCTAGGTCAAATAACATCCTTTGGGAAAAGGACTGAAGAATAAAGGCAGAAAGTGTTGTACTGTGTTTAGGCACTTTTCAGAAACTTTCCAGTATACCAATTAACCCAAACAATCTGCCGTTACAAGACCGAGGGTGATGCTTGGCAGCTCAACAAAAACGAAACTCAAATCTGTTACCATGAACAGCACTGTAATTTGAACTGACTGTTGAACATGAACTATTTCTTTGTTGTTTTTTAGACAACCAAACCTGCAGCA…
95338	16	84.1451635213269	CATGCACTGTCACCAAACAGAGTCTCTATGTGTGCCAGGAGTGTTCGTCTTTTCCTGGCAGTGAGAGATGAGACAACCGGCAGGACTAGCAGCAA	TGTGCCTTAGAAGGCAGGCACTTGTGTCTGGACGCCGGATCACTATTGTGGACACCCCAGGCTGGGACTGGTTCTCAGTGAGGCGAACCCCGAAGCGCATCCGTCAGGAATCCCAGCGTGGGGCTGCCCTCCTTCGACCTGGACCCCACACATTGCTGCTAGTCCTGCCGGTTGTCTCATCTCTCACTGCCAGGAAAAGACGAACACTCCTGGCACACATAGAGACTCTGTTTGGTGACAGTGCATGACt
95360	10	162.982242966635	CATGCATACCGCCACATGAGTTCTTGAACGGTCAGCCTCAAACAGGAGCCGATTTCAGCTGTTACTGGTCAGGACTCATTTTCTCATCGACTGTT	GGAGATGGAGGGTAAGGGGGAGGGATTTGTGTCCGAAATAACCTCTGACCTGCAGGGGATTGCGCTGCTGGGCCCCAAGCTGTGCGCTTCTAACCCGACTAACTCAAAATAACAAAACACATTGCTTCACTCTGGCACAGTTTCCTGCTTTCAGCACGCATGCTTGCAGCGCATCAGTTCAATCATCCAACTTGCATTTCCACAGTGATTGCATTCATTTCAAACAGCTAATGTAAAAATGCCAGACGAGACAAGTTCAAATCAACTCTGTTTTTATGCTGTCTCCATCCATGGTTGCAGTTTTCAATTTTCCTCTCTGCAATCTGTGATGTGAACTGATGTTGAACAGTCGATGAGAAAATGAGTCCTGACCAGTAACAGCTGAAATCGGCTCCTGTT…
95501	21	0	CATGCATCTAAAGAGCTCCAGGATGGTTTGACTTGAATGCAAAACGTTTTAAATGAGTTTCCTTCTTGCAAAATAAACACGATTGTTTTCTAAAT	TTTTTTTTAGGTTTGGTCTGCATGTGTCAGGATTTTGGATTGCTATAAAGTTGATGGGTAAAACGTCCTCCAGTTCTGGAACGACCCGGATCCCAGCAGACTGGACCTGAGAGCTGCTGTAAATCCACAGACTGTTTAATCTGTGGGAAAGTCTGACTGAATCCTGCTCAGCGGCGCCACCTGCTGCTCACTACCTGCTACTGCAGCTGATGTGGAGCTTCAGAGGGAATCAATGAAACACGACAGCAGCAATCAGCATCTGACCCAACTATCCACATCCA
95549	9	221.299105026262	CATGCTATAAGTAAACACGTGACATGTTAAGATAATATAAGATGCGATAAGCTGAGATACAGTTAGGATAAGATAAGACACGATAAGTTGTAAGT	GATCTTGTCTTAACTTATTTTATCTTAACTTATCCTTTCTTGTCTGAACTTATCGTATCTTGTCCTATTACAACTCATTGTAACTTACAACTTATCGTGTCTTATCTTATCCTAACTGTATCTCAGCTTATCGCATCTTATATTATCTTA
95631	9	214.807800322662	CATGCTTTTCTTTTGCACCACTTTGTGTCTGTGTCTTTACAAGAGACAAAAACTGAAGGACGGATACGTCCCGATATGTCCACAGCAGTCGATTT	CTGTCTGTCTGTCTGTTAGCAACATTACTCAAAAACGGACTAACGGATTTGGATGAAATTTTCAGGGAAGGTCAGAAATGACACAAGGACCAAGTGATTAGATTTTGGCAGTGATGTGGCTTATAGTTTGGATCCATGAATTTCATCAAGATTTCTGTATCATTATGAGATAGCGTCACGGCACTACTGTAACCTTGACAACAAGTGAACATTACAACAGCTGCCTGCTGACGATCACATGATTGAGATCCCACTACAAATCGACTGCTGTGGACATATCGGGACGTATCCGTCCTTCAGTTTTTGTCTCTTGTAAAGACACAGACACAAAGTGGTGCAAAAGAAAAGCATg
95689	19	159.651826002255	CATGCTCATTGTTCCCTTTTACATTCACCTGGTTGTATACCAGGATTTAGTTTGTCAGGGTTTTACTGTCAGATCAGAGTTCTACTGTAACACAC	TTCAACAAACACACATTTAAAGACTTAGACAGTCTTAAAGGTGCAATCAATAGAGCGAGTGTAAGGACGACTAATAAATTGTAGAATCTAAGCTTTCCCAATATTGCTGGCACTGTGTTTACAGCAATACAAGTATCCAGTCACAGCCTGTTACTGAGGTTTTCTAATGCTGTTAAAGGTTGAATTACTTCAGTTCTGCAGTAAAACAGGCAGTTGTATGTATTTTTAATCCCAGTGAGCAACAACTGGGATGATTTCAATTTGACAGTGAAACAGGGCTTCTGCAACACTTCTAATGTTTCCTGGAAGTCCCTTTATGTAATCATGATAAGTACTACCCACAATGGCTGCTGAGTCTCTCAAACTGTGTCAAAACGCAGCCCTTCAACTTATATTTCA…
95758	15	46.2704685370132	CATGCACTTTTACCTTTGGCTAATTTTCCCAAGTAGAATGCGTCACCTGCTGATGCCAACTGATGTAGCTGCGTGAGAGGAGAGTTTATAGTTCT	GCACAGCTCTGTGCTTTCTCTGCCGTGCAGCCCTCTAATAGTGGATTAGTCTGGGCTTGTAAATGCTGTAAAGCTCTGAGAATGAACATTGATCTTGCAGTTTAATGAGAAATAACATGGGACGGACCCCAGTATCATCTCTCCTTCCCTCTCTTTAGCTCCCCATCTCTTCCTGACAAATTAACAACTTTATCTTCTTTACATCAAAGCGCCTGACAGTCAAAAGAACTATAAACTCTCCTCTCACGCAGCTACATCAGTTGGCATCAGCAGGTGACGCATTCTACTTTGGAAAATTAGCCAAAGGTAAAAGTGCATGT
95767	1	183.491272839281	CATGCAGCTTCTGCTGTCCTAAATAGTGCTATTTAGGAGGGATCACACTGTCCAGCAACCACTTCCTGGTTTTCAGATGGTGCCACCAGCTGCTG	CATCTGTTTAAAGCCCATGGATTAAAACCACAACATTACTGTTTACCAAACAGCTTGTAGAAAGCCTTGAATAAAACTAAGCTCGCGGTCACATGATTTGTGCAGTTTAATATAACGGACTTATTGTACTCCCTGGAGTTCACCATTATCAGCAGCTGGCGGCACCAACTGAAAACCAGGAAGTGGTTGCTGGACAGTGTGATCCCTCCTAAAT
95832	10	6.76534217217817	CATGCATCCTTCACTTCAGCTCATTGGTTTTACAGTGATGCATCCAATAAATTCTTATTTCCACACCACGGATTTTCAAAGTCTGACACTGTGGA	CTGCTGTTTATCCCACAGTTGTCATAAAGTTGGCAGTGTTGGCGATAGTAGTGTTATCCATTTCTTCATTTTCTCAGTTCACTGGATTGTTTACACTTTAAGTCCAGCATCTTTAAATCCACACATATCCTTTTACTGGTCTTTTCCATCTGAAATTCCTTCTCCACAGGAATCTGCTGCAGCTGGCCCTTCAGCTCTTTTCACCCTCTGCAACAGCTGCTGCTATGTGTTTCACCAAGCGGAGGGCTCTGAAGCAAACAGGGTATTATCGGTATAGTTTTGATGAGCTGCGTTTTTGTGTTTTGTTTCTTTTTTAATCTGCAGCCTTTTGAGAAATATATTTCAGGAGGGTTGGGCTGTTGATTTGCTCTATGCTTCAGGGCTCTGAGCATCCATGCGT
95949	17	142.624607158988	CATGCTGACGTCTACTGCTGCCCAAAGAGATGTTCATTAATGTGCACTGTCCCTATAAAAATGAATAGATAAAAAATAGTACGGTGCATGTCTAA	CAAGTTGTTGCAAGTTAAGTACAAATGAGATCATCAGAAAGTGTCTTAACGGGCAGATTTGTGAAACTAAAAGAGGATTTTCCCGGCGGTCAGTGGCTCGGCGTCCAGGTACGCCTGTCTGTTGCGTTACATCCCCGACTCCTGTCTGTCTGGGGCCGCCGACCTGTTTTCATTCCACAGCCGTGGCGCGAGGCTTTATCGCCATGGAGATAAACCGGCGCTATAAACACCTCCGTGGGTCACGTCCAGGTGAGGGGTTCATGGCGAGGGTGTGGCCCGGCCCTCCTCCGGGGCACAAACCTGTCCTGAAAAAGACACAAACAGAGGGGAAAATCAGAACAAGGGAAAAAAAGAAGCTGATTCATAAACGAGCCACACAGGGCGCCCGCACAGGTAATC…
95957	13	2.54389820539042	CATGCTGAAGCTGAGTTAAGGATCTGGCCCTGAGTTGAGTGGAGAGCCAGGCTTTATGCTGGTGGTGATTTGTGGTGATACGCTGGAACAGCAGC	AGTCTTAATGTCTCTACAATTACTCTCCTCTCTTTCCCTTGGCTTACAGACCTGGGAGAGTTGATACAGTGCATCATTCTAAGATTGTCCAGGCAGACAGCTTCCATCCTCTACAGTTTTAGCTTTTGAACTAAGATAGGTTTTATAGATGCGGGGACATCAGCCCTGTGTGTTGCTTATCAAAAAGCGAAGTCTTTTGTTTGTGTTGAGAATTGTGTGTACTCCATAAAGTGGACGTAAGTTGTTGTAAGTAGAATCTGTACTCAGATAACCCAAGATAACAGCATCCATTGTTGCGGTGACCTTTACTGCATCCAGCCATCATGGGCGATCAACATATATGGACTTCAGTTTGAGGAGCTGTCATGTCGTCCATCCATATATACCGGCTGTTTCACG…
96056	19	22.0037224703632	CATGCCATGACGTACAGTGTTGTAAATCATCTGCTGGGTTCATATTCAGAGGACATTTTGATTAAACAACGGTAATAATAACAGACCTGCTCATA	TGTAAATGCTGTGCTTATAGACGTAAAGTACTAGTGACTTAAACTTAGCTTGACTCAACATTTGAAGTTTTTCTTTGATAAACATGTAATGAGCCTTGCAATATGTTGAGTTTAGGACAAATATGCAGAAAGGTTTTGGATTAAAAGAAGCATTTAAATACATATCTTCTGCATTTTAATTCAAAACCTGGAGAAAACTTTTTTTAAAAATGTATATTATAGAACTGAGTGAATTAAAAGCTGTGATGACGTTGTGCTTTTTATCGGCTTTCTTTATCAGCAGACAATGTGACTGTGGCTGTTTATCTTGTTCCTACCACCCCAAGAGTTTGTTCAGCCCTTTGTACGGCAGATACTTTAGTCTTAGGAAATCAGGTGCCTTCTGTTTAACCCTCAGCT…
96087	9	220.747120217432	CATGCACATTAAGGTGTACGTCTTTATCTCTTTACATTAAACGCCTTTTTATCTTCAGGAACACAGCAGCTCCATCTTTTTTGAATTTATTTGGG	AGTACAGGTGGAGTTTACCTGGTAAAGCTCTGGTTAAAGATAAGACGTTGCCCTCTGCTGGCCGCTCTGAGGACTACAGCTGATCTCCATTAACCTGGTGGAACCTGAATGTTTAGTCTGCTGTTGCTGCTTCCAGAAGACAACAGATGAAGACGTGCTCTTATAATTGACACAATGGCTAAAAATATTTGATTACTGGCAGAAATTTAAGATAAAAAGATAAAAACCCAAATAAATTCAAAAAAGATGGAGCTGCTGTGTTCCTGAAGATAAAAAGGCGTTTAATGTAAAGAGATAAAGACGTACACCTTAATGTGc
96139	1	70.5065573184735	CATGCAGGTCTCTTTATTGCAGCGGCTTCTTGTTGTTTCTTTCACTGTTCCCTTGGGGCTTCCCTGATTATTAAACCCATTCATCAAATTAGTGA	AGCCGACTGTGTTGCCCATAGTTGAAAAAAAAAAGCGGTAAAAACGGGAAGTCATGCAACTAGCTTGACTTCCCTTGGGTTCTGTGTTCAGGTTGGTCCATTTATCACTCTCCATCGTTATGAAATTCTAAACTTAACAAACTTAGTTATATATAGATGCCCTGCAGGCTATGTCTGAGACAACTCGACTCAGCTGCTTTGAGTCAAATTCCAGGCCTGCTTTTATATCGAAGCCCGTTCCCGCAGAGGGGCATTTGAAATGATGCCCTGGTAGCTGGATGAATTGTAGAAATCCTCCTCTAAGTTAAGTGCAAACATTTTTCACTTGAAAAGGTGCTGCCTATCGGGGACAGCTAGTAAAATCGGGTTCATTAAGTCAATGCCTCCATTTGAGTCACA…
96207	21	153.693933701939	CATGCTTGTCTGTGATATATCTGCTCATGACAGCAGATTGGCTAATGTTAGAAGTGTGGTTAGCAGGTCTTCAAATAAACTGTTCAGTGAGTGAG	CATGATTCAGAGCCGAGATTAAAAGTGACAACGTTCCCGTGTTGCAGTAGCAGCAGGTGCCAGCTTCAGCACTCTGTGACACTGTGAAGTCTCACTCACTGAACAGTTTATTTGAAGACCTGCTAACCACACTTCTAACATTAGCCAACCTGCTGTCATGAGCAGATATATCACAGACAAGCATG
96275	24	2.17105810070866	CATGCTTGATTGTACTTTTTCAATACAAAGAAAAAGAGATGATCATTGGAAAATAGACGCCTACAGTGAGTTCACATGGAGAGATCTAGGCAGGT	GCTGTGTTTCTGTTTTCAGCTTGAAATCCTTAAAGTCTGATCTCTTTGTCTTTGTGTTTTTGTTGCAGTCGAGTTGAAGTGGTACCCTGACTACTGCAACAGCACTCTGGGGTTTGTTTGCTGCAAGCAGATATGAAGCCAGACGGACGATGTGAAAAACTGACCACAAGGTGGAGCTGCGTGCCAAAGTACCGACCACCCAACACAAAGGCTTCCTTTCTTCCTCAGCTTTTAGGGGTTTGCTTCAAAGTTAGGGTTAGGGTTTGAATCTGGCCAGTCCACCTGCCTAGATCTCTCCATGTGAACTCACTGTAGGCGTCTATTTTCCAATGATCATCTCTTTTTCTTTGTATTGAAAAAGTACAATAAAGCATGG
96340	20	105.402356253608	CATGCTTAATGCTTTCCATGCTTTTCTTCTGGCCTGGAGTCATGTAATCTGAGTTTGAATTATGATATACACTTGTCTTCTTTTCTGACGATTTG	CTTCCCCATTCTAATGCTCGATTTTAACTTCAGCAAGCTGTCTTGACCACGTCTACACGCCTAAATGCATTGAGTTGCGGCAATGCGATTGGCTGATTAGCTATTTGTGTTAACAAGCAAGTGAACAGGTGTACCTAATAAAGTGGCATATAAGTTTGTATTTACCCTGAAATCCAAGTGTGGTTGACTTGTAATGATAGTTGCAACTTTATATTTGAAGGGAATCAAATCTTCCTGCTCTTGAATTGTTCCACTTTGCACTGTAGTGGTCATTGATAAAGGTTAATTCCCTGGAGACATCTGCACCGCACGGGAGCTAAGATGGACATAACCAGGGAGAAACCAGTACCAGCACTGACAGTCAGTCTGTGACTCCTCCTGAGGCCTTTAAATCCGTTT…
96349	14	137.831140565954	CATGCATTGGGTGACAGGCAGGAAAATACCTTGTCTAGTCACACCTGTGGGAAATTTACAGTCACCACTTGACTTGACCTGCATGTGTTGAGATT	TTTTTTTAAAAATGTCTAGAAAAGTACAGACACATAAAATGAAGTGGTTCTGCAACAGATGGTGTGGCCCTTACAGAGCCCTGAACTCAACATCATGGAGTCAGTATGGGATTACATGAAGTGACACTGTACACTGAGACAGATTGTGGCATGACAGTTGAACCAACCTACTTGCCAGCTAGTCTGAAAAACAAAAGCTAGCGCACCAATCACAGATTTGATTCTTCTTC
96398	5	32.1017088162304	CATGCAAATAAAGCTCTAGAACAAAGAATAAAATCAAATAAAAGGATGTTTGTGGCTGATGCTCAATGAAGCTGCCACACAGTGTTACAGCCTGA	ACTGATCTGTTGGGAAGATCCACCTCAGATGATCACCGAACTCAGAGCATCAGTTCGGACCATGTTGACCAGCTGACTATTGTTCAGACTGATCAGTTGTCTGGTCTGGTTCTTAGATTGGCTGCAACACCACAGACAACAACACACAACCTTCCAGGCAGCGGCTCATGAATGAAGACTTAAAACCACCGACTACCCTCCGTGATGTGAACCACGTCTGTTTATACACAGGAAAACCAAACCGTAAACAGCCAAGCAAAATAACACACAAACTTAGTAATTTGTAATATCTGTCGACACACACAGGAGACAGATGAGGATTCAGATAATGGTTTACGGTCTGGATGTGCATCAGTTTGTTTATCCCGTCATCCTGAAGACAGGAGAGAGAGAAAGAGG…
96411	9	115.656001002616	CATGCCACTAAGAGGACCCTCTTATGTCAGTGTTGCTCTTCTTTGCTTATTCAAACAAGCTGCCGTAATGTGTGTCCTCTCATGTGTGCCTTCAT	GGCATGCGTGGAATACATACTGTAAATACAGTCCCACAGTGCATATATAGAACTGAGTGCTCCCAGCAGACTCCCAGCAGCTTACAAAATAATATATTTAACTACAACAACTCGCCTGAGGTGTTCCCAGCCATGCGTGTGTCCACAAAGGAGTATGATCAAGGCTTTATGCATCATGCCTCTTATTCGACTCTGATACATGAAGGCACACATGAGAGGACACACATTACGCCTGCTTGTTTGAATAAGCAAAGAAGAGCAACACTGACATAAGAGGGTCCTCTTAGTGGCATG
96452	21	54.6607568551502	CATGCTTATTCTTTTGTAGATTTCTGACAGAGTAGGAACTGCCCAAATTTTTGGGGCTCAGATAGGGTTCAGCATGTATGGTGTGAACCTGTCCA	TTAAAAAAATTTTGAGGTGCGCGATGTGGAAATTTTCCACTTGATGAGGACCACATGAGGGGGCGTGGCTGTTACAATGACGTAATTCATCCATATGGAGTCGCGCAGACCTCGCGGACACGTCAAGCATAAAACAAGCATTAGTCAGCACGGGCACCACGGAGGTTACTGGTAAAGTTACATTCAAGCTAGCAAAGTAAATGTGGTGTACTTGTGGGCTATTCTGTAAACAAGCCGATATTCTCACAGAAGCATTTGACATATTTTGACAAGCATAATACCCGCAAAAGCCAGAAGGTTTGCCACTAAAACAAACTTATTCACCATTTTCAGCAGAGCTTATTACCAATCAACCTACCATGGGATACAGCAGATTGACAACGTTATGTGGGGCGTGCA…
96507	23	65.5177325321281	CATGCATGTATTATTACACATCTACGCTGCGTGGTGGCGGGGAGCGGCCGTGCGACGGATTCGGCGGCCACGGTTGTTATCCGGACGGATGATTG	GTGTGTGTGTGTGTGTGGGCCCGTGTGACTCATCTCCCTACCAGCCTGACCTCAGTGCTGCCCACACACACAAATGCAGGAGAGAAGTCCGGCACTAGCTTTGTGCTTTCTCATCAGCCGCCCTCTGACCCCTGCCAACAGCCTCTCCGACGTCGAGCTGAGCCGTATTAACCCGGACCTCTCCGGTTTCCAAGCCCAATCATCCGTCCGCATAACAACCGTGGCCGCCGAATCCGTCGCACGGCCGCTCCCCGCCACCACGCAGCGTAGATGTGTAATAATACATG
96577	19	127.689515412625	CATGCATTTGTCCATTCAGGAGAGAAACCATTTGGTTGTGACTTGTGTGGGAATAAGTTTACACGGCTGGAAAGTCTGAAGAGACACATGAGCAG	ATGACTGAACTACTAAGAGAACTATGAGATGTACAGATGGTGTTCTGTGAACTCTTGCAGTGGCTACACAGTTACATTTCTAGTTAAGTTTATTCTTGACTTTGAAGAGTTGTGTCTGATTTGACTATGTGCCATTTTATGACATTCTGTAGCGTGACATGTATTCCTGTATGGCAACTAAGTGTGATAAGGTAATGAAGGAAAAGTAATTATAACATGCAAAATGTCAGCGTCTATCCATACCTAAACATATTTCTACTGACAACATATTCTTCATAAAGTCTGGTTATTCTTACCAGGGGTTTGGTGGTTAATGTCATTCTGCGGCTGATGGGCACCCAGAAGTTTTTTGTCCACTTTAACTCGAGGTAGTGGGATGCTAAGGGACAAGACGGCAGC…
96645	21	54.6606568551502	CATGCAGATGCCTCTTCTGAGAAATGTTGTAATAGAACAAAAACTGTGAATATCTGATGACTGCCAATGCTGTATTATTGTAATATAATTCCTAA	GTCCCGCCTCGGTGACCTCAGAGCTAGCTACAGTATGAGTTGTATCAACCAAATAGCAACAGCACGTCTCGCCATAGTCCACAGAACTGAGAACTAACATTCATACTGACTGGCACTAGAACACAAATGAAAGTGGCGAACTCCAAAGTTAGTTTGGCGACCTGTAAAAGCTGTAGGCAGGAGTAGTCAGAGTTTGCTGTCATCGATGAACAGACTGATAGACGGCCTTACTGGTCCCAAAGGAAAAACCACAGCTTTACATTCGGCTGGTTAAAATCACAATGACAAGATACTGACACAGCTCTTGGTCATGTTGGACAATAGACAGAACCAGTGTAGACCTAACAGACACACAAAATTACCAATAGAAACTATTTTGGCCAGCACTAATACATGTGC…
96704	1	38.2089880959369	CATGCGTATTGCGTCATTGCTGCTTCCAGTGCTGCTGTTGCTTCTCACTAGTAGCTCATGTAATCTCTCTGTGCAGCTGCCAATTTCGTGTTGTA	AAAAAAAAACTCTGACTTTAGAGTCAACATACTTCGCTAACTCATTAAACTCGCTTCGTGGTACGCCCGTCTGGTCGGTAGTGAATCACGGGCTTCTCTATAGAGCTATGCCTCCTTCGTACTGCCACCGAGCCGGCCGCGATCCCTGTCCGCTCTGCGCCTGCCGGAGGACGGCTAACAGCGCTGCGCTGAGTCGCTCTGCATCGACTACTGGGGCTGAGTTAGCCGCCGCAGCTAATGGCTCCTTACAGTTCAGTTGGCCTTGCCACCAATGCTGCGAAAAGACTACACGCATTACAAGTAACGGTGAAGAAGGCAGGAAAAATCTAAACATGAAGCGCATGGAGCAGCGAGACGACGACAAGCAGTGAGAGACGAAGCCGGCGTTTGCCTGCGACG…
96824	7	141.344421542439	CATGCTCTCTTTGCAATCTCTCATCATCCGCCAATGACCCCCGCCAGTTCCCACCCTGCGTTTCCCTGCCCCACCCCCACATCTATCTCTTATCT	TTTTTTTTTTTCTCCGTTGCATCATTTTTGACGTGTCGAGTTGAAAGGCCAGCGATAAATACAGCCAGCCCTGTCCTGGCAGCTCTCATCCATATTGTCAAATGGACTGGTATGAGGAGACATTACCACAAACAATAGGATTAAGACCTGGGACACTGTGTACCAAAAACAAGCCGGTGCTTTGGTTTTGGGGGGTTACTGACGGGATGAGGCAATACGACAAGCCAGGGGGGACTTCGCAAGGCGGGAAGCTGAAGGATGGGGGAGTCTGGGTGGGGATGAGGGTGGGAGGGGGGTCATGATTAGGGAGAACAAAAAAGCTACAGTAGCCAGACCTCTTCTCAAACCAGCCTCCAATTACACACACAGACACACATACATGGGGGCTTCCAATCTGGC…
96844	11	79.510836004893	CATGCCCCATGTTTGGAGAACCAGACAGGAATAAAGCAGTAAACTGGCGTAAGGTCAGAAACAAAACGTGTTGCTGAGGAGAAGGACATCTAGAA	TTTTTTTTACCCATAACACCGTTCTCTGCATATGTCTTTTTATAAGGTCAATCCAGACAGGCAACAATATTGTGGGAAAATGCCACTGTTTTTCACCAGAGTTGTAAAATACTTCCATCCACCCATTTTCTTCCACTTATCTGAGGTCCAGTTGCAGACGCAGCAGGTGAAGCAGGTCATTCTAGATGTCCTTCTCCTCAGCAACACGTTTTGTTTCTGACCCTACGCCAGTTTACTGCTTTATTCCTGTCTGGTTCTCCAAACATGGGGCAt
96850	17	14.8382749257442	CATGCAGTCTGTGGCAGACACAGGTGTGTGAACAGATAACAGTCGCATGTGCATAAACGCACACATGCACAAAGTGGAACGGGAGGTTAAAAACT	AAAAAACCCCAAAACATCTTGCATACTACTTCAAATGATGGCATCTAATTACAGATCCACTGCTGAGCCACATATCTGTGATCCTCATAGGACATTTCTAGCTTGCAGGCTTCTTGTAGTTTCTATGGCTGCGCTCGCTTACTGTACATGCAGGTACTTTACTACTGTGCAGCATTTTTGGTGTGTTAGTTTCCTTCTCTTTGCATGTGGCTTTTGTAAACCACCTGTGACTGTGCAGCTGTTATATAAGGTCATGTTTGTGCTATATGAAAGAGGGACTTATGTAATTGATTCTTAAAGAGACACGACGTGAACGTGCTTTTAGACTTGTTATACTGTAACTCACAAACACAAGCTGAAAAAGGACAAGCCTACTTTCACTGTTCTGACACTGTACGC…
96876	23	16.6837514353383	CATGCTTTGTCTTTTTTTTTTCCCCTTTTCACTGCGTACTACAGCTGCCCTTACAAAGTGTAATGTTGCATAAAGTACACATACAATTAGGACAT	GAAACACAAACATTTTTGTTGTTTAAGTTCACGTATATGTCTATTCATCGATTCAGTCATCAACCAAAATGTATTTGAATTGAAAAACTTTGCATATTGTGTCGAATATTGCAATTTGACAAAAAGTTTAGTTAATTATAAAGCCTCTAATTAATTAGATTTTTTTAAAATCACGTCCCACCACTAGTAAATATATGTTAGTGATCATAAACACTATTCTGCTCATTTGACAGAGATCATAGATGCTAAAACAAAACAATGAATATTCATATTTATTTGACATTGCTCTAGTGGAAGGACTAAAGGGACCATGCTATATAGTATGTCAACAAATATTGAGTATGTCTCAGTACCTAACATGTCAAATGTAGTATGCCAAAAATGCCACGATGTCCAACT…
96945	3	45.0763973942083	CATGCTTGGACGTGATGAAGCAGTTGGCCGATATGAAGGTGCATGTTCCGTTTGGATCTGTGTCCTCGTCATCACTTTTTTTCTGCTTTTACCAA	ATACAATCCTCTGCAAGCTTGTTAGCTGCTCGTGTACTTCATGCAAATCAGAAAATAAATTCAAAACACATGTGGATTGCATTCATATTCATGAGTGCGAGAACAAGAGGAAAAGATCTCCCAAATGCATTCATAACACTTTTCTACAAGAATATCAATGAGCCTAGTTTGCGGTGTCACATGCCCAAACACACAATGCCGGCGTATTGTGATTGACATTTAATTTCAGACACACCAGTGCACTTGTTCAGAGTGATCACGACATCACAGACAACCTGTTTGTTTGGCCACCTGTGCTTCTTTTCACCTAAAGGTTATTGCATTTTGCCAGTGATGCATATCATTTTACAGGGGCCCCTTGAAATCTAGACACAGACCAGTTTGACCTCAGTTACCCAG…
96967	19	36.4074918500453	CATGCATGATCCCGTTCTCACCGCTGGGTATTTAAAGAGTGATTCAGTTAGAGGCCATACGCTTGATTTCAGCTCTTTTTTTTTTTTTTTTTTTT	#N/A
97075	22	65.9848253218591	CATGCCCCTGTAGCGAGCCTGTGATGAAGAGAACATCTCTGTGGTCACTGAGGAGCTCCTCGTCAGAGACACTCACAGTCCAGAAACATCTGTAA	TGAAACAACAGCAGGGTATTAGTTATCACCTATTCGTAGTGATCCTGAAATGTTGGCATTGACCTTTGAATGGTGACATTGATAAAACCCCAAAACTTATTCCAATCTGAACCACTTACCATTGTTTTTTGTCTTTTCTCCTCAGAGAACCACCTGACGGAGCACACAGCAGAGAGTTACATGTTGCAGTGGCAGCGTGGTCATCTCAGTAACTACCAGTATCTCCTCCACCTCAACAACCTGGCCGATCGCAGCTGCAACGACCTCTCCCAGTACCCCGTCTTCCCCTGGGTCATCGCCGACTACAGCAGCTCTCAGTTAGGTGGGTCAGCAGACATCAACTTCACAGCTCCACCTCATGACTGCTGAGTGTTTGACACTGCTTTTCCCTGTAGTAAC…
97079	23	58.0022266621827	CATGCTTCTAGATTTACTCCGCAGAGTGGTGTGAACAAGTCTGTAGAGGTTGTAAAAATGTAAATAGTAAAATATCTATAATATGTAGATCCATC	GCCTCGCTGTTTGGCTTTACTCACCTCAATTTTCCCGTTATTCGAACCAATAAACCCAACCGCCTGCTTCTTTAACCTGCTGTACCCACACATCATTTTATCAAGTCTTGCAGGATTGTGGGAGCCAGAGTTTCTCTGTGGCTATCCATACCATAAAAGCTGCCAGAAATCTTTAGCCAAGTCATGAGCGCTGTGCTTATACATGTGAGTGACAAAATCCCACAGCTGAATTTAACCCTCTGAACCCCAAACTGTTTCTAAGTGTCATTAGCGTTTTCCCTCACTGTGGGGTAATTTTTCACTGCAATATAAAGTCGTGCACCTCTATGGAAACAGCAGAATCATGACTAGAAGCACATAGAATTCAACAATGTCCTCTTTGCAGTATGATACAGTGAT…
97093	1	111.562749574897	CATGCATAATGATAGATAGATAGATAGATAGACAGACAGACAGACAGACAGACAGACAGACAGACAGACAGACAGACAGACAGACAGACAGACAG	GCCAGATGCAACCGAGTCTGTGCCAGAAATATGTTGGTATTTTCCAAAGCAATATTAGAGCCAGAATAAAGAGTGGTCAGGAAATTGAATTTAGAGGCCAAAGTAGGAACATTGACCAGTTACAGAGCAAGAGACCGTGAGTAAAAAGCAGAGCAAATCTGGCACAATGGATTTTAAAGCGAGATGCCACTAATCACAGCAGCTACATTAGAAACAAATGTGTTGGTTTATTATTACAAATACACATGGAGCCTTCTATTCTCCTGGGAAACATGTCATGCAGGCTAGCAGTTAGTTGTCTTTGGTGTCAGGTACAGCTCCATCAGCTGTAATGTTGTTTGACATTGCTTTTCAGGACAGTGAAATGTCAGACTTTGAACCTGCACCAGGACCTGAGAC…
97134	23	35.4284989775572	CATGCAATGCTAAAATACATTAATTAAAACATGGATTATCCTACCTTAGGTGCATATCCTGGAGGACCTGACTCCCCTTTGTCTCCTTTTGGACC	CCAGGGCCTCCCGGACCTCCAGGACAGATTGTGCACCAGCCAACAGCAGATGTGAGTCTGTAAATGCAGGACTATTAATACGTCAAATTACATTAACCTCTTACACCACAGCTTGTCACCAAATCACTCATCGACTAAACTGAACTCATTCACTAACGGTCACAGCTCGTTGGATTGTTTGTTCACCTTCGTACTAACTGACCTAACTTTGTCTCGCTGTAGTATAACGACGTTTATTGGAACGAAGAAGAGCAGGTGAGTCGACGAACTAACGGATCTCACCATAAACTCACTAAACTGTAGTCACTTTAACAAGCAGAAACGATATTTTATCTCTTTTTAATGCGTTATTATTCTCTCGTCTTCAGGGAAGAGGTATTCCAGGTCGAGCAGGATTCC…
97141	10	11.1405336850152	CATGCACAGGGAGAACATGCAAACTCCATGCAGAAAGATTCCAGGCGGGCCGGGATGCGAACCAGAGATCTTCTCGCTGCAAGGCAAAACCGCTA	TTGATGAAGCGCCTCTTCCATGCCCTGTGTGACTTCAAACCAACTTTAAGAAGTTGGTTTCGAACTCTCCTTGCTGAACAAGTCACATTTCTTGACAGTGCCCACTCATTTTTAAGGTCCCTGGAGTTCTGATGACAATTCCTGACACAGCAACGGATGACTGCATGATCATCTCATGGGGTAGAAAGACATTTCCTGCTAGCAATTCGGTAGTCCCATGTTGGGCTTGGTTTTTTTTCTTGGTGTAATGAACGGCTGTCTTGGAGAGCTTCAGTTTTTTCGCTACCTGTCTCTCACTCATGTCAATTTCCAGCAGTGCCAAGATGGCTGCCTTTGTGGCTTCACATAATTCTTTTTTTTAAGGCATTATGTGAGAGCTGACAACTCCTGTGTTGTGTG…
97256	16	26.0420643680593	CATGCCTTTCGGTTTCTCTCATGTATAGTCGAGGACCTAAAACATACAGATATTAGTATAGTTAAATGTATAGCAAATGTAGCTGCCAATGTTTA	TCACATCAGGAGACAACACGCGACACCTGGAACTTCTGGAAATTCAAGTTGTGAAGTTTTCTTTTGACAAGTCAAAGCGAGTGCCACTGAGCCTGAACTCATCACCGAGGAGCTCAACGTGTCCCCTGCAGTTCGCTCGAGGCATTTCTGTTTTAACAGGAAAAGCCATTTTCATTTAAAAGCGTAATAAATTTAAATGTTTGTTTGTTTTTAGCAGATCTGAAAACACAAAACTTTGGACCCATTTTTCTCCAAAACTACAGAAAGTGGGTTAGACCGTATGTAAGTAAGTATTTCAGTGTAAATGTTCGTACGTGTTGCACATTTTGCACAAAATACAAGCATGAATGTGCAAAAGAAATGTGTGCAAAGTCTATATCTATCTCGGCTGGTGCACAT…
97376	15	30.1949049954492	CATGCGCAGTAAATCATAAAGTAGGCCCAAGATAAACAGCGCCGCTTTGATTTACATACAGTAATCAACTGTGACATTATAAATGCTGTTTATTC	TTTTTTTTTTTGACAGGTTGAGGTTTCACTGTACCGCATAATTGCTGTCTTCTGCTGTTCTCGCCCTTCTATGAGCAAACCCTCATGGTCCTATATGACAGTGAGTACATGATGTCATTTCCATGGGCCACCAATTACCGTGACTCACATGCGTACTAACTGCATAAATCTTTGTCTTATGCTGCATTGGATGAAGATATAATGATTAGTCAATACGCTTCCATTTGGTATTTCTTCCAGGGAATGTCCGCGACTTAGACAACTGGAATAAACAGCATTTATAATGTCACAGTTGATTACTGTATGTAAATCAAAGCGGCGCTGTTTATCTTGGGCCTACTTTATGATTTACt
97401	10	181.519955188598	CATGCATACATTGCTTTTCTAATATTATCTCATCGTTTCAAACCTGCTCAAAGTGGGTCAATGAGCAAGTTTTAAGAGCAAATTTATCCTGGGAA	CAAAAAATGGATATAATACAAACCCGTGTGGTTTCTGTTTAAAGCTTTTGAACTGTTCCTCAGGGCATCGTCATTGGAACCGGAGAGAACTCCGAGTTCGGGGAGGTGTTCAAGATGATGCAGGCCGAGGAGGTACGATTTTCTACTTTTTATCTGGTTATAAATCGACAACAATGTTATGAGAGATTTGAAGCAGCAACATGACGTCTGCAGGGACCAGAAACACAAGCAGTGAACTGTACCAGCGCATCATGAATGGACTGTGAATTGGCTTTTAAAACTTCACCAAGAGGAAGAACAAGAAATGTTTCTAACAGAGACACTGTTCTCTGAAAATACATATATTCCATCTCAAACTATCAGAAGCAGCCTTCTGCTCGACCATCTCTGATTTTCATG…
97409	21	145.567311719749	CATGCCTGTATGATTCCTATTCTCCACAAAACATTATCTATGTTTGTTATAACCACTGATTACGTGATAGCAGCGTTGGGGTTAATTTTCAAACT	GATGTATTACCCAAAGTTACATTGCAATGATATTTGACTCAAGATCTTTTTATACTGAAGCTCAAATTATACAGAAATGCAATCCTTAGAGTTGTAAGAGCTCTGTGTTACATCCAACTGAGACCATAGATTTTATGCTACTGTTTGTAGAGCTGGAATGAATAAATTAGGTAAAATTAGAATTGATCTAAAGCCTGAACTTGCTATTCCCATATGGTATTTGTATCTATCTCTCTGTACATGTGTTTCCACATATGTGTGTTTCTGCAGTCTTTGGGAACCAATTAGAGCTCAGTCTCAGTCTCTTATTGATTTTCCAGCCAATAGCGATGAAGCACTGCTGTGAGGAACTATCGAACAGTCTTCTCCCAGCTCAGGGTTGGTCGTTTCTGTTTAGCT…
97497	12	48.3237030607396	CATGCCCGACAACGACCTGTCCAACCTGCCCACCACCATTGCCAGCCTGGTTAACCTCAAAGAGCTAGACATCAGTAAAAACGGTAAAAGTGCAA	TGTCTGTCTGTCTGTCTGTAAGCAACATTACTCAAAAAAGGACTAGCGGATTTGGATGACATTTTCAGGGAAGTTCAGAAATGACACAAAGACCAACTGATTAGATTTTGGCAGTGTTGCAGCTTATAGGCTGGATCCACGGATTTGTTAAAGATTTCTGTATCATTGCGAGATAGTGACATGGTGTCACTGTAACTATGACAACAAGTGAACACTACGTCAGCTGCCTGCTGACGATCACATGATTGCGATCCTACTACAAATGGACCACTGCTGACTTATCAGGACTTATCCGTCGGAAATGATACAAGAAACAATTGATTAAATTGTGGGGGTGTTTCCGAGTCCCATCAATTCCCGCCGCCTGCTACATATAATTAGGTCACACTAGCATAACGT…
97564	9	50.6794606243652	CATGCCCCAGCCCAAAATAAATTAGTCTGTAATGTTTAATGCATATAGATGTACATAATGGAGCAAAAATCAGCAATGAGGAGAGCGAGAGAGAG	TGACAGTAATGATCATGAAATGTCCGTGACAGTAACACGGTTGTTGACAGAGTGAATAACAAAGACTTGTACACTGTGAGTGCTGATGAAGAGATGTTATGAAGGTGACAGACGAAGGAGATGACTATAATTATGACAAGAGAAGCAACTTGTGGCAACTATGATGATTGCAACCACAAAAGGGGAAGAACATACACGTGATAATGTTCAGGGAAATCGTGATGCTCTTCAATGACGATGGCAGAGATGATGAGGGCACACAGCAGTAACGGTAAAGTTGGACTGCAGACAGCCACTGCCAAACATTACTCATCTTATAATTTAATGAGAACGCCTGGTTCTAATGCTCTGCGCTTAACCTCGCCACGAGGCAAGGGCAGCAGCAAGAACTGACTAACC…
97604	17	21.5097997222581	CATGCCTTAGTCGGACAACCACATGAGGCATTCCATGTTCCCAGGGTTTCTTGCCTTGGGCATATGGAAATTGGTATGTCACAGGAATATTGTCT	AAAAACACTTTGATTTATTCACTTGTTTGGAGGTGGATAAGCAGCTTTCAGATTGTGGAATGGCTAAGACTGAGTCCATAATTGACTAACTGGCAGCAGTGTTTTAATAGCACATATCTCAGCGCATATTGGCTTCTTTCCCATTTCACATGGCAGGACATGTCATTGTTGGACGCTTCTAGAATTTGAATAATGTGTAAGTGAGTCTTTGGGGACGATGATGTTTGCCACATTCCAGGATCATTCAGCAAGTCACACAGAGGATAGATCAATAAAACTATAGATTAAATAGACAAAAAGACTTGCTGTTTGCTCTATGCTTTCAAGAGTTCTACTAATTTTACTCACAAAGACAATATTCCTGTGACATACCAATTTCCATATACCCAAGGCAAGAAA…
97783	23	3.85222804692679	CATGCTCTCGCTTCTTCTTTTCATTCTCCAGCTGGGCCCTGGGAAGATTTGCAATCACATGTTCCAGATCCCTTTGAGTTTATTTTAGGTTAGAA	AACTGGTGCCAACTCAGGCACTGGCTCTGAACTAGCACTGATCGAAAAGGGACCAGTAAAAATAAGAAATAAAAACCGTCAAGCGTGCTCTTAATGAAGCACTCATAGGCAACATCACACAGAATCCAGACCTAAGAGAGTTACTGCTCACACCTGTTGCATTCACATGACCTTGCCTCTGAACCTTTTGATCACACCTTGTAGTTTTCAATGCGACTACCCTCTATTTCACATTATTTTTAAAATGCATAAATGTATGCACAAGTACTTCTACCTAACAAATGATTAGATGGATTCATATCAGTTTAGTATTTGTTTCCTAGAAAGAGCAGCTGGTGAACATAAGCAGCTGATGCAGTCGAGTCTCTCCACTGGAGGGCAGTCTTGCCTCTTTAACAC…
97795	17	62.2148952714048	CATGCTTTCAGATAAATGATAAAATCACCATAACCAGTGAATTAATTTTGTTGTATTTGCAGTGTGTTAATTTATTTGATCTTTTATGAAGTTTT	TTTTTTTGTTTTGTGTTGATAATCATTAACTACTTATCTCCCTCTTAATTATCTCCATAAACTGATCAACCATAGTCTCATACTCAATCATCAACAACTTCTGACGCATGAGGAACCTTTATCTTTTTTCTCTCTGACTGTGAACTTCTTAACCAGGGCAAAGGAAATAAAGGACGACATAAGAGGCAGAGACAACGCCTGGTAAATGTCCTTGAAGGGGGTCAGACTAAACCTGGAAACTTAACCTCACGTTTGCGCCGAGCTAAACAAAAACCAACACCGACTAACACAGCTGCAGAACCCCAACATAAACTGACCCTAACATGACATTAACATCACTTAGTTTATGCAGAAATAACTGCTTCATTACTAAAACTTCATAAAAGATCAAATAAATTA…
97876	5	119.691824133077	CATGCTTCTTGTGTAACTGTGTTTACACGTTTAGGGCTAGTGCTGGCACAAGAGCCAGACGAATGTGGTTTATCCAGGGCCTCTCTCTCTCTCTA	TGCCGTATGCTAGCACCCCGATGTCACACAGTTACGAGAATATTAGTCCCACCAGATGCGACTAGCGACCGCATGTGTTTGCGTTTGTGCTCATTTGCATCAGCCACAGTTTGACACTTTAAAAACCAGAGGAGGGTTGACCTGCCACTAAACTCTCAGCAGCTCGGTGCTAAGCCTCTGCGTGCTAATGGTGACCTAGTGCACACAGACATGTTGGTGCCTCGGAGACGAGCTATGAAGTCCGCTGCTCCACTTTCCCGAGCTGCCAGACACGCTGCAAAAACAGCAGAAGCTACAGTGCATCTTGTAAAGTGCACAGAATACGACCAGAGACAGAGGGAAAATGGCCGTTGGAGAAAACTAGAATGGGGTGTCAGGTCTCTTTATTCGGCGGGGGTT…
97897	12	8.73789741785514	CATGCTAAATTCTATTGAGTTTTTCCGCCATATAACGACTCTGAAGCCCCGACATGCTCTCGGCATCGTCTTAAATCGATGCGGGCCGGTTTGTT	AGGAGAGGCAGTGATGTGCTGAGAGACTCTGGGGAGGAAGGAGAGGAAAGGAAGGATTGTTGTGTTCACTCCGTCTGCTCCTCATACGGAGGCAGGAACAAAGGAAATATTTGTTTACAACCTCCCACTGCTGCCTCAGTGTGTGTGTGTCTGCACATTAAAATTTCATATGTGTGTCTGTGTGTGTGTTCTGAGTGTTGTTGTTTACTTGCTGTAAATGTGTGGATTCATCTCTCATTGCTATTCATCGCTGCACCGCCTGAACCCAGGAGCCGGTAGCAGCTCTGTTACCATAGCGACAGAGGCAGGAAGGAAGGCTGGGATGCAGTGGCGGCGATGGACTCGCATCTCCGACGACATCTCCGCCGCACTGCACGGAAAACCCGGCGCTCTAGCAGC…
98057	14	79.6002589906301	CATGCTCTTTACAATGCCAACAGCATCCAATTTCACGCAACATCATGACAACATCATTGCTGGGGTCTGACGAATCTTTGGATCTAAAATGGAGT	CCCTGCACACTAATTAAAAAATGTAAGGCATCTCACAAACCCCTGGGCCTATTGGCCTGCTTTGGCATGAGCCATTGTTAGAGCACTATGGGTTTCAGCTGGGCTTGACAGTTGACTGGGTTGGCCGACACTCAAGAATCTCAGCATAAAGCCAATAAAGAAGGCGTAGGCTGCATAGAGTGAATATGCCCATATTCTGTCTAGAAGCTATACATCTCCAGGATAATTCTCTTCACTCCCTGAAGAATGAAACTCAGGTAAGGGTGCAATCATGGACAGACATGCCGGCAAGCCACATAAAGGGACCCTGCTGACACAGTGAAAGCGACCCAATTCCTCCTCTTAAGCTGATTGCTTTACGTGTCTGGACTGTGCCATAGAGTGTGTTTGCTCCAGGTA…
98061	24	57.4340220576302	CATGCCAATGCTATTTCCTGCCACAGCGACCGCCACCACCTCAAACTAACCCCTATGGGTTGAAGTTTTGTATTGCGGAATGAACTGTAATTTAA	CAATGTAGCATTAGAACACAGGAGTGATGGTTGCTAGAAATGTTCCTCTGTACCTCTATGGAGATATTCCATTAAAAATCAGCCTTTTCCAGCTTGAATAGTCATTCACCACAATAATAACGTCTAGAGTGTATTTCTGATTCATTTAATATTATCTTCACTGAAAATAATACTATTAATTTTCTTTCTAAAATAAGGACATTTCTAAGTGACCCCAAACTTTTCAACGTAGTTTACATCCTAAAGTGTCCGTTTAGAAAGAGTGTAGTTGTTAGGCTTAGTGAAACCAGATAATGAAAACATATCCTGGATATAGTAAATTAGCTTTGTAGTACAGGCCTCAGCTCTGTTTCGATGTCATAGTGAAAATCTAGCTTTATAAAACATACCAACCTCCAC…
98139	9	71.6642932783766	CATGCCTGCATTCACATAACTGGCGAAATCTACATAAACATAGTCAGTGACTCTTCGAGCAAAATTGTTTGTTCTCTAGATTGCATTTTCTGACA	AGTCCCACAGCAGTTAACATAAACTTGATCATATTAAGAAACATTTCAAAACACCAAGAAAGCAGATAAACCTTTCACCAACCATTGGCGTCTTTGGACTGAATCCATGAGTGGACTTGGATCTCCTTTGTTCTTTCCTTGTGTCTTTCTCCTCTGAAGATTGTTTGACTGGATGAATGAGCTTCCCCCAGTCCTTCCCAGGTGCTCTAAATCAGTGATGACTGATTCGGTGTCAAGCACCTATTTGCTGCTGTCGGTGCATTCTGGGAAGTGTAGTATTTAGGTCCCATGTCCTGAGATTCAGCTCAACACCTCCCACTTGACCTCCTGGTTTTTCAAAACTCAGCGAGGTCACACAAGTCCTTGACACCTCTCGTTGTTCTTCAGTGGGAAGTAGAA…
98140	3	48.8152423024162	CATGCCGACCCGTCATGGAGGAGCCCCGTCACTGAAACAAGCTTTTCTAATAGTACATTTTTCTCCACGAACAAACTTTTCGCTGCGAAGTAGAT	CGGCGCGGTGCGGCTCGGCTCGTCTTTGTTTGCGAGCGTTTCCATATGGATTAGTGCACGATATCAGGTACAATTTTCCGTACCTTCTCGGCTGAGCTTCCAAGCGAGATGAAGTGAGCCGAATGTGACGTCTACATAGTGCAGGCCACTGAT
98204	3	70.8568217609239	CATGCCATATTGCCACCTTTTTTAAAAAAACTTTAAATACATATTACAGCTGCCCTCAAAAAGTGTGTACTGTTTTTTTGCAGTATACATAAAAT	TTTTTTTTTTTAGTATGTCCTTTAAGATGGTACATCAAATGCAGTTTGCTAAAAAATATCTGTTTGCAAGCCAGCATAGTTATCTGGTCATTCTAACCCATAATCCACTGTGCAGTTATGTCACATACGTCACGATGTCTTGTGTGAGTATAAGCTAGCCTGAGCTACTGAGACAGACTGCAATGGTCAAAGCTTAAAGTACCTCAATATGACAGTGTAGAATGTACCAATTTTATGTATACTGCAAAAAAACAGTACACACTTTTTGAGGGCAGCTGTAATATGTATTTAAAGTTTTTTTAAAAAAGGTGGCAATATGGc
98251	24	147.564271590473	CATGCCTAACAATTAAGATTGTACGAGTTGCAGCATATCTATCCTTGTTTTACTAATTGTTCCAGTCCCTGTATTGCACACAGTGTATATGCAGA	GTTCCTGCAGTGGAGAGCTGCCCATTTTTTCCCCCATTCTGTCTCTGTATATAATACCTTTTAAGTCCATTTCCCACATTAACTCCCACAGTATTGCACGAAAGCTGTTCAGCACCCTTTCTAAAGTGACTTTTCGAATTCAAATATATAAAACGGGTTAAAATAACTATTTTTGTGCATTATTTTTGCAGTAAGACTTTTTTTTAAAATTACATATCATCCATATTCATATTATTGTAGTTTATTTTGCTAGCAACACTCCATGAAAGTTCTGCATATACACTGTGTGCAATACAGGGACTGGAACAATTAGTAAAACAGGGATAGATATGCTGCAACTCGTACAATCTTAATTGTTAGGCAt
98265	17	128.708982349253	CATGCTGTACAAAAGTGGAACGACGCAATGACTTGGTTCTGAGAGGGTGGACTCATCACCTGATACAATAACAAATAATTCCAGTCAGACATGTC	CGTCAAACCGCCTCACTGTTCGTTGGCTAACAAATGAAATCACTCTTCCTCTCTCACACACGCAGCCTCCCCACTACTGAGACACATATTACATTATATCTGTGTGACAGAGGCGTCCTGAAACCACCTCATTCACTTACAGTCATTTCCTGCTAAATCTGCGGCTGCACAGGCTTTTGTCAAGTTTTGCTTTCTCAGAAGATCTTAGTGTGCTTCCTTGCAGGTTTCAGTTTTTAATCAGGATTGCTGTTTCAGTCTGACGACACAAAATATCTCAAGAGGCCGTTTCATTGCAGCCATGTGAACAAAGAACCCACTGCTCTTGAATGCCACTTAATTTCCTCTGGGTGAACTGCCAGTTGTCAGACAGTGTCTCACTTTCTTTGGCTTTGTGGAAAT…
98339	23	5.98754770758876	CATGCAGGCAGACAGCAGGGATGTGTGAGGTGAGGAAATCTGTCTCAACATCTCAGTAACACATTTAAAATACAATTAATAGAAGTGTGACAAAA	CACAAGGGTTAACCAGCCGAGCGAGTAGTAGTGTTTAGTGTTAGTGTTTTGAAAACAGGTAAATATTGACGCCAAATCCAAGCTGCAGTGGTCTGAGGAGGAGAACCAGTGCGTCCTGGAACTGTGGTCTTCATATGAAACTTAGTCAGAGTTAGAGGAGGCAAGCTGGTGTTCGAAAAGCCTCGACCGACTCCTCAATAAACTTAAAAAGCTGAAAAATGACTACACGGACCAGAAAACGGAGCAGTGGTTGGCCTCCATTTTCACCTGCTGCATTCTGTGACTCCAACCGAGGCCCTGAACGCCACAGTCATGTCAGTGGTCCATGTCAAAGTCACTAAGATTTGTATTTTACCCATTTTTTTCTGCCCCTTCCAACACATTATCTTCAAGATCTGT…
98362	4	153.170276500468	CATGCCTGATTGCGCTTACAGTTCAAAAGAAGTGCACTTCAGCAACTAATTACTGAAATTTTATAGGCAGTTACAATTAGAGGTTTAACTGTGTA	AAAGGCATACTGAGTTTTGAAGGAATGAAAAGTCTTTCTACTAATGGTGCAACAGTACGCTATTTGGTGTGCACTCTGGTTTTTAGTGTCATAGTTTGGTACTGTGGACGCTGTTGGTTCTGGTGATACTGTAAATTAACAACACGTGGAATGCAATGGCAAGTGATGGTGCAGCAAACAAACAGATATTGTGTATGGACATTTAGTGTTTGAGTTTCATGATCAGGGAAGTTTTTCGTATAATAAAACTCTATTTCAAAATACATTCATTTGATCAATCTCTTATTTTGGTTTTGCGTCGTGTAAAGTCAGTGGTATTTCTGATGTTGTGACATTGCTGTAGTGTGCAGGATTAGGATCTAGGAAAAGTAGATCTTTTCTTTGGTAAGTAAATGGGTA…
98405	7	4.29264516345288	CATGCTGAATGGGTAGACAGGCTAACGTGCTGAGATGATCATATGTAATTCCAACATATTGCACTGTCCCCAAGTAGCTAAAACATAAGCTAATC	CCATGGTGTCGTTACTGAAGATAAAGATGCAATAATGTGTAGTGAAAACTGTGTTTCATACGTACCTAATGCCCTGTTTTTTGTCTAATAGTCCACCTGTCCTTATTGTGTTGTGTCTCTCCCTGTTCATGTACCTTTATCTCTGCATCTTGACCCTATTTCATGTCTCCTAAATGCTTTCCAACTAGTTGTCTTGTTTGAGGCTCACCTTCTTTCCCTCAATCTGCCTTCCTGCCTGAATGCTTTCTCCCAACCCCTAAAGGTATCACAGAACTTATTGAATAGACTTCTTCTGTCCTATCTGCCCCTCAGTCCAAGCCTTTGTTCCTTCTCCGGCGCTACATAATGGTTTGTTCACCTTAACTCTGTACTGTCACAGCGCTTTAGTGAAAAAAGCAT…
98529	18	158.785704240794	CATGCATCTCACCTTCCATGCCGGCTGGGGGTCCCTGCTGTACAGCAGCATAGGGGGCCTGTGGCTGAGGGGGCACTCCTGGCTGAGGCGCTGCA	TGTTTTGTTGTGTAAAACATTCATCTGACCCCCTGAACCTCTGCTTCCGTCTGAGCAGCTCCCCCAGCGGTGGCACCAGAAGAGCGTTCAGGAACCCCTGACAGCATCGCTTCCTCCTCATCTGCAGCGCCTCAGCCAGGAGTGCCCCCTCAGCCACAGGCCCCCTATGCTGCTGTACAGCAGGGACCCCCAGCCGGCATGGAAGGTGCGATG
98548	1	124.968430724997	CATGCAGAAACATCTTTTTCAGCATGTTTTAGCCTTTTATTGAGAAATAACCATAGAGGACATCTAACCAGTCACTCATTTAGAATAGAATATAC	AAAAAAAATAAAAATAACCAAATTAAATCTGTCAAATTATAAACAACTTCAACGCACTCAACAATTTTAATTCAGCACATCTTATGCCACTCATTTCCTTCCAGGCTCATTTCATTTAAATTGATTCAGAATATAAATTTTACTGACTGCTAACAAGGCTTTCTGTCAATGGACTGTCGATCCTAAATTTTCATTTTGATTTCTGCATGAAGTGGAATTAACAAGACTTCATTACCAGATTACCGGCAGCACGAGCAGAGCAAAGTGCTATTTTAGATGCAAAAAAGCAGCGTTTCAGATCAACAAAAAAAAGAAAAAACACTTTGGGCTCTTTGCCTGCTGATTGATTGCTTATTATTTAATCTTGATTTGGCGCCTGTTGTTGTATATTCTATTCTA…
98579	13	70.7736167610294	CATGCCTCATTACTCTGCCAAGCAACGGCGGAATTATGTGATGATCGGCGTACATTTGTCTGTCCGTCTGTTTGTCTTTCCTTCTGTCTGTTAGC	CAGCGGAAATCTTGAAAAATTTTGGGGCAGAAATCACCATCACCTCATCACCAAAGCACCATAGAATGTGGCCATCTAATATAGATGCAGCCACAAACAAAATGAACTCACACTGAGCACAGGCATGTGTTATGCATGTGTACCTTATGTACAGATAACAAATTGCGTGACCTAAATATGTAGCAGGCGGCAGGAATTGATGGGAGTCGGAAACACCCCTACAATTTAATCAATTGTTCCTTGTATCATTTCCGACGAATAAGTCCCTATAAGTCCGCAGCGGACGATTTGTAGTAGGATCACAATCATGTGGTCGTCAGCAGGCAGCTGACGTAGTGTTCACTTGTTGTCATAGTTACAGTGACACCGTGCCGCTATCTTGCATCTAATTAGAAAATC…
98609	19	84.9585107357748	CATGCTGAGTTTTGATTTATAGTGAATTCAGGTTTCCTGTGACTGGAAATGACATAATCAAATGACAAAATACAGTAAGGCATTGTTTCAAAGAT	CCTCTGACCTCTAGGAAATGGAGTGAACAATTTTGGACAAACAAACATTCATAATTAACATCTTTGAAACAATGCCTTACTGTATTTTGTCATTTGATTATGTCATTTCCAGTCAGAGGAAACCTGAATTCACTATAAATCAAAACTCAGCAt
98650	6	24.4430238191634	CATGCTGAATATGCATGTTGGATCTCACGATGTGGTGGGAATCCTGGGAGCGGTGTGTTGCTGTACAATTTTTTTTCATTTAGCAGGCACTTTTT	AAAAAAAAAATCCTATTATTTCCCACACCGCCTTTAGACACCAAGGTCCCATTGTCACACTTGAAACTTGTTTCATGACACTTACCCAGGTTGTTTTCTCCTGACTAGATCCTTGCTTGTGTTGTATCTACTCTCAGATGTACGTTGCTTTGGAAAAAAAAAGT
98691	6	97.7197446889213	CATGCACATGAGTTCATATATTGCTCTGTTTTCAGTTTGTGCATGTTTAGTGATGCACAAACTGCAGAGTGTCTGTCAGCACCTGCGTGGCTTGG	TGTGTTGATGAGTTTTTGGTTTTTGGGTGTGTTTCCATGCTTGACTGAATCCTCATTTTATGTAATGCACTCATTGATTCTGGGTGGTTAATTATATAACACTTGGCTTTTTTTGTGGAAAGTGTTGCAACTTTGAGGTTCATTTTATTGCGTTGGTTTTCAGAACAGGCACATTAATTATTATGCCTTTCTTGCTTTCCTCTCTGATCTTTCCCTCCTTCTTCCTCCCTTCACCTCTTCTCCTCTTCTCTCCTTCTACCTGTTGATTAGAGCGGTAATTACCTGACTCAAACAAATCCTGAAGCTCGGGCTAATTACATTCTTTTCAACTCTCTTTTGCTTTCCTTCTGCTTCACATC
98711	18	88.0649340182858	CATGCCTCATCATGGCGTACAATATGATGGCGCGGTGGGGCTGGCTGCAATAGAACAAAGTTATCGAATGAAGCTGTTAGATTTTTGATAGTGTC	TTTTTTTTTGAACCAGCAGCCATTTCAGTATACCGCCGAGCCCAGTTCTTAGATTTAACTCCAGCAACATGGCGTTTTTCTAAAAGAAAAAAAAACCTTATTGATTCATTATTCACATCTTAAATTATATATCATTTTGGGGGGAAAAAAATCTAATAAGAATCCCCATGACACCCACATAATTAAGTCTGCCTCCAACATCAACCAAACTAGATCATGTGGGTCAAAAATGAAGCTCCTCCTTCCATTGGTAATCAATGCAACAAGTCAATTTACAGCCACCGGCTTTCACAACCTGAGCCAATCCATTACTGATTCAATTGTAACCCATTAAGACAGTGAGAGGCGATATTAAAGGTGACACTATCAAAAATCTAACAGCTTCATTCGATAACTTTG…
98724	20	120.266845434102	CATGCCTCCTTGCTGATCTTATGCGTGGGTCGCTGGTTTCCTACCGTGCACGGCTCCGTCGTCTCCGTTGGCGTTGACCCTCTTGTTGGCCAGAA	AAGGGGGGAAAAAAAGTCATTTGTCAAATTACTTGACATGTGTTTCCTATTGTCCGGCAGAACTCTGTGCAGTCTCCTCCTAATTTCAAGCACCATGTCACCGAGCAGAGCCGGCTGTCGGATCGGATGAGCCGCAGGCTGACCAGAACCTACCAGCTGTACAGCCGAACCAGCGGGAAACACGTCCAGGTTCTGGCCAACAAGAGGGTCAACGCCAACGGAGACGACGGAGCCGTGCACGGTAGGAAACCAGCGACCCATGCATAAGATCAGCAAGGAGGCAt
98921	9	218.362137428796	CATGCTTGTGTGCATGACACAAAAATAAAGAAATCAATCAATCAGAATAAAGCCTTCTCATCTTATCAACCCCAAAACCTTCCGGTGGGCTTGAA	AACTGCATGTTTGTAAGGTGGCCGACAGGCTGGACCAGGTGGAGAACTGGGAAATGTAGAAACGCAAATTCCAGCAACAATGGCTAGAAAACGTGGATTTCAGAGAATGACTGCAGCCTGTGGGTGGTCAGGGCTGGTTATTGGATTCAGAAATGGTGAAATGTAGGGACAGTTTTCATATAAAAATCATCTTTTACAAAAAAACAAACCCGTGTAATTTGTTGAGTTCACGGTTGTGGCATTAAAATTTTTACAGTATAGCATTAAAATGCCATTAAAAAGCATTAAATCTGACTGGCTGATATCTGCAGAAGCCCTGTGATTGGGAAAAATCCATTTTGCAGGATGCAGAAGACAATTTTAACTCTACATTTGATTGTTTTACCCGATGGATTGACA…
98950	15	117.331436559348	CATGCCCACCTGGGATTCACATTTCACAGAGCTCAAATCTCTCTGAATGGATTCATCTTCTAAAGGAAACATACATGTAGCAAGTTAATGTGACA	TAGGGAAAAATAACAGATTCTAAGAACCCCCTCGAGATACGCATGTGGGAATGGGCTGCAGACATCTCAGGGGTCCTTGCATATTTGCACATGTGCCTGCATACTTTCATTTTAGGGAGTCCCTGATGTTTTACACTGTATTAGTTTAGCATAGGGAATAAGAGCTTTTTGTTAGTTGCATCAGCACTGGAACTCTTTGTACTTT
98989	1	43.005033729668	CATGCATCTATCGTCATGGATGGATAAAACCATCAATGATCGCCACACACAGTTCAACAGATTAAGAGTCTCTGAAAATTACACTGGGGACTCAA	GTGTGTGTGTGTGCTCCAGCTCGCCGGCTCTGACGTCAGCAGCTCTGCTGAGAGACGTCATTCCACAAGGAGGGACCCAGAGCCAGCAGCTTCACTCATTGTTATTCCCAAACTGACACCTGAACCAAATACTGCTGCCTCTGCTGATTCATCCTCACTTATTGCTATCCATGTGTGCGTTTGTAGTTCATTCAGTGGATACCATAATTAAATGTGTGGCTTTAACTGTGTGTGTGTGTGTG
99022	1	191.168778836727	CATGCCGTATTTATATATATATTAGAGCATTACAGCATGTTGCTGCAGTGTAACCATACTATGTGCAGTTATTGCAAGACTGTCTCATAAGCACC	CCACTTTACATCACCCTGTCTCTCCCTGTGTCAGCCTAGCTGCATTTGTCTTTTTGTGTCACCACTCTGCTCTCTCACCCTCTGCTTGTCTCTTTGTAGCTCCACCTCCCCCACCCTCATCCCCCTATTTTGCTTCCTCACTCATCCTTCCACCCTTTCTTCTCCCCTTCATAAAGCCTCTTCACCTCGGTGCGGTGCATGACCCCGCTAAGATTTATGGGCACTCGCTGGATCCTTTTAAAGAGTATGGCCTGTCACCAGCAGCAAGACAAATGACAACCAAAACCCATTAACTTTTTTCCCAGTATTCCCAATCATGTTCTCTCATTTACTGTACATTCCTGC
99062	15	178.279142623854	CATGCATCTTGGAACTAATCATGTATGACTTGAGATGAGATATTTCACCAAAATCACTCTCATTTAAAAATTTACTAAAAATAAACTGTGTACAC	TACCTGCAGTTCAGCCGAAAACTTCCTGAATTTTTTCCATGTGACTGAACATCACAACTGAGTCATGAATGGCTTCATAGGTGCACTAAATATTGCACAATATTTCAATCTTAACAGAAACTGGTTAGTGTACACAGTTTATTTTTAGTAAATTTTTAAATGAGAGTGATTTTGGTGAAATATCTCATCTCAAGTCATACATGATTAGTTCCAAGATGCATG
99088	14	89.9136622025806	CATGCCACACTAAGGTCGAGGCTCTAGCTGCACACCTTGATTTTATCTTTGGGAGAGTCCAAACCTTTGGTCAGAGCTCCTGATGATGTGGCCAC	AAAATGATTTGAAAACAGGTTCTGTTTGTTGAAGAGTGAGGAATTTTTCATCTTCATATATGTGGTGGAGAAGTGATCTAGGTTTTGCAGCAATGATTTCATCCAATAACCCTTCAAAATACCTGGATTGGAAGTCCAAGACTTCAAAGACCTGTACTTTGTCAGTCCTGTGACGTATACTGCTCTCTACTAACATCAAACGAATGGACTCTGATGAATTTATGTGGCTGTAAAAGAAGGTTTTGGGCTCAGCGTAAACGGCCTTACATCTGTGCTCAATCTTCACTGTGGCGTGTAATGAGGATCACAGGGCCTTTGTTCTCTCCTAGAAGAGAGAACGAGCCAGGTAGGGGGGCCTGAAGCTCAGGTAAACCGGTGTATGTGCCTCACGGCTAATGG…
99101	19	11.8517316387902	CATGCACAGGGAGAACATGCAAACTCCATGCAGAAAGATCCCGGGAAGGCAGAGACGCAAACAAGGGATCTTCCAGGTGCAAGGCGAAAATGCTA	TGCTTTCATCTGGCTGGTATATAATAACTGACTTTGCACTCTCATTTTTTCATTTTTTCCACTTAGGATTTAATCCGTGATCTGAAGTCTGAGCTCACTGGAAACTTTGAGAATCTGGTTCTTGCCATGTTGCGGACCCCAGCGTACTTTGATGCATCTGAACTCAGAGAGGCTATAAAGGTTGGAACCTCAAGTTGTTGTCTCAGCAAATGCTTCACTCTTAGTTATGTTGCCCAGACTACATTGTATCTCTCACTATGTAATAGGAAAAAAAAGGGGAAAAACAGTGCAACTCAAGTCCAGATAATGACAGATGACTAAATGAATGTTCATCATACTTACTCTGTGAAGTAGATGTGCCTTTAAATGTCTTTTCTGTATTATATTTCAGGGCGCTGG…
99112	9	23.0801343200109	CATGCAATACTCAAAACCTTCACACAACATCTAAAACCACAACAACTACCTTTTACCAAACATAACAGGCTTTATGTGCCATTACTCTGGCTTGG	ATCTGAACGTGTTTGTTGTTGTGTTTCTCTCTCTTCCCCTCTCTCTCGCTCTCTGTCTTACTCTCTTTCTGTGTTGTCTTTTTTATTTATCTGCTGTAAAGGCCAGTCAAGCGCTGCTCGGCTTTGTTGTCAGAAACCTTTATTTACCAAAGGGAGGAATAAGTGACTGACACAGACAGCCTCTTTCATCCCCGCCTCGCCGCAAGCAGTGTTCCCCTCTACCGCCAGAGGAAACCCCCACCACCCCAACCCACCCCACCTCACTCCCTCACTTCTGCCAAGCCATCCTCCCCCCTACTCCATCACACCCCTCCATCCTGCAGGCTCACAACACACTAGCCCACTCCCCTGGGTAGCAACCTAGCTGTAGAGTCTGCACCGGGTAGCACACACACAAAA…
99124	24	6.05186173346347	CATGCTTCAGGGTCCTGCTGTGAATCAGGAAGTTTTTATGTTGACTGGAAGATGATTCTCTGGTTCATCGTGAATTTGTTTTGAAGCGTCTTTAA	GAGTTGCAGTGCTATAAAGGTGAAGTGCTTTATTTTTAATGTGTTTGTCAGGTAGTCACTTTTTTTTAAATGCAGATTGTAAAAGTGCTCCTTTGCCATCATTATCTACTTCAAGACCAATTCTGCAGCTCAAACTCAAGCGTCACTACAAATGTTTCCACCAAAACTGCCTCCCTGTTAAAGACGCTTCAAAACAAATTCACGATGAACCAGAGAATCATCTTCCAGTCAACATAAAAACTTCCTGATTCACAGCAGGACCCTGAAGCATGTAc
99127	10	136.586214715975	CATGCCTGTGTTGGTCTAAATGCTCACCATCTGTAACAACCTTAAATACCGTGTGCCATTTTCCAAAAACTTCTTAATCTCTCAGTGCTTCAATC	CGAAGAGTAAACGGCAGCATGTTCATAGCAGAAGGGCAGGAGAGAGCCATGGGAAATTTACAGTCAATAAGTTTAATGCCAGACTTCATATCCAGTTAGTCAGACAAAGTATAGAGGAGTGAAGGTGTGTAATAACGATTTTTCTGCTTGTTCATATTCTAGTCACATTTATCTACAGATGCAGAGTTGCTTCCATTGGGGCTGGGAAGTGACTGCTGTTATGGATTGTCAGGAATGTGGGTGGCCTGATGAGATTTCTACATTACTTACAATGTGTCCTGAGCTACTTCACTGTTAGGTGTCACAGGATTACAGATTTCTACACTTGATGTTGATGCTGCGGTTCAATGGTTGCTACAAAAAGAAGTAACTGTGAAGAGGAGAGCGAGAAACAGCCCC…
99183	21	56.3195107180709	CATGCCACTTTAAGCTGATATATTTTAATTGTTAACTTACAGATAGTACTGAGTTTGATAGTTAGCTGCTAATTTGTAGTCTCTTTTTTAGGATG	TGCATGCCATGAATGTGGTATCAAATCTCTCATCAGCACTGCATGTGCAGCAAGTAGCTACTTTTAGAGGCACTCAAAAAGCCCTGTCTACATTAGCTGGCCAGCATCCTAAAAAAGAGACTACAAATTAGCAGCTAACTATCAAACTCAGTTCTATCTGTAAGTTAACAATTAAAAt
99254	24	62.9935055953326	CATGCATGTGTGCACACCACTGCTGAACATACACACTAGTGCCCTTGTAAAGTAGTTACAGACTGTATGCAGACATGAGCCTTTCCATACTCACA	CACATAGATGTTTACAGAAGCGTCCTCACAGACACTTACAGACTTGGACCGATGATGAAATTTATGTCACACAGAGCCCTGTTTGCTCACAGATGTGGGAAACACAAGGCCAGGGTTAAGCCTTGACTACAGCTGAACTATGCAGCTTCAGACACCCACAGATACCAAGTTATTGTTTACATACAACTTTTCTAGTCAGCCGGTGTGCTTGGAAGACTTTGTTGCATTGATGTGCCGTTGGTCGTATCTACGTTTTCAATGCATTCATAGTACGGCCCAACATGTGCACTATTGACCTCATAGCTGGTCAGCATGGACACTAATTTTGGGATGTGTGTGTTGGTGCCAACACAGACTCTCACAGCTTTGGAGAGATGACTGCATTTACAATGTGCTGAC…
99268	19	77.3404991658467	CATGCCCCTCCGTATGAGGACTGTTGTTTTAGGAAAGGCATGTTGCCCAATATGTGCGTTTTTGACACAGTTTTACTGACTGTGAGAACTCACAA	CTTTAACAGCAAATGAGCTAGCATGTTAGCCTACTAATTAGCAAGCTTGCAACCAAGTGAAGGCTTTTAAGTTGAATTGTTACATTATTGTGTGTCTTTTAATATGTGGTCAATGGCAGACCACGCTGCACCACTCTCAGCAGCTCACATATAGGTCATATAATCAGTAAGCATCTTTACTGGCAGTGGAAGCTATGCCCGAAGGCAAGACTGAAACTAAACATGACGTCAAACAGTGTTTTTTATTTTTTTTATTTTTAATGTCAGCTCATGAACCGGTCATAGCGTTCAAACACCTGTGTCTAAATATATATGGTATGGACTAGAAGAATTGACTCATCGATGGCTTTGGTGGAAGATGCTTTAAATTCATATACCATGAAGTGAATGTGAATCAGG…
99620	12	68.1536995771195	CATGCATCAAATAGCTCGTATATTTGTGACCCTGTCTGGGAGCAGCGGAGTGAGAGCAATATGCATGTCCTCCCAAATCCTCCTCCGAGGCCTCC	TGGCTTTGAAGGCTTTAACATCTGGGCTAAAGGTCAGAACGTTGCACGTCCGCTACAGAACTTTGCAACCACAAAGGAAATAAAGGAAAATCAGCCTTTGCTGGTTCAAAGCCACATGTACACACTACACTGAGTGTCCTCTTTCTTTCAGTAAACAGGAGGTTAAAAAAAAGAGACTAGGTTTGGTTGCCAGGTACCACAGCACAGCAAGTTGGATGGATGTTGGGGTCTCTGGGAATGTAAAGCCTCTCTCTCTCCATGTAATCTGTAATCTTAGCTCAGCTGCAGCTCAGGGAAATCGATGTCATACACATTCATGAGGGGAAACACGGAGACATCAAGAGAAAAATCACAAAGCAGAGGATGAAAAAAATAAGAGAAGGCAATGATGAAAACAAA…
99717	2	104.530023928073	CATGCTTTCAGCAAATACCTGATGAATGGAATTTCAAGAAAGTAATGTTAAATTAAATGTCTAATTGATGTATGCAAATAAGAACAAGGCCATGT	AAGCCCTGATATTGTGTACGCTGCCTTACAGTCACACTGCTATGACTTAATCTGGAGCATTTGAACCTTAATATTACAGCGTACTTTTTCCACTATGACAGGTTTAAAGGCCTTACATCACATGTTGTGCTTACGGCTTTGTGAAATTATGCTCTGTTTATTGATGCAAAATACTTCATTTTAGAGGTTTTTTGTAATTAATTTTACTGCTAAATATTAACCATCTTGTTTAGATTCATGCAAAAATCATTAGAAAGAACAAAACCTGTTCTGTCTAATACAGTCTATAACATGGTGATGTAAATTTACCTGAAAAAGTCTTACATTAAAGCTATGCAAATCTGGTTCAGTCAAATGTCTTTATTTGACTTCATGTTTTAATTAGCTGCTCGATAAAAT…
99726	7	36.7457037065873	CATGCCAGAGACTATTCATTATTCAAACCTAGAAACCTTTATTTGTTTTATGTTATTTTGTGACAGACACAATGCATACAAACAACACACACACA	GTCTACCTGATCCTCATATCAATCCCTCCTCTTTGTGTTTTCAGAGGCTGTAAAGGCCCCGAACAGACTTGCAGTAAAGACAGGGGCCCTCCATCAAACCGAGGCTGCACTCCCACTGCCTTCCTGTGTGGTCACTTGTAAACTCGTCCTCGTGGCGGCACACGGCGCTGCCACTTGCCTAACATGTCAAAACACCTAGTTAAACGTAGCTTACTTCACCTTTGGACAGTGTGGCACTTTGAGAAAACAACACCTCACAAACACATACACACAGATGGTTTTTCACTTCTGAACTGAGTGCTTGATAGACAAATTAACCCAAAAACAAAGCTTTAACTGCTGATCGACCCCCAGATGCGGTTTCATTCACCTGTTAAAGGAAGCTAGAGGTCATATAAC…
99740	1	12.5468671765485	CATGCTAAAATTTTGCATTTTGCCATGTTCAGTATCACTCCTAATATACTACACAAAGTGTCACATTTACTGTTCACCCTTTAACCTATTGACTG	TCCATCTGTATATTCATTATGCCATTTCTGTACATGTGAAAGGTGTACATGGTCTGTATTATATCTTTATTTTTAGCCTTACTGTATTTCTGCATGTCTTGTCTTGTTTTTTCCATGCCCCCATGTAACATGTAAACTTCCCCAGTGAGAGATCGTCGATAGACATTTGAACAATCACCCAAACATGGCAAAAAAAATATGTACTTGTGACAATCTCTTTCCAAAGTCATGCTTCTCTAACAGCCTCCACTTGTCTGAGATGGGTCCTCAAGGAAAGTCAAGTTCTTCCACACCAAATATCGATAGTCTTTCCTGTGTCCACAGGGGTTTTAAGGGGTCCACCATTAAAGTCCAACATTGGCTTTAGACTGGATTTACCTGAAAACATACTGAAGTCCC…
99741	1	89.5421652789934	CATGCCTGGTGGCATGGTCGGGTCCGTTGGGCTCACCACGACATGCCATTACGGCGTGGGCGCGGTTGGCCCGGCGCATCTGGCGACTCTACTGG	ACTTGTTTTGTATTATGATGAGATGTGAAAATGCTCTTTGGCATTTTGAACTGCTCAAAGGCAGTGCGAGGGGCAATTTAAGCACCTTGTATATTTTGAAATAAAGCATCTGGATTCCTTGTATTTATTATTTGGACCAAATGAGACAGTGCTAAGCGCTTTCCTGCTCCATTCTCTCACAGTGGTGCCTCTGTGAAGTTGTAAAGTACCTCATATTTCTGAAGGATGGTAAAAACTGTTGTCTAAATGGTGGAGGTCTTCAAATTCCTGAGACCAAGTTGAAGGATCACAAACTAAGAAATGCTTTACTTTAGTTTCTGATTCTTTTGTTCAGACATTAGGTGAATGGATAGATGTTTTTACCTTGCTTGACAGTTTTGGCGAACACTCTCGCCTTCC…
99877	24	66.2498961176835	CATGCTGTCGTTATTCTTTTTTAGCTTGGCATGATGTAATTCTGCGATATCCCACTTGTATTCCCCCCTCACATACCCAGGGCTGAGACCCAGTA	AAAAAAAGCAACTCTGACTGAAACTGTAAAACGGTACAGAAGGTTAATATACCTTACAATGTCAGTTTTATTCCACCTGCAATTTACATTCAAATGTGCTTTTGTAACACTATTACGTCTCACAATTCAAACTGTCCATAAGGTAGTTTATCTCTCTATAACCTTCTGTCGTCTCATAGAAATCTACGCACGTCATTTTCTGCTGCAGACTCTGCACATCAGAAATAGTCCTCATCTGACTAATAAATTCACCATCTTTTCACCTTTCTCCTGACACTGCACCCAGGTTTGTGCCAGGAGGGGGTCTACCAGAGGCCTGGGGACCCCGGTCGAGTCTCTCTCCTCCTGGAGGACTTCACCCGCGATGCCCGTAATGTGAAGCTGAGAAAGAAGGAGCAC…
99954	21	130.5026845018	CATGCCATCACTGATTTTCAGTAGAGTAAGATGACAACATTTAGCACACGTCATTCTACCACAGAATAAGTAAAGAGTAAAGGACTAAAATTACA	TCCATGTCCTTTATATAAAAATCCAGAAACTGTTCTGTTGAAATGTGTAACTACTAGACGTATTTCAATGCTTTTATAGGTGCGCACGGGGCCACAATTGACTTCTATATTTTATGTGTTGTCACAAGTTCATGATGGTACATGTCTCAAGGTGAACACAAAGAAACTTTCCACATTCAGCAGATGAATTACAAAACAGCCTTCTAGTGTCAAACTGCACCTACATCATTCTGCTCAGTGAAGGTCAGACATCCAAGCGCAGCAC
100000	19	103.432325032502	CATGCACACAATCACTCATACATATACACACATGGCCATCTGTACCCGTTGAAACTAGGCCAGGAAAGACATAACAGCAGGAATTCTGAGCAGCA	GGCTGCATAGTTCATATTTTTGTTAAAGCTGAAATTCAAAATGATGGAACTGTGACCATTGCTTCTACCAGTGCCAGAAGCTACTGCTGTAAAACTGAAATGGCTACATGTGTGAAGATATGCACCTTTTAGCTTCAAATGTCCTGCCCGAGACATTCCATCTGGAACTACATTGTATTTCTGGGAACATAATCCTCATGTCTAAAATGAGCACTGCACACAATGTTGTCAGTCACAAATAAGGCTGTGTAGTCTCAACTGTTCCCCTACACAAAACACACGGCAGCAAAGCAGCTCTGTTTCTCTTCCTTTTAGGAAAAATGTGTACTCCACATCCTCACAGACTGGAATTTGCAGCGTACGCAAACACAATAATTCACCATGATAAAAAAAAAAGTC…
100009	7	146.145601061565	CATGCACTCAGAGGGACCAGAGATGAACAGTGTCTGCTGGAGATGGTACGATCAGTCGCAAGCTTTGAAGATTCATTTCCATAACCGCCTCATCC	TCTACGCTTGTTTTCATCACATAACCAGATTTTCTTTATTTACTTAATATTCAGAATTTTTTCCATGAAATTGCAGCATCATATCTGTTTTTTCAAAGTATTTTTTCTTCATAAAACTTATATATTGGCTTGTGTAATTTGAAGACTTTTTTCTCCTTTTTTCTGTAATAACTGTAATATATAATAATCTAATAATTATAATACAGTTCTTGTTTTGTCTTCACAATATTACCAGTGTTTCTCTTTTCACTTAACATCTTTCTATTAAATTCCACTGCCACATCTGTTTATTCAAGTTATTTTTTGTAATCCACACAATCAATCAGGTTAAGTGTCTTTAACTGTCCTGTAGCTCTTATAAATGCATTCATCCTCCTATTCGTGTGTCATCGTATAATG…
100090	1	194.253584407245	CATGCTTGGCAAGCAGCAGATGACGTTAGGAGCGCGATGCGACCTGTTTAAAGGCGCAACACGCCAACAAGCAGTTTTACAAAATCTATAACATT	GCAGGTCAGAGAGTCAGAGGAGTGTCGTCTTGGAAAACAGGGCAGCAACGTACCGGAGAAAAGTTATTAGCTTAAAAGTTCAACAGACATTCGAAAAATATTGATGGCCAGCTAACGTTACGTAACATATCGGTAGCTTCAATTAATTGGGCCCGGTGCCAAATCAGTGTCGCTAACGTGAGTAAACTATTGATAGCATTAAGCTAATATCTACACACCATGTATGAATAACTGCTGACTGCATTTTCAGATGAGCTTGTTGAAATATATTTTTTTTAGTTTTAACATTCAGCCTTTTAAAAGCCATTTTCAACTGGCCATTCAATAAATAGGTTGTACAAGGAAAATCTGCAGTCAAGTGTCATTTGTTTGCGTTGCCACGGCTCCCGGGGAGCCTGC…
100137	2	47.0749806838768	CATGCTGGTCTGGTTGCGATGCGTTTCCTTCTAAACTAGCCGTCGGTGACCTAAAACGAGGACAGATTCAGCTACTGCACAGCTTATTTCTAGCC	TTAAAATGCCTGGAATTGGTCTACAGTATCCATTGTGAAAATAGTTCATCAAGAGGAAACAATGCCCAGGGCTTTGGTTCTTACCACTTCAAACGCATCAAAATGTGGGAGCAGCTCATCTTTGCAGTCAACATTTCTGACATCACTCTCATATACAAGTTCGCTGTGTTAGTTAGCTAGCTTCGGAGACTAAGTAGTATCTAACAGCCAAGGATACTGTAAACAGTCACAGTTTTACAGTTGAGTCATTTGTTTAACTGTGAAGGTGTGTGTCCACTAAATGCGATTTTCCTGCACGGCAATGCACCGCATCTGAAAATCGCACAGATGGCGGGCGGTCACTAGCGGACCACAGCATTGTCACATGACAGCGCTCGAGCAACAGCGAGCCACTACGTG…
100151	8	11.0716180166882	CATGCTTTCATCCTTTGTAAACGCCATCGGCTTTTGAGTTCATGAAGTTACTTCCTTCTCCACACAATCGTCACCTTAGAAATACAAACACTTAG	GTCCATCTACCTCTACTCTCTTCCAGAACTTTAAGACCCAGAAGCACCAATGACAGTAAAATTCTAGCCCAGTAATTGCGGTGGTGCTGGGGTTGGTCCTGGGATACCATCCATCTCCAGACAGCCAAACTACTTTTCAGGAAGCAACCACTGGAACTGATTTACCTCCAAATTTATTTGAGGCAACACTCTCTACCTCCTTCTTTTCATTTTGTGAACTTTTCTTTGTTTCTTTCCATCACTTATTTTTTGGGGGGGTCGTCTTTTTTCTGTCTTAATTGCTGTTGTTTTCTTTTCTGTCTATCCCCCATCGCAGCTTTAAATTTGACTTTCAAACTGTAGTTTCCTATTGAATAAGTGGTAAAGTAAGTTTATAGCTCTATTATTGCTGCTCTTTAC…
100160	9	160.606871771465	CATGCCGCCACTGGACTCTAGAGCAGTGGAGATGCGTTCTCTGGAGTGACAAATCGTGCTTCTCCATTTGGCAATCTAATGGATGAGTCTGGGTT	CCAGCTCCTGAAAAACAACCCCACACCATAATCCCCTCTCCACCAAACTTTACACTTGGCACAATGCAGTCCGACAAGTATCGTTCTCCTTGCAACCGCCAAACCCAGACTCATCCATTAGATTGCCAAATGGAGAAGCACGATTTGTCACTCCAGAGAACGCATCTCCACTGCTCTAGAGTCCAGCGGCGGCATg
100272	6	55.0940217522751	CATGCACTATCGAACATCTCTTTGGGACTACACACTTTTAAAGCCAAAGTGACTAACCAGCTCATTGTTCCCATAAACGATCAGAAATGTCAAAT	CCAGTAGTTATGTGGAGAAAATAAGGTTGGGAAGTGAAGACAAAACACAGAGAGAACCAGAAAGAGGTGTTGATGGTGGACTACTGAACAGACAATGATTCCTACTACACAGTGCAACCATGTTGATCGGAGAGGGGAGATTATGCTGCCTGTGCACAATTTGAGGGTAAGTGGTAGTGTTCTGAATATGGCCAAATAAAACATTTGACATTTCTGATCGTTTATGGGAACAATGAGCTGGTTAGTCACTTTGGCTTTAAAAGTGTCTAGTCCCAAAGAGATGTTCGATAGTGCAt
100378	15	27.9105610927631	CATGCATCCAAATAAAGCAGACAACTCTGGGAAAACAACCACCAGAAAATCCATCCCCAAAGGATTCAGGCACGAGGGGATTACAGAGCCAATCA	CAGGATTGTGTGGACCAAGCTCTCTAAAAATATTTTCTATCTCAGGATTAAGTCATGTTTTTGATATTAATACCAAAGCAAACGATACATACATGGAACAATGTGATTGTTTTCAGTGCTGAACCTGCAAAGAATCATCACCCACTATGGCAGGTTTGCAAAGCTTTAAGCCTCTTAGCTCACTGTTTCAATTCTCTAAAGCACAAGACTGTATGAGTGAGTGGAACCATCCTAATCAACTCACCACGTACAGAAAAACTGCAATCAAGTGTAAGGAGGGGAAAAAAAATACGTTCTACTCAGATGTTAGTGAAATTATTAGAAAAAATATATATCTATGTCATTATTTTTCATTTCTATGTCATGTCTTACTTTTAGCATATAGTAATTAGCATTTAT…
[truncated: 2,337 more rows]

## Sheet: Table S3
Table S3. Comparative genomic information of the RAD loci used for linkage mapping: RAD locus, clownfish linkage group, position in centiMorgans, linkage group in the comparison species, start of alignment, end of alignment, percentage of identity, e-value reported by Blastn; comparison species -the species in which a syntenic relationship with clownfish was detected: 1: Asian seabass (Lates calc…
[truncated: 1,456 more rows]

[truncated: 3 more sheets: Table S4, Table S5, Table S6]
